# Supplementary material for: Human Disease-Drug Network Based on Genomic Expression Profiles
Source: PLoS One. 2009 Aug 6;4(8):e6536. doi: 10.1371/journal.pone.0006536 (PMC2715883; doi:10.1371/journal.pone.0006536)
Supplement: Table S1 — The combined 790 disease or drug related profiles (0.31 MB TXT) [file pone.0006536.s001.txt]

Title: The combined 790 disease or drug related profiles
instance_id	comparison	sampleA	sampleB	fixed_type	fixed_conditions	array	source	title	summary
GDS1050.0.1.2	disease state	normal	polycystic ovary syndrome	agent	untreated	HG-U133A	GEO	Valproic acid effect on theca cells (HG-U133A)	Analysis of normal theca cells treated with 500 uM valproic acid (VPA), an anti-epilipetic that induces polycystic ovary syndrome (PCOS)-like symptoms. Theca cells from PCOS patients also examined. Results provide insight into the underlying mechanisms contributing to VPA-induced PCOS-like symptoms.
GDS1050.2.3.0	agent	untreated	valproic acid	disease state	normal	HG-U133A	GEO	Valproic acid effect on theca cells (HG-U133A)	Analysis of normal theca cells treated with 500 uM valproic acid (VPA), an anti-epilipetic that induces polycystic ovary syndrome (PCOS)-like symptoms. Theca cells from PCOS patients also examined. Results provide insight into the underlying mechanisms contributing to VPA-induced PCOS-like symptoms.
GDS1062.2.3.0	disease state	metastasis	no metastasis	tissue	squamouos cell carcinoma	HG-U133A	GEO	Squamous cell carcinoma of the oral cavity with lymph node metastasis	Expression profiling of 18 primary squamous cell carcinomas of the oral cavity with or without lymph node metastasis. Expression in lymph node metastasis also examined. Results used to identify gene expression signature in primary tumors that indicates the presence of lymph node metastasis.
GDS1063.2.3.1	infection	KSHV-negative EBV-positive	KSHV-positive EBV-negative	cell type	cell line	HG-U133A	GEO	Primary effusion lymphomas and associated viral infections	Analysis of Kaposi's sarcoma-associated herpesvirus (KSHV) positive mononuclear cells from 3 patients with primary effusion lymphoma (PEL), 9 KSHV positive PEL cell lines, and 3 KSHV negative cell lines from lymphomatous effusions. Effect of concomittant Epstein-Barr virus infection also examined.
GDS1063.2.4.1	infection	KSHV-negative EBV-positive	KSHV-positive EBV-positive	cell type	cell line	HG-U133A	GEO	Primary effusion lymphomas and associated viral infections	Analysis of Kaposi's sarcoma-associated herpesvirus (KSHV) positive mononuclear cells from 3 patients with primary effusion lymphoma (PEL), 9 KSHV positive PEL cell lines, and 3 KSHV negative cell lines from lymphomatous effusions. Effect of concomittant Epstein-Barr virus infection also examined.
GDS1063.3.4.1	infection	KSHV-positive EBV-negative	KSHV-positive EBV-positive	cell type	cell line	HG-U133A	GEO	Primary effusion lymphomas and associated viral infections	Analysis of Kaposi's sarcoma-associated herpesvirus (KSHV) positive mononuclear cells from 3 patients with primary effusion lymphoma (PEL), 9 KSHV positive PEL cell lines, and 3 KSHV negative cell lines from lymphomatous effusions. Effect of concomittant Epstein-Barr virus infection also examined.
GDS1064.0.1	disease state	APL with translocation	AML with inversion			HG-U133A	GEO	Acute myeloid leukemia subclasses	Expression profiling of bone marrow from 43 patients with various forms of acute myeloid leukemia (AML): 10 promyelocytic leukemias with t(15;17), 4 AMLs with inv(16), 7 monocytic leukemias, and 22 nonmonocytic leukemias. Results identify expression signatures unique to each AML subclass.
GDS1064.0.2	disease state	APL with translocation	AML, minimally differentiated			HG-U133A	GEO	Acute myeloid leukemia subclasses	Expression profiling of bone marrow from 43 patients with various forms of acute myeloid leukemia (AML): 10 promyelocytic leukemias with t(15;17), 4 AMLs with inv(16), 7 monocytic leukemias, and 22 nonmonocytic leukemias. Results identify expression signatures unique to each AML subclass.
GDS1064.0.3	disease state	APL with translocation	AML without maturation			HG-U133A	GEO	Acute myeloid leukemia subclasses	Expression profiling of bone marrow from 43 patients with various forms of acute myeloid leukemia (AML): 10 promyelocytic leukemias with t(15;17), 4 AMLs with inv(16), 7 monocytic leukemias, and 22 nonmonocytic leukemias. Results identify expression signatures unique to each AML subclass.
GDS1064.0.4	disease state	APL with translocation	AML with maturation			HG-U133A	GEO	Acute myeloid leukemia subclasses	Expression profiling of bone marrow from 43 patients with various forms of acute myeloid leukemia (AML): 10 promyelocytic leukemias with t(15;17), 4 AMLs with inv(16), 7 monocytic leukemias, and 22 nonmonocytic leukemias. Results identify expression signatures unique to each AML subclass.
GDS1064.0.5	disease state	APL with translocation	acute myelomonocytic leukemia			HG-U133A	GEO	Acute myeloid leukemia subclasses	Expression profiling of bone marrow from 43 patients with various forms of acute myeloid leukemia (AML): 10 promyelocytic leukemias with t(15;17), 4 AMLs with inv(16), 7 monocytic leukemias, and 22 nonmonocytic leukemias. Results identify expression signatures unique to each AML subclass.
GDS1064.0.6	disease state	APL with translocation	acute monoblastic/moncytic leukemia			HG-U133A	GEO	Acute myeloid leukemia subclasses	Expression profiling of bone marrow from 43 patients with various forms of acute myeloid leukemia (AML): 10 promyelocytic leukemias with t(15;17), 4 AMLs with inv(16), 7 monocytic leukemias, and 22 nonmonocytic leukemias. Results identify expression signatures unique to each AML subclass.
GDS1064.1.2	disease state	AML with inversion	AML, minimally differentiated			HG-U133A	GEO	Acute myeloid leukemia subclasses	Expression profiling of bone marrow from 43 patients with various forms of acute myeloid leukemia (AML): 10 promyelocytic leukemias with t(15;17), 4 AMLs with inv(16), 7 monocytic leukemias, and 22 nonmonocytic leukemias. Results identify expression signatures unique to each AML subclass.
GDS1064.1.3	disease state	AML with inversion	AML without maturation			HG-U133A	GEO	Acute myeloid leukemia subclasses	Expression profiling of bone marrow from 43 patients with various forms of acute myeloid leukemia (AML): 10 promyelocytic leukemias with t(15;17), 4 AMLs with inv(16), 7 monocytic leukemias, and 22 nonmonocytic leukemias. Results identify expression signatures unique to each AML subclass.
GDS1064.1.4	disease state	AML with inversion	AML with maturation			HG-U133A	GEO	Acute myeloid leukemia subclasses	Expression profiling of bone marrow from 43 patients with various forms of acute myeloid leukemia (AML): 10 promyelocytic leukemias with t(15;17), 4 AMLs with inv(16), 7 monocytic leukemias, and 22 nonmonocytic leukemias. Results identify expression signatures unique to each AML subclass.
GDS1064.1.5	disease state	AML with inversion	acute myelomonocytic leukemia			HG-U133A	GEO	Acute myeloid leukemia subclasses	Expression profiling of bone marrow from 43 patients with various forms of acute myeloid leukemia (AML): 10 promyelocytic leukemias with t(15;17), 4 AMLs with inv(16), 7 monocytic leukemias, and 22 nonmonocytic leukemias. Results identify expression signatures unique to each AML subclass.
GDS1064.1.6	disease state	AML with inversion	acute monoblastic/moncytic leukemia			HG-U133A	GEO	Acute myeloid leukemia subclasses	Expression profiling of bone marrow from 43 patients with various forms of acute myeloid leukemia (AML): 10 promyelocytic leukemias with t(15;17), 4 AMLs with inv(16), 7 monocytic leukemias, and 22 nonmonocytic leukemias. Results identify expression signatures unique to each AML subclass.
GDS1064.2.3	disease state	AML, minimally differentiated	AML without maturation			HG-U133A	GEO	Acute myeloid leukemia subclasses	Expression profiling of bone marrow from 43 patients with various forms of acute myeloid leukemia (AML): 10 promyelocytic leukemias with t(15;17), 4 AMLs with inv(16), 7 monocytic leukemias, and 22 nonmonocytic leukemias. Results identify expression signatures unique to each AML subclass.
GDS1064.2.4	disease state	AML, minimally differentiated	AML with maturation			HG-U133A	GEO	Acute myeloid leukemia subclasses	Expression profiling of bone marrow from 43 patients with various forms of acute myeloid leukemia (AML): 10 promyelocytic leukemias with t(15;17), 4 AMLs with inv(16), 7 monocytic leukemias, and 22 nonmonocytic leukemias. Results identify expression signatures unique to each AML subclass.
GDS1064.2.5	disease state	AML, minimally differentiated	acute myelomonocytic leukemia			HG-U133A	GEO	Acute myeloid leukemia subclasses	Expression profiling of bone marrow from 43 patients with various forms of acute myeloid leukemia (AML): 10 promyelocytic leukemias with t(15;17), 4 AMLs with inv(16), 7 monocytic leukemias, and 22 nonmonocytic leukemias. Results identify expression signatures unique to each AML subclass.
GDS1064.2.6	disease state	AML, minimally differentiated	acute monoblastic/moncytic leukemia			HG-U133A	GEO	Acute myeloid leukemia subclasses	Expression profiling of bone marrow from 43 patients with various forms of acute myeloid leukemia (AML): 10 promyelocytic leukemias with t(15;17), 4 AMLs with inv(16), 7 monocytic leukemias, and 22 nonmonocytic leukemias. Results identify expression signatures unique to each AML subclass.
GDS1064.3.4	disease state	AML without maturation	AML with maturation			HG-U133A	GEO	Acute myeloid leukemia subclasses	Expression profiling of bone marrow from 43 patients with various forms of acute myeloid leukemia (AML): 10 promyelocytic leukemias with t(15;17), 4 AMLs with inv(16), 7 monocytic leukemias, and 22 nonmonocytic leukemias. Results identify expression signatures unique to each AML subclass.
GDS1064.3.5	disease state	AML without maturation	acute myelomonocytic leukemia			HG-U133A	GEO	Acute myeloid leukemia subclasses	Expression profiling of bone marrow from 43 patients with various forms of acute myeloid leukemia (AML): 10 promyelocytic leukemias with t(15;17), 4 AMLs with inv(16), 7 monocytic leukemias, and 22 nonmonocytic leukemias. Results identify expression signatures unique to each AML subclass.
GDS1064.3.6	disease state	AML without maturation	acute monoblastic/moncytic leukemia			HG-U133A	GEO	Acute myeloid leukemia subclasses	Expression profiling of bone marrow from 43 patients with various forms of acute myeloid leukemia (AML): 10 promyelocytic leukemias with t(15;17), 4 AMLs with inv(16), 7 monocytic leukemias, and 22 nonmonocytic leukemias. Results identify expression signatures unique to each AML subclass.
GDS1064.4.5	disease state	AML with maturation	acute myelomonocytic leukemia			HG-U133A	GEO	Acute myeloid leukemia subclasses	Expression profiling of bone marrow from 43 patients with various forms of acute myeloid leukemia (AML): 10 promyelocytic leukemias with t(15;17), 4 AMLs with inv(16), 7 monocytic leukemias, and 22 nonmonocytic leukemias. Results identify expression signatures unique to each AML subclass.
GDS1064.4.6	disease state	AML with maturation	acute monoblastic/moncytic leukemia			HG-U133A	GEO	Acute myeloid leukemia subclasses	Expression profiling of bone marrow from 43 patients with various forms of acute myeloid leukemia (AML): 10 promyelocytic leukemias with t(15;17), 4 AMLs with inv(16), 7 monocytic leukemias, and 22 nonmonocytic leukemias. Results identify expression signatures unique to each AML subclass.
GDS1064.5.6	disease state	acute myelomonocytic leukemia	acute monoblastic/moncytic leukemia			HG-U133A	GEO	Acute myeloid leukemia subclasses	Expression profiling of bone marrow from 43 patients with various forms of acute myeloid leukemia (AML): 10 promyelocytic leukemias with t(15;17), 4 AMLs with inv(16), 7 monocytic leukemias, and 22 nonmonocytic leukemias. Results identify expression signatures unique to each AML subclass.
GDS1065.4.5.1	disease state	MELAS	PEO	genotype/variation	A3243G	HG-U133A	GEO	Mitochondrial encephalomyopathies associated with mitochondrial DNA mutations	Analysis of muscle from 12 patients with various forms of mitochondrial encephalomyopathies associated with mitochondrial DNA mutations: 8 patients with a A3243G mutation, and 4 patients with a 4977 base pair deletion. Results identify possible expression signature for mitochondrial disorders.
GDS1067.0.1	disease state	monoclonal gammopathy of undetermined significance	plasma cell leukemia			HG-U133A	GEO	Plasma cell dyscrasias	Expression profiling of plasma cells from patients with plasma cell dyscrasias: 7 with monoclonal gammopathy of undetermined significance, 39 with multiple myeloma (MM), and 6 with plasma cell leukemia. Results provide insight into the neoplastic transformation of plasma cells in MM.
GDS1067.0.2	disease state	monoclonal gammopathy of undetermined significance	multiple myeloma			HG-U133A	GEO	Plasma cell dyscrasias	Expression profiling of plasma cells from patients with plasma cell dyscrasias: 7 with monoclonal gammopathy of undetermined significance, 39 with multiple myeloma (MM), and 6 with plasma cell leukemia. Results provide insight into the neoplastic transformation of plasma cells in MM.
GDS1067.1.2	disease state	plasma cell leukemia	multiple myeloma			HG-U133A	GEO	Plasma cell dyscrasias	Expression profiling of plasma cells from patients with plasma cell dyscrasias: 7 with monoclonal gammopathy of undetermined significance, 39 with multiple myeloma (MM), and 6 with plasma cell leukemia. Results provide insight into the neoplastic transformation of plasma cells in MM.
GDS1204.0.1.2	agent	control	motexafin gadolinium	time	4 h	HG-U133A	GEO	Lung cancer cell line response to motexafin gadolinium: time course	Expression profiling of lung cancer cell line A549 following treatment with 50 uM of the metal cation-containing chemotherapeutic drug motexafin gadolinium (MGd). Cells examined at 4, 12, and 24 hours following treatment. Results provide insight into the mechanism of action of MGd.
GDS1204.0.1.3	agent	control	motexafin gadolinium	time	12 h	HG-U133A	GEO	Lung cancer cell line response to motexafin gadolinium: time course	Expression profiling of lung cancer cell line A549 following treatment with 50 uM of the metal cation-containing chemotherapeutic drug motexafin gadolinium (MGd). Cells examined at 4, 12, and 24 hours following treatment. Results provide insight into the mechanism of action of MGd.
GDS1204.0.1.4	agent	control	motexafin gadolinium	time	24 h	HG-U133A	GEO	Lung cancer cell line response to motexafin gadolinium: time course	Expression profiling of lung cancer cell line A549 following treatment with 50 uM of the metal cation-containing chemotherapeutic drug motexafin gadolinium (MGd). Cells examined at 4, 12, and 24 hours following treatment. Results provide insight into the mechanism of action of MGd.
GDS1220.0.1.3	disease state	normal	malignant pleural mesothelioma	cell type	pleural	HG-U133A	GEO	Malignant pleural mesothelioma	Expression profiling of malignant pleural mesothelioma (MPM) tumors. MPM is a highly lethal malignancy associated with asbestos exposure. Results provide insight into the pathogenesis of MPM.
GDS1250.0.1	disease state	ADH with no breast cancer	ADH with breast cancer			HG-U133A	GEO	Atypical ductal hyperplasia and breast cancer	Comparison of atypical ductal hyperplasia (ADH) tissues from patients with and without a history of breast cancer. Incidence of invasive breast cancer is high in ADH patients. Results identify putative markers of invasive breast cancer.
GDS1257.0.1	disease state	normal	SCD with acute chest syndrome			HG-U133A	GEO	Sickle cell plasma effect on pulmonary artery endothelial cells (HG-U133A)	Expression profiling of pulmonary artery endothelial cells exposed to plasma from sickle cell disease (SCD) patients with sickle acute chest syndrome or from SCD patients at steady state. Results provide insight into the role of extra-erythrocytic factors in sickle cell vasoocclusion.
GDS1257.0.2	disease state	normal	SCD steady state			HG-U133A	GEO	Sickle cell plasma effect on pulmonary artery endothelial cells (HG-U133A)	Expression profiling of pulmonary artery endothelial cells exposed to plasma from sickle cell disease (SCD) patients with sickle acute chest syndrome or from SCD patients at steady state. Results provide insight into the role of extra-erythrocytic factors in sickle cell vasoocclusion.
GDS1257.1.2	disease state	SCD with acute chest syndrome	SCD steady state			HG-U133A	GEO	Sickle cell plasma effect on pulmonary artery endothelial cells (HG-U133A)	Expression profiling of pulmonary artery endothelial cells exposed to plasma from sickle cell disease (SCD) patients with sickle acute chest syndrome or from SCD patients at steady state. Results provide insight into the role of extra-erythrocytic factors in sickle cell vasoocclusion.
GDS1259.0.1	disease state	normal	dermatomyositis			HG-U133A	GEO	Dermatomyositis	Expression profiling of muscle biopsy specimens from patients with dermatomyositis, a connective tissue autoimmune disease characterized by swelling, dermatitis, and muscle inflammation. Results provide insight into the pathophysiology of dermatomyositis.
GDS1282.0.1	disease state	control	Wilms' tumor			HG-U133A	GEO	Clear cell sarcoma of the kidney	Expression profiling of clear cell sarcoma of the kidney (CCSK). Wilms' tumors and fetal kidney control samples also examined. Objective is to reveal diagnostic markers and insight into the pathogenesis of CCSK.
GDS1282.0.2	disease state	control	clear cell sarcoma of the kidney			HG-U133A	GEO	Clear cell sarcoma of the kidney	Expression profiling of clear cell sarcoma of the kidney (CCSK). Wilms' tumors and fetal kidney control samples also examined. Objective is to reveal diagnostic markers and insight into the pathogenesis of CCSK.
GDS1282.1.2	disease state	Wilms' tumor	clear cell sarcoma of the kidney			HG-U133A	GEO	Clear cell sarcoma of the kidney	Expression profiling of clear cell sarcoma of the kidney (CCSK). Wilms' tumors and fetal kidney control samples also examined. Objective is to reveal diagnostic markers and insight into the pathogenesis of CCSK.
GDS1284.5.6.0	disease state	IA	IIA	cell type	TC1	HG-U133A	GEO	Multiple myeloma molecular classification	Analysis of CD138+ plasma cells purified from bone marrow of multiple myeloma (MM) patients. Results used to classify MM cases into translocation/cyclin (TC) groups based on cyclin D expression and presence of translocations in the immunoglobulin heavy chain locus at 14q32.
GDS1284.5.6.1	disease state	IA	IIA	cell type	TC2	HG-U133A	GEO	Multiple myeloma molecular classification	Analysis of CD138+ plasma cells purified from bone marrow of multiple myeloma (MM) patients. Results used to classify MM cases into translocation/cyclin (TC) groups based on cyclin D expression and presence of translocations in the immunoglobulin heavy chain locus at 14q32.
GDS1284.5.6.2	disease state	IA	IIA	cell type	TC3	HG-U133A	GEO	Multiple myeloma molecular classification	Analysis of CD138+ plasma cells purified from bone marrow of multiple myeloma (MM) patients. Results used to classify MM cases into translocation/cyclin (TC) groups based on cyclin D expression and presence of translocations in the immunoglobulin heavy chain locus at 14q32.
GDS1284.5.6.3	disease state	IA	IIA	cell type	TC4	HG-U133A	GEO	Multiple myeloma molecular classification	Analysis of CD138+ plasma cells purified from bone marrow of multiple myeloma (MM) patients. Results used to classify MM cases into translocation/cyclin (TC) groups based on cyclin D expression and presence of translocations in the immunoglobulin heavy chain locus at 14q32.
GDS1284.5.7.0	disease state	IA	IIIA	cell type	TC1	HG-U133A	GEO	Multiple myeloma molecular classification	Analysis of CD138+ plasma cells purified from bone marrow of multiple myeloma (MM) patients. Results used to classify MM cases into translocation/cyclin (TC) groups based on cyclin D expression and presence of translocations in the immunoglobulin heavy chain locus at 14q32.
GDS1284.5.7.2	disease state	IA	IIIA	cell type	TC3	HG-U133A	GEO	Multiple myeloma molecular classification	Analysis of CD138+ plasma cells purified from bone marrow of multiple myeloma (MM) patients. Results used to classify MM cases into translocation/cyclin (TC) groups based on cyclin D expression and presence of translocations in the immunoglobulin heavy chain locus at 14q32.
GDS1284.5.7.3	disease state	IA	IIIA	cell type	TC4	HG-U133A	GEO	Multiple myeloma molecular classification	Analysis of CD138+ plasma cells purified from bone marrow of multiple myeloma (MM) patients. Results used to classify MM cases into translocation/cyclin (TC) groups based on cyclin D expression and presence of translocations in the immunoglobulin heavy chain locus at 14q32.
GDS1284.5.8.0	disease state	IA	IIIB	cell type	TC1	HG-U133A	GEO	Multiple myeloma molecular classification	Analysis of CD138+ plasma cells purified from bone marrow of multiple myeloma (MM) patients. Results used to classify MM cases into translocation/cyclin (TC) groups based on cyclin D expression and presence of translocations in the immunoglobulin heavy chain locus at 14q32.
GDS1284.5.8.2	disease state	IA	IIIB	cell type	TC3	HG-U133A	GEO	Multiple myeloma molecular classification	Analysis of CD138+ plasma cells purified from bone marrow of multiple myeloma (MM) patients. Results used to classify MM cases into translocation/cyclin (TC) groups based on cyclin D expression and presence of translocations in the immunoglobulin heavy chain locus at 14q32.
GDS1284.6.7.0	disease state	IIA	IIIA	cell type	TC1	HG-U133A	GEO	Multiple myeloma molecular classification	Analysis of CD138+ plasma cells purified from bone marrow of multiple myeloma (MM) patients. Results used to classify MM cases into translocation/cyclin (TC) groups based on cyclin D expression and presence of translocations in the immunoglobulin heavy chain locus at 14q32.
GDS1284.6.7.2	disease state	IIA	IIIA	cell type	TC3	HG-U133A	GEO	Multiple myeloma molecular classification	Analysis of CD138+ plasma cells purified from bone marrow of multiple myeloma (MM) patients. Results used to classify MM cases into translocation/cyclin (TC) groups based on cyclin D expression and presence of translocations in the immunoglobulin heavy chain locus at 14q32.
GDS1284.6.7.3	disease state	IIA	IIIA	cell type	TC4	HG-U133A	GEO	Multiple myeloma molecular classification	Analysis of CD138+ plasma cells purified from bone marrow of multiple myeloma (MM) patients. Results used to classify MM cases into translocation/cyclin (TC) groups based on cyclin D expression and presence of translocations in the immunoglobulin heavy chain locus at 14q32.
GDS1284.6.8.0	disease state	IIA	IIIB	cell type	TC1	HG-U133A	GEO	Multiple myeloma molecular classification	Analysis of CD138+ plasma cells purified from bone marrow of multiple myeloma (MM) patients. Results used to classify MM cases into translocation/cyclin (TC) groups based on cyclin D expression and presence of translocations in the immunoglobulin heavy chain locus at 14q32.
GDS1284.6.8.2	disease state	IIA	IIIB	cell type	TC3	HG-U133A	GEO	Multiple myeloma molecular classification	Analysis of CD138+ plasma cells purified from bone marrow of multiple myeloma (MM) patients. Results used to classify MM cases into translocation/cyclin (TC) groups based on cyclin D expression and presence of translocations in the immunoglobulin heavy chain locus at 14q32.
GDS1284.7.8.0	disease state	IIIA	IIIB	cell type	TC1	HG-U133A	GEO	Multiple myeloma molecular classification	Analysis of CD138+ plasma cells purified from bone marrow of multiple myeloma (MM) patients. Results used to classify MM cases into translocation/cyclin (TC) groups based on cyclin D expression and presence of translocations in the immunoglobulin heavy chain locus at 14q32.
GDS1284.7.8.2	disease state	IIIA	IIIB	cell type	TC3	HG-U133A	GEO	Multiple myeloma molecular classification	Analysis of CD138+ plasma cells purified from bone marrow of multiple myeloma (MM) patients. Results used to classify MM cases into translocation/cyclin (TC) groups based on cyclin D expression and presence of translocations in the immunoglobulin heavy chain locus at 14q32.
GDS1287.0.1.2	disease state	high BMD	low BMD	development stage	premenopausal	HG-U133A	GEO	Bone mineral density and circulating monocytes	Comparison of circulating monocytes from pre- and postmenopausal females with low or high bone mineral density (BMD). Circulating monocytes are progenitors of osteoclasts, and produce factors important to bone metabolism. Results provide insight into the role of monocytes in osteoporosis.
GDS1287.0.1.3	disease state	high BMD	low BMD	development stage	postmenopausal	HG-U133A	GEO	Bone mineral density and circulating monocytes	Comparison of circulating monocytes from pre- and postmenopausal females with low or high bone mineral density (BMD). Circulating monocytes are progenitors of osteoclasts, and produce factors important to bone metabolism. Results provide insight into the role of monocytes in osteoporosis.
GDS1312.0.1	disease state	normal	cancer			HG-U133A	GEO	Squamous lung cancer	Expression profiling of squamous lung cancer biopsy specimens and paired normal specimens from 5 patients. Differentially expressed genes integrated with protein interaction maps. Results suggest that differentially expressed genes are highly connected through protein interactions.
GDS1313.0.1	agent	control	TGFb1			HG-U133A	GEO	GFAP-negative lamina cribrosa cell response to TGF-beta1	Analysis of glial fibrillary acidic acid (GFAP)-negative lamina cribrosa (LC) glial cell response to 10 ng/ml TGF-beta1 for 24 hours. This is a model for primary open-angle glaucoma (POAG) in which TGF-beta levels are elevated in human LC tissue.
GDS1321.0.1	disease state	normal	Barrett's esophagus			HG-U133A	GEO	Barrett's metaplasia progression to adenocarcinoma	Expression profiling of normal esophageal epithelium, premalignant Barrett's metaplasia, and esophageal adenocarcinoma samples. Tissue samples of each type obtained from 8 patients by transhiatal esophagectomy. Results identify potential markers of disease progression.
GDS1321.0.2	disease state	normal	adenocarcinoma			HG-U133A	GEO	Barrett's metaplasia progression to adenocarcinoma	Expression profiling of normal esophageal epithelium, premalignant Barrett's metaplasia, and esophageal adenocarcinoma samples. Tissue samples of each type obtained from 8 patients by transhiatal esophagectomy. Results identify potential markers of disease progression.
GDS1321.1.2	disease state	Barrett's esophagus	adenocarcinoma			HG-U133A	GEO	Barrett's metaplasia progression to adenocarcinoma	Expression profiling of normal esophageal epithelium, premalignant Barrett's metaplasia, and esophageal adenocarcinoma samples. Tissue samples of each type obtained from 8 patients by transhiatal esophagectomy. Results identify potential markers of disease progression.
GDS1326.2.3.0	agent	control	E2	protocol	control	HG-U133A	GEO	Breast cancer cells reexpressing estrogen receptor alpha response to 17beta-estradiol	Analysis of the response of estrogen receptor (ER) negative MDA-MB-231 breast cancer cells infected with full-length ER alpha adenoviral constructs to treatment with 17beta-estradiol (E2). Results provide insight into the anti-proliferative effect of E2 on breast cancer cells reexpressing ER.
GDS1326.2.3.1	agent	control	E2	protocol	ERalpha expression	HG-U133A	GEO	Breast cancer cells reexpressing estrogen receptor alpha response to 17beta-estradiol	Analysis of the response of estrogen receptor (ER) negative MDA-MB-231 breast cancer cells infected with full-length ER alpha adenoviral constructs to treatment with 17beta-estradiol (E2). Results provide insight into the anti-proliferative effect of E2 on breast cancer cells reexpressing ER.
GDS1329.0.1	disease state	apocrine tumor	basal tumor			HG-U133A	GEO	Molecular apocrine breast tumors	Analysis of tumors of 49 breast cancer patients. Tumors classified into luminal and basal classes, and a novel molecular apocrine class. Apocrine tumors are estrogen receptor negative (ER-) and androgen receptor positive (AR+), while luminal tumors are ER+ and AR+, and basal tumors are ER- and AR-.
GDS1329.0.2	disease state	apocrine tumor	luminal tumor			HG-U133A	GEO	Molecular apocrine breast tumors	Analysis of tumors of 49 breast cancer patients. Tumors classified into luminal and basal classes, and a novel molecular apocrine class. Apocrine tumors are estrogen receptor negative (ER-) and androgen receptor positive (AR+), while luminal tumors are ER+ and AR+, and basal tumors are ER- and AR-.
GDS1329.1.2	disease state	basal tumor	luminal tumor			HG-U133A	GEO	Molecular apocrine breast tumors	Analysis of tumors of 49 breast cancer patients. Tumors classified into luminal and basal classes, and a novel molecular apocrine class. Apocrine tumors are estrogen receptor negative (ER-) and androgen receptor positive (AR+), while luminal tumors are ER+ and AR+, and basal tumors are ER- and AR-.
GDS1331.0.1	disease state	normal	presymptomatic			HG-U133A	GEO	Huntington's disease: peripheral blood expression profile (HG-U133A)	Analysis of blood samples of 5 presymptomatic and 12 symptomatic Huntington's disease (HD) patients. Studies suggest that gene expression may be altered in a variety of tissues in HD, including peripheral blood. Results identify potential markers for HD.
GDS1331.0.2	disease state	normal	symptomatic			HG-U133A	GEO	Huntington's disease: peripheral blood expression profile (HG-U133A)	Analysis of blood samples of 5 presymptomatic and 12 symptomatic Huntington's disease (HD) patients. Studies suggest that gene expression may be altered in a variety of tissues in HD, including peripheral blood. Results identify potential markers for HD.
GDS1331.1.2	disease state	presymptomatic	symptomatic			HG-U133A	GEO	Huntington's disease: peripheral blood expression profile (HG-U133A)	Analysis of blood samples of 5 presymptomatic and 12 symptomatic Huntington's disease (HD) patients. Studies suggest that gene expression may be altered in a variety of tissues in HD, including peripheral blood. Results identify potential markers for HD.
GDS1333.0.1	agent	baseline	oxandrolone			HG-U133A	GEO	Duchenne Muscular Dystrophy response to oxandrolone (HG-U133A)	Analysis of gastrocnemius muscle biopsy specimens from Duchenne muscular dystrophy (DMD) patients before and after 3 months of treatment with 0.1mg/kg/day oxandrolone, a synthetic anabolic steroid. Results provide insight into mechanisms underlying the beneficial effect of oxandrolone in DMD.
GDS1353.0.1.2	agent	control	dexamethasone	time	4 h	HG-U133A	GEO	Glucocorticoid effect on lens epithelial cells: time course	Analysis of cultured immortalized lens epithelial cells (LEC) 4 and 16 hours after treatment with 1 uM dexamethasone, a glucocorticoid steroid hormone. Long-term glucocorticoid use can induce cataract formation. Results identify glucocorticoid targets and short-term effects of glucocorticoid on LECs
GDS1353.0.1.3	agent	control	dexamethasone	time	16 h	HG-U133A	GEO	Glucocorticoid effect on lens epithelial cells: time course	Analysis of cultured immortalized lens epithelial cells (LEC) 4 and 16 hours after treatment with 1 uM dexamethasone, a glucocorticoid steroid hormone. Long-term glucocorticoid use can induce cataract formation. Results identify glucocorticoid targets and short-term effects of glucocorticoid on LECs
GDS1355.0.1	disease state	normal	pancreatic ductal carcinoma			HG-U133A	GEO	Pancreatic ductal carcinoma (HG-U133A)	Analysis of pancreatic ductal cells from 24 patients with pancreatic ductal carcinoma (PDC). PDC accounts for 85% of pancreatic malignancies. Cells purified from pancreatic juice as MUC1+ ductal cells. Results differentiate cancerous ductal cells from normal ones.
GDS1362.0.1	disease state	non-failing heart	non-ischemic cardiomyopathy			HG-U133A	GEO	Ischemic and nonischemic cardiomyopathy comparison	Analysis of myocardial tissues from nonischemic (NICM) and ischemic cardiomyopathy (ICM) patients. NICM and ICM, major forms of dilated cardiomyopathy leading to congestive heart failure, have similar presentations but differ in pathophysiology, prognosis, and response to therapy.
GDS1362.0.2	disease state	non-failing heart	ischemic cardiomyopathy			HG-U133A	GEO	Ischemic and nonischemic cardiomyopathy comparison	Analysis of myocardial tissues from nonischemic (NICM) and ischemic cardiomyopathy (ICM) patients. NICM and ICM, major forms of dilated cardiomyopathy leading to congestive heart failure, have similar presentations but differ in pathophysiology, prognosis, and response to therapy.
GDS1362.1.2	disease state	non-ischemic cardiomyopathy	ischemic cardiomyopathy			HG-U133A	GEO	Ischemic and nonischemic cardiomyopathy comparison	Analysis of myocardial tissues from nonischemic (NICM) and ischemic cardiomyopathy (ICM) patients. NICM and ICM, major forms of dilated cardiomyopathy leading to congestive heart failure, have similar presentations but differ in pathophysiology, prognosis, and response to therapy.
GDS1375.0.1	disease state	normal	benign nevi			HG-U133A	GEO	Cutaneous malignant melanoma	Expression profiling of primary malignant melanoma, benign skin nevi, and normal skin samples. Results identify potential molecular markers for lymph node staging assays, and provide insight into melanoma tumorigenesis.
GDS1375.0.2	disease state	normal	malignant melanoma			HG-U133A	GEO	Cutaneous malignant melanoma	Expression profiling of primary malignant melanoma, benign skin nevi, and normal skin samples. Results identify potential molecular markers for lymph node staging assays, and provide insight into melanoma tumorigenesis.
GDS1375.1.2	disease state	benign nevi	malignant melanoma			HG-U133A	GEO	Cutaneous malignant melanoma	Expression profiling of primary malignant melanoma, benign skin nevi, and normal skin samples. Results identify potential molecular markers for lymph node staging assays, and provide insight into melanoma tumorigenesis.
GDS1376.2.3.1	disease state	normal	thrombocythemia	cell type	platelet	HG-U133A	GEO	Essential thrombocythemia	Analysis of platelets from patients with essential thrombocythemia (ET). ET is a myeloproliferative disorder resulting in an abnormal increase in the number of blood platelets. Results indicate that distinct expression patterns of 17beta-hydroxysteroid dehydrogenases are associated with ET.
GDS1384.0.1	agent	control	c-Myb			HG-U133A	GEO	c-Myb and its oncogenic variant v-Myb	Analysis of transcriptional activity in MCF7 cells infected with control adenovirus versus adenovirus expressing c-Myb, oncogenic variant v-Myb, or a 3MutC hybrid construct. Results indicate that v-Myb is a distinct transcriptional regulator with a unique set of activities.
GDS1384.0.2	agent	control	v-Myb			HG-U133A	GEO	c-Myb and its oncogenic variant v-Myb	Analysis of transcriptional activity in MCF7 cells infected with control adenovirus versus adenovirus expressing c-Myb, oncogenic variant v-Myb, or a 3MutC hybrid construct. Results indicate that v-Myb is a distinct transcriptional regulator with a unique set of activities.
GDS1384.0.3	agent	control	3MutC			HG-U133A	GEO	c-Myb and its oncogenic variant v-Myb	Analysis of transcriptional activity in MCF7 cells infected with control adenovirus versus adenovirus expressing c-Myb, oncogenic variant v-Myb, or a 3MutC hybrid construct. Results indicate that v-Myb is a distinct transcriptional regulator with a unique set of activities.
GDS1384.1.2	agent	c-Myb	v-Myb			HG-U133A	GEO	c-Myb and its oncogenic variant v-Myb	Analysis of transcriptional activity in MCF7 cells infected with control adenovirus versus adenovirus expressing c-Myb, oncogenic variant v-Myb, or a 3MutC hybrid construct. Results indicate that v-Myb is a distinct transcriptional regulator with a unique set of activities.
GDS1384.1.3	agent	c-Myb	3MutC			HG-U133A	GEO	c-Myb and its oncogenic variant v-Myb	Analysis of transcriptional activity in MCF7 cells infected with control adenovirus versus adenovirus expressing c-Myb, oncogenic variant v-Myb, or a 3MutC hybrid construct. Results indicate that v-Myb is a distinct transcriptional regulator with a unique set of activities.
GDS1384.2.3	agent	v-Myb	3MutC			HG-U133A	GEO	c-Myb and its oncogenic variant v-Myb	Analysis of transcriptional activity in MCF7 cells infected with control adenovirus versus adenovirus expressing c-Myb, oncogenic variant v-Myb, or a 3MutC hybrid construct. Results indicate that v-Myb is a distinct transcriptional regulator with a unique set of activities.
GDS1386.0.1.4	disease state	microsatellite instability minus	microsatellite instability positive	gender	female	HG-U133A	GEO	Colorectal carcinoma subtype with microsatellite instability (HG-U133A)	Comparison of colorectal carcinoma specimens positive and negative for microsatellite instability (MSI). Results also correlated with the methylation of the promoter region of MLH1, a mismatch repair (MMR) gene. Mutation or epigenetic silencing of MMR genes results in MSI.
GDS1386.0.1.5	disease state	microsatellite instability minus	microsatellite instability positive	gender	male	HG-U133A	GEO	Colorectal carcinoma subtype with microsatellite instability (HG-U133A)	Comparison of colorectal carcinoma specimens positive and negative for microsatellite instability (MSI). Results also correlated with the methylation of the promoter region of MLH1, a mismatch repair (MMR) gene. Mutation or epigenetic silencing of MMR genes results in MSI.
GDS1390.0.1	disease state	androgen-dependent prostate cancer	androgen-independent prostate cancer			HG-U133A	GEO	Prostate cancer progression after androgen ablation	Analysis of prostate cancer progression following androgen ablation treatment. 10 treated androgen-independent primary prostate tumors compared to 10 untreated androgen-dependent primary prostate tumors. Results provide insight into progression of prostate cancer to aggressive androgen-independent
GDS1392.0.1	disease state	normal	rheumatoid arthritis, on methotrexate			HG-U133A	GEO	Myelodysplastic syndrome	Analysis of bone marrow CD34+ progenitor cells from normal-karyotype, low-blast-count, early, low-risk myelodysplastic syndrome (MDS) patients, age-matched controls, and patients with non-MDS anemia. Results provide insight into pathogenesis of MDS and identify putative markers of MDS.
GDS1392.0.2	disease state	normal	myelodysplastic syndrome			HG-U133A	GEO	Myelodysplastic syndrome	Analysis of bone marrow CD34+ progenitor cells from normal-karyotype, low-blast-count, early, low-risk myelodysplastic syndrome (MDS) patients, age-matched controls, and patients with non-MDS anemia. Results provide insight into pathogenesis of MDS and identify putative markers of MDS.
GDS1392.1.2	disease state	rheumatoid arthritis, on methotrexate	myelodysplastic syndrome			HG-U133A	GEO	Myelodysplastic syndrome	Analysis of bone marrow CD34+ progenitor cells from normal-karyotype, low-blast-count, early, low-risk myelodysplastic syndrome (MDS) patients, age-matched controls, and patients with non-MDS anemia. Results provide insight into pathogenesis of MDS and identify putative markers of MDS.
GDS1397.0.1	agent	untreated	HIV			HG-U133A	GEO	T cells infected with an HIV-based vector	Analysis of Jurkat T cells infected with an HIV-based vector transducing green fluorescent protein. Expression of genes hosting HIV integration events examined. Results provide insight into how expression from the HIV type 1 promoter is affected by the integration site of the provirus.
GDS1397.0.2	agent	untreated	TNF-alpha			HG-U133A	GEO	T cells infected with an HIV-based vector	Analysis of Jurkat T cells infected with an HIV-based vector transducing green fluorescent protein. Expression of genes hosting HIV integration events examined. Results provide insight into how expression from the HIV type 1 promoter is affected by the integration site of the provirus.
GDS1397.1.2	agent	HIV	TNF-alpha			HG-U133A	GEO	T cells infected with an HIV-based vector	Analysis of Jurkat T cells infected with an HIV-based vector transducing green fluorescent protein. Expression of genes hosting HIV integration events examined. Results provide insight into how expression from the HIV type 1 promoter is affected by the integration site of the provirus.
GDS1405.0.1	agent	untreated	DCI			HG-U133A	GEO	Pulmonary type II cell differentiation	Analysis of epithelial cells isolated from 13 fetal lungs (13-20 wks old) and cultured in dexamethasone/cyclic AMP/isobutylmethylxanthine (DCI) for 72 hrs to promote type II cell differentiation. Mature alveolar type II cells that produce surfactant are critical for adaptation to extrauterine life.
GDS1428.0.1.10	agent	untreated	Staphylococcus aureus	time	9 h	HG-U133A	GEO	Neutrophil response to Anaplasma phagocytophilum infection: time course	Analysis of neutrophils at various time points up to 24 hours after infection with Anaplasma phagocytophilum, an obligate intracellular bacterium. A. phagocytophilum, the agent of granulocytic anaplasmosis, avoids destruction by delaying neutrophil apoptosis.
GDS1428.0.2.10	agent	untreated	heat-killed HL60 cell lysate	time	9 h	HG-U133A	GEO	Neutrophil response to Anaplasma phagocytophilum infection: time course	Analysis of neutrophils at various time points up to 24 hours after infection with Anaplasma phagocytophilum, an obligate intracellular bacterium. A. phagocytophilum, the agent of granulocytic anaplasmosis, avoids destruction by delaying neutrophil apoptosis.
GDS1428.0.3.10	agent	untreated	HL60 cell lysate	time	9 h	HG-U133A	GEO	Neutrophil response to Anaplasma phagocytophilum infection: time course	Analysis of neutrophils at various time points up to 24 hours after infection with Anaplasma phagocytophilum, an obligate intracellular bacterium. A. phagocytophilum, the agent of granulocytic anaplasmosis, avoids destruction by delaying neutrophil apoptosis.
GDS1428.0.4.10	agent	untreated	heat-killed Anaplasma phagocytophilum	time	9 h	HG-U133A	GEO	Neutrophil response to Anaplasma phagocytophilum infection: time course	Analysis of neutrophils at various time points up to 24 hours after infection with Anaplasma phagocytophilum, an obligate intracellular bacterium. A. phagocytophilum, the agent of granulocytic anaplasmosis, avoids destruction by delaying neutrophil apoptosis.
GDS1428.0.5.10	agent	untreated	Anaplasma phagocytophilum	time	9 h	HG-U133A	GEO	Neutrophil response to Anaplasma phagocytophilum infection: time course	Analysis of neutrophils at various time points up to 24 hours after infection with Anaplasma phagocytophilum, an obligate intracellular bacterium. A. phagocytophilum, the agent of granulocytic anaplasmosis, avoids destruction by delaying neutrophil apoptosis.
GDS1428.1.2.10	agent	Staphylococcus aureus	heat-killed HL60 cell lysate	time	9 h	HG-U133A	GEO	Neutrophil response to Anaplasma phagocytophilum infection: time course	Analysis of neutrophils at various time points up to 24 hours after infection with Anaplasma phagocytophilum, an obligate intracellular bacterium. A. phagocytophilum, the agent of granulocytic anaplasmosis, avoids destruction by delaying neutrophil apoptosis.
GDS1428.1.3.10	agent	Staphylococcus aureus	HL60 cell lysate	time	9 h	HG-U133A	GEO	Neutrophil response to Anaplasma phagocytophilum infection: time course	Analysis of neutrophils at various time points up to 24 hours after infection with Anaplasma phagocytophilum, an obligate intracellular bacterium. A. phagocytophilum, the agent of granulocytic anaplasmosis, avoids destruction by delaying neutrophil apoptosis.
GDS1428.1.4.10	agent	Staphylococcus aureus	heat-killed Anaplasma phagocytophilum	time	9 h	HG-U133A	GEO	Neutrophil response to Anaplasma phagocytophilum infection: time course	Analysis of neutrophils at various time points up to 24 hours after infection with Anaplasma phagocytophilum, an obligate intracellular bacterium. A. phagocytophilum, the agent of granulocytic anaplasmosis, avoids destruction by delaying neutrophil apoptosis.
GDS1428.1.5.10	agent	Staphylococcus aureus	Anaplasma phagocytophilum	time	9 h	HG-U133A	GEO	Neutrophil response to Anaplasma phagocytophilum infection: time course	Analysis of neutrophils at various time points up to 24 hours after infection with Anaplasma phagocytophilum, an obligate intracellular bacterium. A. phagocytophilum, the agent of granulocytic anaplasmosis, avoids destruction by delaying neutrophil apoptosis.
GDS1428.2.3.10	agent	heat-killed HL60 cell lysate	HL60 cell lysate	time	9 h	HG-U133A	GEO	Neutrophil response to Anaplasma phagocytophilum infection: time course	Analysis of neutrophils at various time points up to 24 hours after infection with Anaplasma phagocytophilum, an obligate intracellular bacterium. A. phagocytophilum, the agent of granulocytic anaplasmosis, avoids destruction by delaying neutrophil apoptosis.
GDS1428.2.3.12	agent	heat-killed HL60 cell lysate	HL60 cell lysate	time	24 h	HG-U133A	GEO	Neutrophil response to Anaplasma phagocytophilum infection: time course	Analysis of neutrophils at various time points up to 24 hours after infection with Anaplasma phagocytophilum, an obligate intracellular bacterium. A. phagocytophilum, the agent of granulocytic anaplasmosis, avoids destruction by delaying neutrophil apoptosis.
GDS1428.2.4.10	agent	heat-killed HL60 cell lysate	heat-killed Anaplasma phagocytophilum	time	9 h	HG-U133A	GEO	Neutrophil response to Anaplasma phagocytophilum infection: time course	Analysis of neutrophils at various time points up to 24 hours after infection with Anaplasma phagocytophilum, an obligate intracellular bacterium. A. phagocytophilum, the agent of granulocytic anaplasmosis, avoids destruction by delaying neutrophil apoptosis.
GDS1428.2.4.12	agent	heat-killed HL60 cell lysate	heat-killed Anaplasma phagocytophilum	time	24 h	HG-U133A	GEO	Neutrophil response to Anaplasma phagocytophilum infection: time course	Analysis of neutrophils at various time points up to 24 hours after infection with Anaplasma phagocytophilum, an obligate intracellular bacterium. A. phagocytophilum, the agent of granulocytic anaplasmosis, avoids destruction by delaying neutrophil apoptosis.
GDS1428.2.5.10	agent	heat-killed HL60 cell lysate	Anaplasma phagocytophilum	time	9 h	HG-U133A	GEO	Neutrophil response to Anaplasma phagocytophilum infection: time course	Analysis of neutrophils at various time points up to 24 hours after infection with Anaplasma phagocytophilum, an obligate intracellular bacterium. A. phagocytophilum, the agent of granulocytic anaplasmosis, avoids destruction by delaying neutrophil apoptosis.
GDS1428.2.5.12	agent	heat-killed HL60 cell lysate	Anaplasma phagocytophilum	time	24 h	HG-U133A	GEO	Neutrophil response to Anaplasma phagocytophilum infection: time course	Analysis of neutrophils at various time points up to 24 hours after infection with Anaplasma phagocytophilum, an obligate intracellular bacterium. A. phagocytophilum, the agent of granulocytic anaplasmosis, avoids destruction by delaying neutrophil apoptosis.
GDS1428.3.4.10	agent	HL60 cell lysate	heat-killed Anaplasma phagocytophilum	time	9 h	HG-U133A	GEO	Neutrophil response to Anaplasma phagocytophilum infection: time course	Analysis of neutrophils at various time points up to 24 hours after infection with Anaplasma phagocytophilum, an obligate intracellular bacterium. A. phagocytophilum, the agent of granulocytic anaplasmosis, avoids destruction by delaying neutrophil apoptosis.
GDS1428.3.4.12	agent	HL60 cell lysate	heat-killed Anaplasma phagocytophilum	time	24 h	HG-U133A	GEO	Neutrophil response to Anaplasma phagocytophilum infection: time course	Analysis of neutrophils at various time points up to 24 hours after infection with Anaplasma phagocytophilum, an obligate intracellular bacterium. A. phagocytophilum, the agent of granulocytic anaplasmosis, avoids destruction by delaying neutrophil apoptosis.
GDS1428.3.5.6	agent	HL60 cell lysate	Anaplasma phagocytophilum	time	0 h	HG-U133A	GEO	Neutrophil response to Anaplasma phagocytophilum infection: time course	Analysis of neutrophils at various time points up to 24 hours after infection with Anaplasma phagocytophilum, an obligate intracellular bacterium. A. phagocytophilum, the agent of granulocytic anaplasmosis, avoids destruction by delaying neutrophil apoptosis.
GDS1428.3.5.7	agent	HL60 cell lysate	Anaplasma phagocytophilum	time	1.5 h	HG-U133A	GEO	Neutrophil response to Anaplasma phagocytophilum infection: time course	Analysis of neutrophils at various time points up to 24 hours after infection with Anaplasma phagocytophilum, an obligate intracellular bacterium. A. phagocytophilum, the agent of granulocytic anaplasmosis, avoids destruction by delaying neutrophil apoptosis.
GDS1428.3.5.8	agent	HL60 cell lysate	Anaplasma phagocytophilum	time	3 h	HG-U133A	GEO	Neutrophil response to Anaplasma phagocytophilum infection: time course	Analysis of neutrophils at various time points up to 24 hours after infection with Anaplasma phagocytophilum, an obligate intracellular bacterium. A. phagocytophilum, the agent of granulocytic anaplasmosis, avoids destruction by delaying neutrophil apoptosis.
GDS1428.3.5.9	agent	HL60 cell lysate	Anaplasma phagocytophilum	time	6 h	HG-U133A	GEO	Neutrophil response to Anaplasma phagocytophilum infection: time course	Analysis of neutrophils at various time points up to 24 hours after infection with Anaplasma phagocytophilum, an obligate intracellular bacterium. A. phagocytophilum, the agent of granulocytic anaplasmosis, avoids destruction by delaying neutrophil apoptosis.
GDS1428.3.5.10	agent	HL60 cell lysate	Anaplasma phagocytophilum	time	9 h	HG-U133A	GEO	Neutrophil response to Anaplasma phagocytophilum infection: time course	Analysis of neutrophils at various time points up to 24 hours after infection with Anaplasma phagocytophilum, an obligate intracellular bacterium. A. phagocytophilum, the agent of granulocytic anaplasmosis, avoids destruction by delaying neutrophil apoptosis.
GDS1428.3.5.11	agent	HL60 cell lysate	Anaplasma phagocytophilum	time	12 h	HG-U133A	GEO	Neutrophil response to Anaplasma phagocytophilum infection: time course	Analysis of neutrophils at various time points up to 24 hours after infection with Anaplasma phagocytophilum, an obligate intracellular bacterium. A. phagocytophilum, the agent of granulocytic anaplasmosis, avoids destruction by delaying neutrophil apoptosis.
GDS1428.3.5.12	agent	HL60 cell lysate	Anaplasma phagocytophilum	time	24 h	HG-U133A	GEO	Neutrophil response to Anaplasma phagocytophilum infection: time course	Analysis of neutrophils at various time points up to 24 hours after infection with Anaplasma phagocytophilum, an obligate intracellular bacterium. A. phagocytophilum, the agent of granulocytic anaplasmosis, avoids destruction by delaying neutrophil apoptosis.
GDS1428.4.5.10	agent	heat-killed Anaplasma phagocytophilum	Anaplasma phagocytophilum	time	9 h	HG-U133A	GEO	Neutrophil response to Anaplasma phagocytophilum infection: time course	Analysis of neutrophils at various time points up to 24 hours after infection with Anaplasma phagocytophilum, an obligate intracellular bacterium. A. phagocytophilum, the agent of granulocytic anaplasmosis, avoids destruction by delaying neutrophil apoptosis.
GDS1428.4.5.12	agent	heat-killed Anaplasma phagocytophilum	Anaplasma phagocytophilum	time	24 h	HG-U133A	GEO	Neutrophil response to Anaplasma phagocytophilum infection: time course	Analysis of neutrophils at various time points up to 24 hours after infection with Anaplasma phagocytophilum, an obligate intracellular bacterium. A. phagocytophilum, the agent of granulocytic anaplasmosis, avoids destruction by delaying neutrophil apoptosis.
GDS1447.0.1	agent	control	vanadium			HG-U133A	GEO	Bronchial epithelial cell response to vanadium and zinc	Analysis of bronchial epithelial cells after 4 hours of exposure to 50 uM vanadium (V) or zinc (Zn). Excessive V and Zn in the air can arise from the burning of heavy fuel and during welding and smelting operations, respectively. Results identify biomarkers that distinguish V from Zn exposure.
GDS1447.0.2	agent	control	zinc			HG-U133A	GEO	Bronchial epithelial cell response to vanadium and zinc	Analysis of bronchial epithelial cells after 4 hours of exposure to 50 uM vanadium (V) or zinc (Zn). Excessive V and Zn in the air can arise from the burning of heavy fuel and during welding and smelting operations, respectively. Results identify biomarkers that distinguish V from Zn exposure.
GDS1447.1.2	agent	vanadium	zinc			HG-U133A	GEO	Bronchial epithelial cell response to vanadium and zinc	Analysis of bronchial epithelial cells after 4 hours of exposure to 50 uM vanadium (V) or zinc (Zn). Excessive V and Zn in the air can arise from the burning of heavy fuel and during welding and smelting operations, respectively. Results identify biomarkers that distinguish V from Zn exposure.
GDS1453.0.1	agent	untreated	camptothecin			HG-U133A	GEO	Camptothecin effect on renal epithelial cell line and HIV transduction	Analysis of renal epithelial cell line 293T following treatment with 2 uM camptothecin, which boosts transduction of cells by HIV. Camptothecin induces DNA damage and arrests cell cycle at G2/M. Results provide insight into the mechanisms underlying HIV transduction boost induced by camptothecin.
GDS1478.0.1	agent	control	Escherichia coli strain Nissle			HG-U133A	GEO	Intestinal epithelial cell response to probiotic Escherichia coli strain Nissle 1917	Analysis of Caco-2 intestinal epithelial cells cocultured for 6 hours with the probiotic Escherichia coli strain Nissle 1917 (EcN). A controlled clinical trial suggests that EcN is effective in remission maintenance of ulcerative colitis. Results provide insight into EcN-host interactions.
GDS1480.0.1	disease state	lean	obese			HG-U133A	GEO	Obesity: preadipocyte expression profile (HG-U133A)	Analysis of cultured abdominal subcutaneous preadipocytes from 7 male and 7 female non-diabetic obese Pima Indians. The prevalence of obesity in Pima Indians is among the highest of any population. Results provide insight into the role of preadipocytes in obesity and obesity-related inflammation.
GDS1542.0.1	agent	control	tumor necrosis factor			HG-U133A	GEO	Tumor necrosis factor effect on macrovascular umbilical vein endothelial cells	Analysis of macrovascular umbilical vein endothelial cells (HUVEC) stimulated with tumor necrosis factor (TNF)-alpha for 5 hours. TNF is a potent inflammatory stimulus. Results provide insight into the relevance of the diversity of endothelial cell subtypes for the response to inflammatory stimuli.
GDS1543.0.1	agent	control	tumor necrosis factor			HG-U133A	GEO	Tumor necrosis factor effect on microvascular endothelial cells	Analysis of microvascular endothelial cells (HMEC) stimulated with tumor necrosis factor (TNF)-alpha for 5 hours. TNF is a potent inflammatory stimulus. Results provide insight into the relevance of the diversity of endothelial cell subtypes for the response to inflammatory stimuli.
GDS1549.3.4.0	agent	control	estradiol	cell line	BT-474	HG-U133A	GEO	Estrogen effect on estrogen receptor alpha positive breast cancer cell lines	Expression profiling of estrogen receptor positive breast cancer cell lines treated with estradiol for 24 hours. MCF-7, T47-D, and BT-474 breast cancer cell lines examined. Results identify candidate genes involved in estrogen stimulated breast cancer growth.
GDS1549.3.4.1	agent	control	estradiol	cell line	T47-D	HG-U133A	GEO	Estrogen effect on estrogen receptor alpha positive breast cancer cell lines	Expression profiling of estrogen receptor positive breast cancer cell lines treated with estradiol for 24 hours. MCF-7, T47-D, and BT-474 breast cancer cell lines examined. Results identify candidate genes involved in estrogen stimulated breast cancer growth.
GDS1549.3.4.2	agent	control	estradiol	cell line	MCF-7	HG-U133A	GEO	Estrogen effect on estrogen receptor alpha positive breast cancer cell lines	Expression profiling of estrogen receptor positive breast cancer cell lines treated with estradiol for 24 hours. MCF-7, T47-D, and BT-474 breast cancer cell lines examined. Results identify candidate genes involved in estrogen stimulated breast cancer growth.
GDS1558.0.1.3	disease state	no atrial fibrillation	permanent atrial fibrillation	tissue	atrium	HG-U133A	GEO	Permanent atrial fibrillation (HG-U133A)	Analysis of atrium from patients with permanent atrial fibrillation (AF). AF is associated with extensive structural, contractile, and electrophysiological remodeling. Results identify adoption of a ventricular-like genomic signature as a general feature of the fibrillating atrium.
GDS1574.8.9.10	agent	control	endotoxin	time	0 h	HG-U133A	GEO	Endotoxin effect on leukocytes: time course (HG-U133A)	Analysis of leukocytes from 8 healthy subjects intravenously administered bacterial endotoxin. Leukocytes examined at various time points up to 24 hours post-infusion. Results provide insight into the molecular mechanisms involved in the propagation and resolution of the inflammatory response.
GDS1574.8.9.11	agent	control	endotoxin	time	2 h	HG-U133A	GEO	Endotoxin effect on leukocytes: time course (HG-U133A)	Analysis of leukocytes from 8 healthy subjects intravenously administered bacterial endotoxin. Leukocytes examined at various time points up to 24 hours post-infusion. Results provide insight into the molecular mechanisms involved in the propagation and resolution of the inflammatory response.
GDS1574.8.9.12	agent	control	endotoxin	time	4 h	HG-U133A	GEO	Endotoxin effect on leukocytes: time course (HG-U133A)	Analysis of leukocytes from 8 healthy subjects intravenously administered bacterial endotoxin. Leukocytes examined at various time points up to 24 hours post-infusion. Results provide insight into the molecular mechanisms involved in the propagation and resolution of the inflammatory response.
GDS1574.8.9.13	agent	control	endotoxin	time	6 h	HG-U133A	GEO	Endotoxin effect on leukocytes: time course (HG-U133A)	Analysis of leukocytes from 8 healthy subjects intravenously administered bacterial endotoxin. Leukocytes examined at various time points up to 24 hours post-infusion. Results provide insight into the molecular mechanisms involved in the propagation and resolution of the inflammatory response.
GDS1574.8.9.14	agent	control	endotoxin	time	9 h	HG-U133A	GEO	Endotoxin effect on leukocytes: time course (HG-U133A)	Analysis of leukocytes from 8 healthy subjects intravenously administered bacterial endotoxin. Leukocytes examined at various time points up to 24 hours post-infusion. Results provide insight into the molecular mechanisms involved in the propagation and resolution of the inflammatory response.
GDS1574.8.9.15	agent	control	endotoxin	time	24 h	HG-U133A	GEO	Endotoxin effect on leukocytes: time course (HG-U133A)	Analysis of leukocytes from 8 healthy subjects intravenously administered bacterial endotoxin. Leukocytes examined at various time points up to 24 hours post-infusion. Results provide insight into the molecular mechanisms involved in the propagation and resolution of the inflammatory response.
GDS1615.0.1	disease state	normal	ulcerative colitis			HG-U133A	GEO	Ulcerative colitis and Crohn's disease comparison: peripheral blood mononuclear cells	Analysis of peripheral blood mononuclear cells (PBMCs) from Crohn's disease (CD) and ulcerative colitis (UC) patients. Results identify a PBMC expression signature that distinguishes between CD and UC, suggesting that diagnosis of these two inflammatory bowel diseases (IBD) using PBMCs is possible.
GDS1615.0.2	disease state	normal	Crohn's disease			HG-U133A	GEO	Ulcerative colitis and Crohn's disease comparison: peripheral blood mononuclear cells	Analysis of peripheral blood mononuclear cells (PBMCs) from Crohn's disease (CD) and ulcerative colitis (UC) patients. Results identify a PBMC expression signature that distinguishes between CD and UC, suggesting that diagnosis of these two inflammatory bowel diseases (IBD) using PBMCs is possible.
GDS1615.1.2	disease state	ulcerative colitis	Crohn's disease			HG-U133A	GEO	Ulcerative colitis and Crohn's disease comparison: peripheral blood mononuclear cells	Analysis of peripheral blood mononuclear cells (PBMCs) from Crohn's disease (CD) and ulcerative colitis (UC) patients. Results identify a PBMC expression signature that distinguishes between CD and UC, suggesting that diagnosis of these two inflammatory bowel diseases (IBD) using PBMCs is possible.
GDS1630.2.3.0	agent	untreated	mevalonate	cell line	primary	HG-U133A	GEO	Immortalized endothelial cell line response to atorvastatin	Analysis of EA.hy926, an immortalized umbilical vein endothelial cell (HUVEC) line, and its primary cell counterpart following treatment with HMG-CoA reductase inhibitor atorvastatin to inhibit the mevalonate pathway. Results suggest EA.hy926 cells have retained endothelial cell-specific features.
GDS1630.2.3.1	agent	untreated	mevalonate	cell line	immortalized	HG-U133A	GEO	Immortalized endothelial cell line response to atorvastatin	Analysis of EA.hy926, an immortalized umbilical vein endothelial cell (HUVEC) line, and its primary cell counterpart following treatment with HMG-CoA reductase inhibitor atorvastatin to inhibit the mevalonate pathway. Results suggest EA.hy926 cells have retained endothelial cell-specific features.
GDS1630.2.4.0	agent	untreated	atorvastatin	cell line	primary	HG-U133A	GEO	Immortalized endothelial cell line response to atorvastatin	Analysis of EA.hy926, an immortalized umbilical vein endothelial cell (HUVEC) line, and its primary cell counterpart following treatment with HMG-CoA reductase inhibitor atorvastatin to inhibit the mevalonate pathway. Results suggest EA.hy926 cells have retained endothelial cell-specific features.
GDS1630.2.4.1	agent	untreated	atorvastatin	cell line	immortalized	HG-U133A	GEO	Immortalized endothelial cell line response to atorvastatin	Analysis of EA.hy926, an immortalized umbilical vein endothelial cell (HUVEC) line, and its primary cell counterpart following treatment with HMG-CoA reductase inhibitor atorvastatin to inhibit the mevalonate pathway. Results suggest EA.hy926 cells have retained endothelial cell-specific features.
GDS1630.2.5.0	agent	untreated	atorvastatin and mevalonate	cell line	primary	HG-U133A	GEO	Immortalized endothelial cell line response to atorvastatin	Analysis of EA.hy926, an immortalized umbilical vein endothelial cell (HUVEC) line, and its primary cell counterpart following treatment with HMG-CoA reductase inhibitor atorvastatin to inhibit the mevalonate pathway. Results suggest EA.hy926 cells have retained endothelial cell-specific features.
GDS1630.2.5.1	agent	untreated	atorvastatin and mevalonate	cell line	immortalized	HG-U133A	GEO	Immortalized endothelial cell line response to atorvastatin	Analysis of EA.hy926, an immortalized umbilical vein endothelial cell (HUVEC) line, and its primary cell counterpart following treatment with HMG-CoA reductase inhibitor atorvastatin to inhibit the mevalonate pathway. Results suggest EA.hy926 cells have retained endothelial cell-specific features.
GDS1630.3.4.0	agent	mevalonate	atorvastatin	cell line	primary	HG-U133A	GEO	Immortalized endothelial cell line response to atorvastatin	Analysis of EA.hy926, an immortalized umbilical vein endothelial cell (HUVEC) line, and its primary cell counterpart following treatment with HMG-CoA reductase inhibitor atorvastatin to inhibit the mevalonate pathway. Results suggest EA.hy926 cells have retained endothelial cell-specific features.
GDS1630.3.4.1	agent	mevalonate	atorvastatin	cell line	immortalized	HG-U133A	GEO	Immortalized endothelial cell line response to atorvastatin	Analysis of EA.hy926, an immortalized umbilical vein endothelial cell (HUVEC) line, and its primary cell counterpart following treatment with HMG-CoA reductase inhibitor atorvastatin to inhibit the mevalonate pathway. Results suggest EA.hy926 cells have retained endothelial cell-specific features.
GDS1630.3.5.0	agent	mevalonate	atorvastatin and mevalonate	cell line	primary	HG-U133A	GEO	Immortalized endothelial cell line response to atorvastatin	Analysis of EA.hy926, an immortalized umbilical vein endothelial cell (HUVEC) line, and its primary cell counterpart following treatment with HMG-CoA reductase inhibitor atorvastatin to inhibit the mevalonate pathway. Results suggest EA.hy926 cells have retained endothelial cell-specific features.
GDS1630.3.5.1	agent	mevalonate	atorvastatin and mevalonate	cell line	immortalized	HG-U133A	GEO	Immortalized endothelial cell line response to atorvastatin	Analysis of EA.hy926, an immortalized umbilical vein endothelial cell (HUVEC) line, and its primary cell counterpart following treatment with HMG-CoA reductase inhibitor atorvastatin to inhibit the mevalonate pathway. Results suggest EA.hy926 cells have retained endothelial cell-specific features.
GDS1630.4.5.0	agent	atorvastatin	atorvastatin and mevalonate	cell line	primary	HG-U133A	GEO	Immortalized endothelial cell line response to atorvastatin	Analysis of EA.hy926, an immortalized umbilical vein endothelial cell (HUVEC) line, and its primary cell counterpart following treatment with HMG-CoA reductase inhibitor atorvastatin to inhibit the mevalonate pathway. Results suggest EA.hy926 cells have retained endothelial cell-specific features.
GDS1630.4.5.1	agent	atorvastatin	atorvastatin and mevalonate	cell line	immortalized	HG-U133A	GEO	Immortalized endothelial cell line response to atorvastatin	Analysis of EA.hy926, an immortalized umbilical vein endothelial cell (HUVEC) line, and its primary cell counterpart following treatment with HMG-CoA reductase inhibitor atorvastatin to inhibit the mevalonate pathway. Results suggest EA.hy926 cells have retained endothelial cell-specific features.
GDS1713.0.1	disease state	Ewing family tumor	neuroblastoma			HG-U133A	GEO	Ewing family tumor and neuroblastoma comparison	Analysis of Ewing family tumor (EFT) and neuroblastoma (NB) samples. Distinguishing EFTs from other small round blue cell tumors (SRBCTs), such as NBs, by histologic methods is often difficult. Results identify EF-associated genes that enable molecular discrimination between EFTs and other SRBCTs.
GDS1736.0.1	agent	control	arachidonic acid			HG-U133A	GEO	Arachidonic acid effect on prostate cancer cells	Analysis of PC-3 prostate cancer cells incubated with arachidonic acid (AA). AA is an omega-6 fatty acid shown to induce cancer cell proliferation. Results suggest AA plays an important role in stimulation of growth-related genes and proliferation via phosphatidylinositol 3-kinase (PI3K) signaling.
GDS1746.2.3.0	disease state	normal	benign hyperplasia	protocol	control culture	HG-U133A	GEO	Primary epithelial cell cultures from prostate tumors	Analysis of epithelial cell cultures from prostate tumor explants. Results identify an epithelial-restricted transcription profile that can be integrated with tumor grade and clinical information with the aim of discriminating indolent and aggressive prostate tumors that are histologically similar.
GDS1746.2.4.0	disease state	normal	basaloid	protocol	control culture	HG-U133A	GEO	Primary epithelial cell cultures from prostate tumors	Analysis of epithelial cell cultures from prostate tumor explants. Results identify an epithelial-restricted transcription profile that can be integrated with tumor grade and clinical information with the aim of discriminating indolent and aggressive prostate tumors that are histologically similar.
GDS1746.3.4.0	disease state	benign hyperplasia	basaloid	protocol	control culture	HG-U133A	GEO	Primary epithelial cell cultures from prostate tumors	Analysis of epithelial cell cultures from prostate tumor explants. Results identify an epithelial-restricted transcription profile that can be integrated with tumor grade and clinical information with the aim of discriminating indolent and aggressive prostate tumors that are histologically similar.
GDS1746.5.6.1	disease state	Gleason score 6 tumor	Gleason score 7 tumor	protocol	primary culture	HG-U133A	GEO	Primary epithelial cell cultures from prostate tumors	Analysis of epithelial cell cultures from prostate tumor explants. Results identify an epithelial-restricted transcription profile that can be integrated with tumor grade and clinical information with the aim of discriminating indolent and aggressive prostate tumors that are histologically similar.
GDS1780.0.1	disease state	primary tumor	lymph node metastasis			HG-U133A	GEO	Colorectal cancer progression: polysomal mRNA profiles	Comparison of polysomal RNA from isogenic cell lines established from a colorectal cancer (CRC) patient. SW480 and SW620 cells derived from the primary tumor and a lymph node metastasis, respectively. The cell lines constitute a cellular model of CRC transition from invasive carcinoma to metastasis.
GDS1781.2.3.0	disease state	lymph node-negative breast cancer	Dukes B colon cancer	protocol	snap-frozen	HG-U133A	GEO	RNAlater preservative effect on lymph-node negative breast and Dukes' B colon tumor samples	Analysis of 30 lymph node-negative breast tumors and 21 Dukes' B colon tumors RNA from tissue samples suspended in RNAlater preservative. Pairs of RNAlater-suspended and snap-frozen tissues compared. RNAlater offers the advantage of preserving tissue integrity while preventing RNA degradation.
GDS1781.2.3.1	disease state	lymph node-negative breast cancer	Dukes B colon cancer	protocol	RNAlater	HG-U133A	GEO	RNAlater preservative effect on lymph-node negative breast and Dukes' B colon tumor samples	Analysis of 30 lymph node-negative breast tumors and 21 Dukes' B colon tumors RNA from tissue samples suspended in RNAlater preservative. Pairs of RNAlater-suspended and snap-frozen tissues compared. RNAlater offers the advantage of preserving tissue integrity while preventing RNA degradation.
GDS1783.0.1	agent	control	thapsigargin			HG-U133A	GEO	Vascular smooth muscle response to voltage-dependent and store-operated calcium channel activation	Analysis of cerebral vascular smooth muscle cells after activation of voltage-dependent (VDCCs) or store-operated calcium channels (SOCCs). VDCCs activated by K+ depolarization and SOCCs by thapsigargin. Results provide insight into the effect of different calcium signals on gene expression.
GDS1783.0.2	agent	control	high potassium			HG-U133A	GEO	Vascular smooth muscle response to voltage-dependent and store-operated calcium channel activation	Analysis of cerebral vascular smooth muscle cells after activation of voltage-dependent (VDCCs) or store-operated calcium channels (SOCCs). VDCCs activated by K+ depolarization and SOCCs by thapsigargin. Results provide insight into the effect of different calcium signals on gene expression.
GDS1783.1.2	agent	thapsigargin	high potassium			HG-U133A	GEO	Vascular smooth muscle response to voltage-dependent and store-operated calcium channel activation	Analysis of cerebral vascular smooth muscle cells after activation of voltage-dependent (VDCCs) or store-operated calcium channels (SOCCs). VDCCs activated by K+ depolarization and SOCCs by thapsigargin. Results provide insight into the effect of different calcium signals on gene expression.
GDS1815.0.1.5.6.14	disease state	WHO grade III	WHO grade IV	specimen -- cell type --	recurrent, proneural and unknown	HG-U133A	GEO	High-grade gliomas (HG-U133A)	Analysis of high-grade glioma (HGGs) samples from cases of WHO grade III and IV astrocytomas. Results classify HGGs into molecular subclasses with prognostic value that predict survival and disease progression. The molecular subclasses resemble key stages of neurogenesis.
GDS1815.0.2.4.6.13	disease state	WHO grade III	WHO grade IV without necrosis	specimen -- cell type --	primary, proneural and more than 209 wk survival	HG-U133A	GEO	High-grade gliomas (HG-U133A)	Analysis of high-grade glioma (HGGs) samples from cases of WHO grade III and IV astrocytomas. Results classify HGGs into molecular subclasses with prognostic value that predict survival and disease progression. The molecular subclasses resemble key stages of neurogenesis.
GDS1815.0.3.4.6.11	disease state	WHO grade III	WHO grade IV with necrosis	specimen -- cell type --	primary, proneural and 104 to 154 wk survival	HG-U133A	GEO	High-grade gliomas (HG-U133A)	Analysis of high-grade glioma (HGGs) samples from cases of WHO grade III and IV astrocytomas. Results classify HGGs into molecular subclasses with prognostic value that predict survival and disease progression. The molecular subclasses resemble key stages of neurogenesis.
GDS1815.2.3.4.8.10	disease state	WHO grade IV without necrosis	WHO grade IV with necrosis	specimen -- cell type --	primary, mesenchymal and 52 to 103 wk survival	HG-U133A	GEO	High-grade gliomas (HG-U133A)	Analysis of high-grade glioma (HGGs) samples from cases of WHO grade III and IV astrocytomas. Results classify HGGs into molecular subclasses with prognostic value that predict survival and disease progression. The molecular subclasses resemble key stages of neurogenesis.
GDS1841.0.1	agent	empty vector	wild-type surfactant protein C			HG-U133A	GEO	Chronic endoplasmic reticulum stress imposed by misfolded surfactant protein C (HG-U133A)	Analysis of cells that constitutively express misfolded surfactant protein C, which induces chronic endoplasmic reticulum (ER) stress and cytotoxicity. Results provide evidence for an NF-kB-dependent adaptive response to the chronic ER stress imposed by the misfolded protein.
GDS1841.0.2	agent	empty vector	misfolded surfactant protein C			HG-U133A	GEO	Chronic endoplasmic reticulum stress imposed by misfolded surfactant protein C (HG-U133A)	Analysis of cells that constitutively express misfolded surfactant protein C, which induces chronic endoplasmic reticulum (ER) stress and cytotoxicity. Results provide evidence for an NF-kB-dependent adaptive response to the chronic ER stress imposed by the misfolded protein.
GDS1841.1.2	agent	wild-type surfactant protein C	misfolded surfactant protein C			HG-U133A	GEO	Chronic endoplasmic reticulum stress imposed by misfolded surfactant protein C (HG-U133A)	Analysis of cells that constitutively express misfolded surfactant protein C, which induces chronic endoplasmic reticulum (ER) stress and cytotoxicity. Results provide evidence for an NF-kB-dependent adaptive response to the chronic ER stress imposed by the misfolded protein.
GDS1850.0.1	disease state	healthy	carious			HG-U133A	GEO	Carious pulpal tissue	Expression profiling of core pulpal tissue from carious teeth. RNA pooled from 11 carious teeth. Results provide insight into the molecular events that occur during the progression of dental caries.
GDS1873.1.2.9	agent	androgen	estrogen	other	hormone treatment	HG-U133A	GEO	Antiestrogen and aromatase inhibitor effect on breast cancer cells	Analysis of estrogen receptor positive, aromatase transfected MCF-7 cells after treatment with an antiestrogen (AE) or an aromatase inhibitor (AI). AEs and AIs are used to treat estrogen-dependent breast cancer. Cells also treated with androgen which is converted to estrogen by aromatase.
GDS1873.4.5.8	agent	androgen and anastrozole	androgen and letrozole	other	aromatase inhibition	HG-U133A	GEO	Antiestrogen and aromatase inhibitor effect on breast cancer cells	Analysis of estrogen receptor positive, aromatase transfected MCF-7 cells after treatment with an antiestrogen (AE) or an aromatase inhibitor (AI). AEs and AIs are used to treat estrogen-dependent breast cancer. Cells also treated with androgen which is converted to estrogen by aromatase.
GDS1902.0.1.8.9	agent	none	ethanol control	time -- dose	12 h and control	HG-U133A	GEO	Cyanobacterial metabolite apratoxin A cytotoxic effect on colon adenocarcinoma cells: time course and dose response	Analysis of colon adenocarcinoma HT29 cells at various time points up to 12 hours following treatment with 2 or 10 nM of the cyanobacterial metabolite apratoxin A. Results provide insight into the molecular mechanisms underlying the cytotoxic effect of apratoxin A on tumor cells.
GDS1926.0.1.4	agent	control	thrombin	time	1 h	HG-U133A	GEO	Leukotriene D4 and thrombin effect on endothelial cells: time course	Temporal analysis of umbilical vein endothelial cells (HUVEC) treated with leukotriene D4 (LTD4) and/or thrombin. LTD4 activates the cysteinyl leukotriene receptor cysLT2-R. Thrombin activates the protease-activated receptor PAR-1. cysLT2-R and PAR-1 may cooperate to augment vascular injury.
GDS1926.0.2.4	agent	control	LTD4	time	1 h	HG-U133A	GEO	Leukotriene D4 and thrombin effect on endothelial cells: time course	Temporal analysis of umbilical vein endothelial cells (HUVEC) treated with leukotriene D4 (LTD4) and/or thrombin. LTD4 activates the cysteinyl leukotriene receptor cysLT2-R. Thrombin activates the protease-activated receptor PAR-1. cysLT2-R and PAR-1 may cooperate to augment vascular injury.
GDS1926.0.3.4	agent	control	LTD4 and thrombin	time	1 h	HG-U133A	GEO	Leukotriene D4 and thrombin effect on endothelial cells: time course	Temporal analysis of umbilical vein endothelial cells (HUVEC) treated with leukotriene D4 (LTD4) and/or thrombin. LTD4 activates the cysteinyl leukotriene receptor cysLT2-R. Thrombin activates the protease-activated receptor PAR-1. cysLT2-R and PAR-1 may cooperate to augment vascular injury.
GDS1926.1.2.4	agent	thrombin	LTD4	time	1 h	HG-U133A	GEO	Leukotriene D4 and thrombin effect on endothelial cells: time course	Temporal analysis of umbilical vein endothelial cells (HUVEC) treated with leukotriene D4 (LTD4) and/or thrombin. LTD4 activates the cysteinyl leukotriene receptor cysLT2-R. Thrombin activates the protease-activated receptor PAR-1. cysLT2-R and PAR-1 may cooperate to augment vascular injury.
GDS1926.1.3.4	agent	thrombin	LTD4 and thrombin	time	1 h	HG-U133A	GEO	Leukotriene D4 and thrombin effect on endothelial cells: time course	Temporal analysis of umbilical vein endothelial cells (HUVEC) treated with leukotriene D4 (LTD4) and/or thrombin. LTD4 activates the cysteinyl leukotriene receptor cysLT2-R. Thrombin activates the protease-activated receptor PAR-1. cysLT2-R and PAR-1 may cooperate to augment vascular injury.
GDS1926.2.3.4	agent	LTD4	LTD4 and thrombin	time	1 h	HG-U133A	GEO	Leukotriene D4 and thrombin effect on endothelial cells: time course	Temporal analysis of umbilical vein endothelial cells (HUVEC) treated with leukotriene D4 (LTD4) and/or thrombin. LTD4 activates the cysteinyl leukotriene receptor cysLT2-R. Thrombin activates the protease-activated receptor PAR-1. cysLT2-R and PAR-1 may cooperate to augment vascular injury.
GDS1956.0.1	disease state	normal	acute quadriplegic myopathy			HG-U133A	GEO	Various muscle diseases (HG-U133A)	Analysis of muscle biopsy specimens from patients with various muscle diseases. Results provide insight into the diagnosis and pathogenesis of muscle diseases.
GDS1956.0.2	disease state	normal	juvenile dermatomyositis			HG-U133A	GEO	Various muscle diseases (HG-U133A)	Analysis of muscle biopsy specimens from patients with various muscle diseases. Results provide insight into the diagnosis and pathogenesis of muscle diseases.
GDS1956.0.3	disease state	normal	amyotophic lateral sclerosis			HG-U133A	GEO	Various muscle diseases (HG-U133A)	Analysis of muscle biopsy specimens from patients with various muscle diseases. Results provide insight into the diagnosis and pathogenesis of muscle diseases.
GDS1956.0.4	disease state	normal	spastic paraplegia			HG-U133A	GEO	Various muscle diseases (HG-U133A)	Analysis of muscle biopsy specimens from patients with various muscle diseases. Results provide insight into the diagnosis and pathogenesis of muscle diseases.
GDS1956.0.5	disease state	normal	fascioscapulohumeral muscular dystrophy			HG-U133A	GEO	Various muscle diseases (HG-U133A)	Analysis of muscle biopsy specimens from patients with various muscle diseases. Results provide insight into the diagnosis and pathogenesis of muscle diseases.
GDS1956.0.6	disease state	normal	Emery-Dreifuss muscular dystrophy			HG-U133A	GEO	Various muscle diseases (HG-U133A)	Analysis of muscle biopsy specimens from patients with various muscle diseases. Results provide insight into the diagnosis and pathogenesis of muscle diseases.
GDS1956.0.7	disease state	normal	Becker muscular dystrophy			HG-U133A	GEO	Various muscle diseases (HG-U133A)	Analysis of muscle biopsy specimens from patients with various muscle diseases. Results provide insight into the diagnosis and pathogenesis of muscle diseases.
GDS1956.0.8	disease state	normal	Duchenne muscular dystrophy			HG-U133A	GEO	Various muscle diseases (HG-U133A)	Analysis of muscle biopsy specimens from patients with various muscle diseases. Results provide insight into the diagnosis and pathogenesis of muscle diseases.
GDS1956.0.9	disease state	normal	Calpain 3 mutation			HG-U133A	GEO	Various muscle diseases (HG-U133A)	Analysis of muscle biopsy specimens from patients with various muscle diseases. Results provide insight into the diagnosis and pathogenesis of muscle diseases.
GDS1956.0.10	disease state	normal	dysferlin mutation			HG-U133A	GEO	Various muscle diseases (HG-U133A)	Analysis of muscle biopsy specimens from patients with various muscle diseases. Results provide insight into the diagnosis and pathogenesis of muscle diseases.
GDS1956.0.11	disease state	normal	FKRP mutation			HG-U133A	GEO	Various muscle diseases (HG-U133A)	Analysis of muscle biopsy specimens from patients with various muscle diseases. Results provide insight into the diagnosis and pathogenesis of muscle diseases.
GDS1956.1.2	disease state	acute quadriplegic myopathy	juvenile dermatomyositis			HG-U133A	GEO	Various muscle diseases (HG-U133A)	Analysis of muscle biopsy specimens from patients with various muscle diseases. Results provide insight into the diagnosis and pathogenesis of muscle diseases.
GDS1956.1.3	disease state	acute quadriplegic myopathy	amyotophic lateral sclerosis			HG-U133A	GEO	Various muscle diseases (HG-U133A)	Analysis of muscle biopsy specimens from patients with various muscle diseases. Results provide insight into the diagnosis and pathogenesis of muscle diseases.
GDS1956.1.4	disease state	acute quadriplegic myopathy	spastic paraplegia			HG-U133A	GEO	Various muscle diseases (HG-U133A)	Analysis of muscle biopsy specimens from patients with various muscle diseases. Results provide insight into the diagnosis and pathogenesis of muscle diseases.
GDS1956.1.5	disease state	acute quadriplegic myopathy	fascioscapulohumeral muscular dystrophy			HG-U133A	GEO	Various muscle diseases (HG-U133A)	Analysis of muscle biopsy specimens from patients with various muscle diseases. Results provide insight into the diagnosis and pathogenesis of muscle diseases.
GDS1956.1.6	disease state	acute quadriplegic myopathy	Emery-Dreifuss muscular dystrophy			HG-U133A	GEO	Various muscle diseases (HG-U133A)	Analysis of muscle biopsy specimens from patients with various muscle diseases. Results provide insight into the diagnosis and pathogenesis of muscle diseases.
GDS1956.1.7	disease state	acute quadriplegic myopathy	Becker muscular dystrophy			HG-U133A	GEO	Various muscle diseases (HG-U133A)	Analysis of muscle biopsy specimens from patients with various muscle diseases. Results provide insight into the diagnosis and pathogenesis of muscle diseases.
GDS1956.1.8	disease state	acute quadriplegic myopathy	Duchenne muscular dystrophy			HG-U133A	GEO	Various muscle diseases (HG-U133A)	Analysis of muscle biopsy specimens from patients with various muscle diseases. Results provide insight into the diagnosis and pathogenesis of muscle diseases.
GDS1956.1.9	disease state	acute quadriplegic myopathy	Calpain 3 mutation			HG-U133A	GEO	Various muscle diseases (HG-U133A)	Analysis of muscle biopsy specimens from patients with various muscle diseases. Results provide insight into the diagnosis and pathogenesis of muscle diseases.
GDS1956.1.10	disease state	acute quadriplegic myopathy	dysferlin mutation			HG-U133A	GEO	Various muscle diseases (HG-U133A)	Analysis of muscle biopsy specimens from patients with various muscle diseases. Results provide insight into the diagnosis and pathogenesis of muscle diseases.
GDS1956.1.11	disease state	acute quadriplegic myopathy	FKRP mutation			HG-U133A	GEO	Various muscle diseases (HG-U133A)	Analysis of muscle biopsy specimens from patients with various muscle diseases. Results provide insight into the diagnosis and pathogenesis of muscle diseases.
GDS1956.2.3	disease state	juvenile dermatomyositis	amyotophic lateral sclerosis			HG-U133A	GEO	Various muscle diseases (HG-U133A)	Analysis of muscle biopsy specimens from patients with various muscle diseases. Results provide insight into the diagnosis and pathogenesis of muscle diseases.
GDS1956.2.4	disease state	juvenile dermatomyositis	spastic paraplegia			HG-U133A	GEO	Various muscle diseases (HG-U133A)	Analysis of muscle biopsy specimens from patients with various muscle diseases. Results provide insight into the diagnosis and pathogenesis of muscle diseases.
GDS1956.2.5	disease state	juvenile dermatomyositis	fascioscapulohumeral muscular dystrophy			HG-U133A	GEO	Various muscle diseases (HG-U133A)	Analysis of muscle biopsy specimens from patients with various muscle diseases. Results provide insight into the diagnosis and pathogenesis of muscle diseases.
GDS1956.2.6	disease state	juvenile dermatomyositis	Emery-Dreifuss muscular dystrophy			HG-U133A	GEO	Various muscle diseases (HG-U133A)	Analysis of muscle biopsy specimens from patients with various muscle diseases. Results provide insight into the diagnosis and pathogenesis of muscle diseases.
GDS1956.2.7	disease state	juvenile dermatomyositis	Becker muscular dystrophy			HG-U133A	GEO	Various muscle diseases (HG-U133A)	Analysis of muscle biopsy specimens from patients with various muscle diseases. Results provide insight into the diagnosis and pathogenesis of muscle diseases.
GDS1956.2.8	disease state	juvenile dermatomyositis	Duchenne muscular dystrophy			HG-U133A	GEO	Various muscle diseases (HG-U133A)	Analysis of muscle biopsy specimens from patients with various muscle diseases. Results provide insight into the diagnosis and pathogenesis of muscle diseases.
GDS1956.2.9	disease state	juvenile dermatomyositis	Calpain 3 mutation			HG-U133A	GEO	Various muscle diseases (HG-U133A)	Analysis of muscle biopsy specimens from patients with various muscle diseases. Results provide insight into the diagnosis and pathogenesis of muscle diseases.
GDS1956.2.10	disease state	juvenile dermatomyositis	dysferlin mutation			HG-U133A	GEO	Various muscle diseases (HG-U133A)	Analysis of muscle biopsy specimens from patients with various muscle diseases. Results provide insight into the diagnosis and pathogenesis of muscle diseases.
GDS1956.2.11	disease state	juvenile dermatomyositis	FKRP mutation			HG-U133A	GEO	Various muscle diseases (HG-U133A)	Analysis of muscle biopsy specimens from patients with various muscle diseases. Results provide insight into the diagnosis and pathogenesis of muscle diseases.
GDS1956.3.4	disease state	amyotophic lateral sclerosis	spastic paraplegia			HG-U133A	GEO	Various muscle diseases (HG-U133A)	Analysis of muscle biopsy specimens from patients with various muscle diseases. Results provide insight into the diagnosis and pathogenesis of muscle diseases.
GDS1956.3.5	disease state	amyotophic lateral sclerosis	fascioscapulohumeral muscular dystrophy			HG-U133A	GEO	Various muscle diseases (HG-U133A)	Analysis of muscle biopsy specimens from patients with various muscle diseases. Results provide insight into the diagnosis and pathogenesis of muscle diseases.
GDS1956.3.6	disease state	amyotophic lateral sclerosis	Emery-Dreifuss muscular dystrophy			HG-U133A	GEO	Various muscle diseases (HG-U133A)	Analysis of muscle biopsy specimens from patients with various muscle diseases. Results provide insight into the diagnosis and pathogenesis of muscle diseases.
GDS1956.3.7	disease state	amyotophic lateral sclerosis	Becker muscular dystrophy			HG-U133A	GEO	Various muscle diseases (HG-U133A)	Analysis of muscle biopsy specimens from patients with various muscle diseases. Results provide insight into the diagnosis and pathogenesis of muscle diseases.
GDS1956.3.8	disease state	amyotophic lateral sclerosis	Duchenne muscular dystrophy			HG-U133A	GEO	Various muscle diseases (HG-U133A)	Analysis of muscle biopsy specimens from patients with various muscle diseases. Results provide insight into the diagnosis and pathogenesis of muscle diseases.
GDS1956.3.9	disease state	amyotophic lateral sclerosis	Calpain 3 mutation			HG-U133A	GEO	Various muscle diseases (HG-U133A)	Analysis of muscle biopsy specimens from patients with various muscle diseases. Results provide insight into the diagnosis and pathogenesis of muscle diseases.
GDS1956.3.10	disease state	amyotophic lateral sclerosis	dysferlin mutation			HG-U133A	GEO	Various muscle diseases (HG-U133A)	Analysis of muscle biopsy specimens from patients with various muscle diseases. Results provide insight into the diagnosis and pathogenesis of muscle diseases.
GDS1956.3.11	disease state	amyotophic lateral sclerosis	FKRP mutation			HG-U133A	GEO	Various muscle diseases (HG-U133A)	Analysis of muscle biopsy specimens from patients with various muscle diseases. Results provide insight into the diagnosis and pathogenesis of muscle diseases.
GDS1956.4.5	disease state	spastic paraplegia	fascioscapulohumeral muscular dystrophy			HG-U133A	GEO	Various muscle diseases (HG-U133A)	Analysis of muscle biopsy specimens from patients with various muscle diseases. Results provide insight into the diagnosis and pathogenesis of muscle diseases.
GDS1956.4.6	disease state	spastic paraplegia	Emery-Dreifuss muscular dystrophy			HG-U133A	GEO	Various muscle diseases (HG-U133A)	Analysis of muscle biopsy specimens from patients with various muscle diseases. Results provide insight into the diagnosis and pathogenesis of muscle diseases.
GDS1956.4.7	disease state	spastic paraplegia	Becker muscular dystrophy			HG-U133A	GEO	Various muscle diseases (HG-U133A)	Analysis of muscle biopsy specimens from patients with various muscle diseases. Results provide insight into the diagnosis and pathogenesis of muscle diseases.
GDS1956.4.8	disease state	spastic paraplegia	Duchenne muscular dystrophy			HG-U133A	GEO	Various muscle diseases (HG-U133A)	Analysis of muscle biopsy specimens from patients with various muscle diseases. Results provide insight into the diagnosis and pathogenesis of muscle diseases.
GDS1956.4.9	disease state	spastic paraplegia	Calpain 3 mutation			HG-U133A	GEO	Various muscle diseases (HG-U133A)	Analysis of muscle biopsy specimens from patients with various muscle diseases. Results provide insight into the diagnosis and pathogenesis of muscle diseases.
GDS1956.4.10	disease state	spastic paraplegia	dysferlin mutation			HG-U133A	GEO	Various muscle diseases (HG-U133A)	Analysis of muscle biopsy specimens from patients with various muscle diseases. Results provide insight into the diagnosis and pathogenesis of muscle diseases.
GDS1956.4.11	disease state	spastic paraplegia	FKRP mutation			HG-U133A	GEO	Various muscle diseases (HG-U133A)	Analysis of muscle biopsy specimens from patients with various muscle diseases. Results provide insight into the diagnosis and pathogenesis of muscle diseases.
GDS1956.5.6	disease state	fascioscapulohumeral muscular dystrophy	Emery-Dreifuss muscular dystrophy			HG-U133A	GEO	Various muscle diseases (HG-U133A)	Analysis of muscle biopsy specimens from patients with various muscle diseases. Results provide insight into the diagnosis and pathogenesis of muscle diseases.
GDS1956.5.7	disease state	fascioscapulohumeral muscular dystrophy	Becker muscular dystrophy			HG-U133A	GEO	Various muscle diseases (HG-U133A)	Analysis of muscle biopsy specimens from patients with various muscle diseases. Results provide insight into the diagnosis and pathogenesis of muscle diseases.
GDS1956.5.8	disease state	fascioscapulohumeral muscular dystrophy	Duchenne muscular dystrophy			HG-U133A	GEO	Various muscle diseases (HG-U133A)	Analysis of muscle biopsy specimens from patients with various muscle diseases. Results provide insight into the diagnosis and pathogenesis of muscle diseases.
GDS1956.5.9	disease state	fascioscapulohumeral muscular dystrophy	Calpain 3 mutation			HG-U133A	GEO	Various muscle diseases (HG-U133A)	Analysis of muscle biopsy specimens from patients with various muscle diseases. Results provide insight into the diagnosis and pathogenesis of muscle diseases.
GDS1956.5.10	disease state	fascioscapulohumeral muscular dystrophy	dysferlin mutation			HG-U133A	GEO	Various muscle diseases (HG-U133A)	Analysis of muscle biopsy specimens from patients with various muscle diseases. Results provide insight into the diagnosis and pathogenesis of muscle diseases.
GDS1956.5.11	disease state	fascioscapulohumeral muscular dystrophy	FKRP mutation			HG-U133A	GEO	Various muscle diseases (HG-U133A)	Analysis of muscle biopsy specimens from patients with various muscle diseases. Results provide insight into the diagnosis and pathogenesis of muscle diseases.
GDS1956.6.7	disease state	Emery-Dreifuss muscular dystrophy	Becker muscular dystrophy			HG-U133A	GEO	Various muscle diseases (HG-U133A)	Analysis of muscle biopsy specimens from patients with various muscle diseases. Results provide insight into the diagnosis and pathogenesis of muscle diseases.
GDS1956.6.8	disease state	Emery-Dreifuss muscular dystrophy	Duchenne muscular dystrophy			HG-U133A	GEO	Various muscle diseases (HG-U133A)	Analysis of muscle biopsy specimens from patients with various muscle diseases. Results provide insight into the diagnosis and pathogenesis of muscle diseases.
GDS1956.6.9	disease state	Emery-Dreifuss muscular dystrophy	Calpain 3 mutation			HG-U133A	GEO	Various muscle diseases (HG-U133A)	Analysis of muscle biopsy specimens from patients with various muscle diseases. Results provide insight into the diagnosis and pathogenesis of muscle diseases.
GDS1956.6.10	disease state	Emery-Dreifuss muscular dystrophy	dysferlin mutation			HG-U133A	GEO	Various muscle diseases (HG-U133A)	Analysis of muscle biopsy specimens from patients with various muscle diseases. Results provide insight into the diagnosis and pathogenesis of muscle diseases.
GDS1956.6.11	disease state	Emery-Dreifuss muscular dystrophy	FKRP mutation			HG-U133A	GEO	Various muscle diseases (HG-U133A)	Analysis of muscle biopsy specimens from patients with various muscle diseases. Results provide insight into the diagnosis and pathogenesis of muscle diseases.
GDS1956.7.8	disease state	Becker muscular dystrophy	Duchenne muscular dystrophy			HG-U133A	GEO	Various muscle diseases (HG-U133A)	Analysis of muscle biopsy specimens from patients with various muscle diseases. Results provide insight into the diagnosis and pathogenesis of muscle diseases.
GDS1956.7.9	disease state	Becker muscular dystrophy	Calpain 3 mutation			HG-U133A	GEO	Various muscle diseases (HG-U133A)	Analysis of muscle biopsy specimens from patients with various muscle diseases. Results provide insight into the diagnosis and pathogenesis of muscle diseases.
GDS1956.7.10	disease state	Becker muscular dystrophy	dysferlin mutation			HG-U133A	GEO	Various muscle diseases (HG-U133A)	Analysis of muscle biopsy specimens from patients with various muscle diseases. Results provide insight into the diagnosis and pathogenesis of muscle diseases.
GDS1956.7.11	disease state	Becker muscular dystrophy	FKRP mutation			HG-U133A	GEO	Various muscle diseases (HG-U133A)	Analysis of muscle biopsy specimens from patients with various muscle diseases. Results provide insight into the diagnosis and pathogenesis of muscle diseases.
GDS1956.8.9	disease state	Duchenne muscular dystrophy	Calpain 3 mutation			HG-U133A	GEO	Various muscle diseases (HG-U133A)	Analysis of muscle biopsy specimens from patients with various muscle diseases. Results provide insight into the diagnosis and pathogenesis of muscle diseases.
GDS1956.8.10	disease state	Duchenne muscular dystrophy	dysferlin mutation			HG-U133A	GEO	Various muscle diseases (HG-U133A)	Analysis of muscle biopsy specimens from patients with various muscle diseases. Results provide insight into the diagnosis and pathogenesis of muscle diseases.
GDS1956.8.11	disease state	Duchenne muscular dystrophy	FKRP mutation			HG-U133A	GEO	Various muscle diseases (HG-U133A)	Analysis of muscle biopsy specimens from patients with various muscle diseases. Results provide insight into the diagnosis and pathogenesis of muscle diseases.
GDS1956.9.10	disease state	Calpain 3 mutation	dysferlin mutation			HG-U133A	GEO	Various muscle diseases (HG-U133A)	Analysis of muscle biopsy specimens from patients with various muscle diseases. Results provide insight into the diagnosis and pathogenesis of muscle diseases.
GDS1956.9.11	disease state	Calpain 3 mutation	FKRP mutation			HG-U133A	GEO	Various muscle diseases (HG-U133A)	Analysis of muscle biopsy specimens from patients with various muscle diseases. Results provide insight into the diagnosis and pathogenesis of muscle diseases.
GDS1956.10.11	disease state	dysferlin mutation	FKRP mutation			HG-U133A	GEO	Various muscle diseases (HG-U133A)	Analysis of muscle biopsy specimens from patients with various muscle diseases. Results provide insight into the diagnosis and pathogenesis of muscle diseases.
GDS1971.0.1	disease state	healthy	uncomplicated malaria			HG-U133A	GEO	Uncomplicated and complicated malaria: whole blood	Expression profiling of pooled whole blood from Gabonese children with uncomplicated or complicated malaria. The children with uncomplicated malaria present mild symptoms, while those with complicated or severe malaria have severe anemia.
GDS1971.0.2	disease state	healthy	complicated malaria			HG-U133A	GEO	Uncomplicated and complicated malaria: whole blood	Expression profiling of pooled whole blood from Gabonese children with uncomplicated or complicated malaria. The children with uncomplicated malaria present mild symptoms, while those with complicated or severe malaria have severe anemia.
GDS1971.1.2	disease state	uncomplicated malaria	complicated malaria			HG-U133A	GEO	Uncomplicated and complicated malaria: whole blood	Expression profiling of pooled whole blood from Gabonese children with uncomplicated or complicated malaria. The children with uncomplicated malaria present mild symptoms, while those with complicated or severe malaria have severe anemia.
GDS2014.0.1	disease state	irritable bowel syndrome	ulcerative colitis			HG-U133A	GEO	Ulcerative colitis	Expression profiling of colonic mucosa from patients with ulcerative colitis, a chronic inflammatory bowel disease of the colon. Colonic mucosa from patients with irritable bowel syndrome used as controls. Biopsies obtained during colonoscopy from region with macroscopically normal appearing mucosa.
GDS2021.0.1	agent	control	metoprolol			HG-U133A	GEO	Coronary smooth muscle cell response to beta-1 receptor blockers metoprolol and nebivolol	Expression profiling of coronary smooth muscle cells treated with metoprolol or nebivolol. Metoprolol and nebivolol are beta 1-receptor blockers. In a study of 155 patients with hypertension, adverse effects of metoprolol were higher than nebivolol (Uhlir et al. 1991).
GDS2021.0.2	agent	control	nebivolol			HG-U133A	GEO	Coronary smooth muscle cell response to beta-1 receptor blockers metoprolol and nebivolol	Expression profiling of coronary smooth muscle cells treated with metoprolol or nebivolol. Metoprolol and nebivolol are beta 1-receptor blockers. In a study of 155 patients with hypertension, adverse effects of metoprolol were higher than nebivolol (Uhlir et al. 1991).
GDS2021.1.2	agent	metoprolol	nebivolol			HG-U133A	GEO	Coronary smooth muscle cell response to beta-1 receptor blockers metoprolol and nebivolol	Expression profiling of coronary smooth muscle cells treated with metoprolol or nebivolol. Metoprolol and nebivolol are beta 1-receptor blockers. In a study of 155 patients with hypertension, adverse effects of metoprolol were higher than nebivolol (Uhlir et al. 1991).
GDS2045.0.1	disease state	DCIS	IDC			HG-U133A	GEO	Ductal carcinoma in situ to invasive ductal carcinoma progression (HG-U133A)	Analysis of preinvasive ductal carcinoma in situ (DCIS) and invasive ductal carcinoma (IDC) tumors. Pairs of patient-matched DCIS and IDC tumor specimens analyzed. Results provide insight into the mechanisms underlying the progression of DCIS to IDC.
GDS2057.0.1.3	agent	control	DHT	time	6 h	HG-U133A	GEO	Androgen receptor modulator effect: time course (HG-U133A)	Analysis of LNCaP cells treated for 6 and 24 hours with RTI-018, an androgen receptor (AR) ligand with a mechanism of action different from that of canonical agonists. Results provide insight into the link between RTI-018 induced AR conformational changes and its ability to regulate gene expression.
GDS2057.0.1.4	agent	control	DHT	time	24 h	HG-U133A	GEO	Androgen receptor modulator effect: time course (HG-U133A)	Analysis of LNCaP cells treated for 6 and 24 hours with RTI-018, an androgen receptor (AR) ligand with a mechanism of action different from that of canonical agonists. Results provide insight into the link between RTI-018 induced AR conformational changes and its ability to regulate gene expression.
GDS2057.0.2.3	agent	control	RTI-018	time	6 h	HG-U133A	GEO	Androgen receptor modulator effect: time course (HG-U133A)	Analysis of LNCaP cells treated for 6 and 24 hours with RTI-018, an androgen receptor (AR) ligand with a mechanism of action different from that of canonical agonists. Results provide insight into the link between RTI-018 induced AR conformational changes and its ability to regulate gene expression.
GDS2057.0.2.4	agent	control	RTI-018	time	24 h	HG-U133A	GEO	Androgen receptor modulator effect: time course (HG-U133A)	Analysis of LNCaP cells treated for 6 and 24 hours with RTI-018, an androgen receptor (AR) ligand with a mechanism of action different from that of canonical agonists. Results provide insight into the link between RTI-018 induced AR conformational changes and its ability to regulate gene expression.
GDS2057.1.2.3	agent	DHT	RTI-018	time	6 h	HG-U133A	GEO	Androgen receptor modulator effect: time course (HG-U133A)	Analysis of LNCaP cells treated for 6 and 24 hours with RTI-018, an androgen receptor (AR) ligand with a mechanism of action different from that of canonical agonists. Results provide insight into the link between RTI-018 induced AR conformational changes and its ability to regulate gene expression.
GDS2057.1.2.4	agent	DHT	RTI-018	time	24 h	HG-U133A	GEO	Androgen receptor modulator effect: time course (HG-U133A)	Analysis of LNCaP cells treated for 6 and 24 hours with RTI-018, an androgen receptor (AR) ligand with a mechanism of action different from that of canonical agonists. Results provide insight into the link between RTI-018 induced AR conformational changes and its ability to regulate gene expression.
GDS2084.0.1	disease state	control	polycystic ovary syndrome			HG-U133A	GEO	Polycystic ovary syndrome: adipose tissue	Analysis of omental adipose tissues of morbidly obese patients with polycystic ovary syndrome (PCOS). PCOS is a common hormonal disorder among women of reproductive age, and is characterized by hyperandrogenism and chronic anovulation. PCOS is associated with obesity.
GDS2090.0.1	agent	epidermal growth factor	sphingosine 1-phosphate			HG-U133A	GEO	Sphingosine 1-phosphate effect on glioblastoma cells	Analysis of glioblastoma cells treated with sphingosine 1-phosphate (S1P). S1P is a lysophospholipid involved in various cellular processes such as migration, proliferation, and survival. Results provide insight into the effect of S1P on glioblastoma angiogenesis and invasion.
GDS2113.0.1.2.8	disease state	adrenal pheochromocytoma	extra-adrenal pheochromocytoma	other -- genotype/variat	familial and unidentified mutation	HG-U133A	GEO	Pheochromocytomas of various genetic origins	Analysis of 76 adrenal and extra-adrenal pheochromocytomas. These neural crest-derived tumors of uniform phenotype arise from inherited or sporadic mutations in at least six independent genes. Results provide insight into the molecular pathogenesis of pheochromocytomas.
GDS2113.0.1.3.8	disease state	adrenal pheochromocytoma	extra-adrenal pheochromocytoma	other -- genotype/variat	sporadic and unidentified mutation	HG-U133A	GEO	Pheochromocytomas of various genetic origins	Analysis of 76 adrenal and extra-adrenal pheochromocytomas. These neural crest-derived tumors of uniform phenotype arise from inherited or sporadic mutations in at least six independent genes. Results provide insight into the molecular pathogenesis of pheochromocytomas.
GDS2142.0.1	disease state	normal	mild cystic fibrosis			HG-U133A	GEO	Cystic fibrosis patients with mild and severe lung disease: nasal respiratory epithelium (HG-U133A)	Analysis of the nasal respiratory epithelium of cystic fibrosis (CF) patients with mild or severe lung disease. CF patients have identical homozygous deltaF508 CFTR genotypes but exhibit variability in pulmonary disease severity. Results provide insight into the basis of the phenotypic difference.
GDS2142.0.2	disease state	normal	severe cystic fibrosis			HG-U133A	GEO	Cystic fibrosis patients with mild and severe lung disease: nasal respiratory epithelium (HG-U133A)	Analysis of the nasal respiratory epithelium of cystic fibrosis (CF) patients with mild or severe lung disease. CF patients have identical homozygous deltaF508 CFTR genotypes but exhibit variability in pulmonary disease severity. Results provide insight into the basis of the phenotypic difference.
GDS2142.1.2	disease state	mild cystic fibrosis	severe cystic fibrosis			HG-U133A	GEO	Cystic fibrosis patients with mild and severe lung disease: nasal respiratory epithelium (HG-U133A)	Analysis of the nasal respiratory epithelium of cystic fibrosis (CF) patients with mild or severe lung disease. CF patients have identical homozygous deltaF508 CFTR genotypes but exhibit variability in pulmonary disease severity. Results provide insight into the basis of the phenotypic difference.
GDS2153.0.1	disease state	normal	dermatomyositis			HG-U133A	GEO	Dermatomyositis	Analysis of skeletal muscle biopsies of 5 patients with dermatomyositis (DM). DM is an idiopathic inflammatory myopathy characterized by muscle weakness and skin lesions. Results provide insight into the pathogenic pathways responsible for muscle fiber damage and dysfunction in myositis.
GDS2168.8.9	disease state	aviremic	viremic			HG-U133A	GEO	HIV viremia effect on monocytes	Analysis of CD14+ monocytes from 8 HIV patients at the aviremic state during highly active antiretroviral therapy (HAART) and at the viremic state after the cessation of HAART. Results provide insight into the impact of HIV infection and high-level HIV viremia on the function of monocytes.
GDS2190.0.1	disease state	control	bipolar disorder			HG-U133A	GEO	Bipolar disorder: dorsolateral prefrontal cortex	Analysis of postmortem dorsolateral prefrontal cortex from 30 adults with bipolar disorder. Results provide insight into the pathophysiology of the disease.
GDS2191.0.1	disease state	control	bipolar disorder			HG-U133A	GEO	Bipolar disorder: orbitofrontal cortex	Analysis of postmortem orbitofrontal cortex from 10 adults with bipolar disorder. Results provide insight into the pathophysiology of the disease.
GDS2193.0.1	agent	control	Sox4 RNAi			HG-U133A	GEO	Sry-related high mobility group box 4 knockdown effect on adenoid cystic carcinoma cells	Analysis of adenoid cystic carcinoma (ACC) derived cells (ACC3) following RNAi knockdown of Sry-related high mobility group box 4 (Sox4). Sox4 is one of the most upregulated genes in ACC. Results provide insight into the role of Sox4 in the pathogenesis of ACC.
GDS2200.0.1	disease state	normal	actinic keratosis			HG-U133A	GEO	Non-melanoma skin cancer	Analysis of normal skin, actinic keratotic (AK) lesion, and squamous cell carcinoma (SCC) tumor biopsies from 5 patients with non-melanoma skin cancer (NMSC). Results provide insight into the molecular pathogenesis of NMSC.
GDS2200.0.2	disease state	normal	squamous cell carcinoma			HG-U133A	GEO	Non-melanoma skin cancer	Analysis of normal skin, actinic keratotic (AK) lesion, and squamous cell carcinoma (SCC) tumor biopsies from 5 patients with non-melanoma skin cancer (NMSC). Results provide insight into the molecular pathogenesis of NMSC.
GDS2200.1.2	disease state	actinic keratosis	squamous cell carcinoma			HG-U133A	GEO	Non-melanoma skin cancer	Analysis of normal skin, actinic keratotic (AK) lesion, and squamous cell carcinoma (SCC) tumor biopsies from 5 patients with non-melanoma skin cancer (NMSC). Results provide insight into the molecular pathogenesis of NMSC.
GDS2201.0.1	disease state	serrated colerectal carcinoma	conventional colorectal carcinoma			HG-U133A	GEO	Serrated and conventional adenocarcinomas	Comparison of serrated and conventional colorectal adenocarcinoma tumor samples. Results differentiate serrated from conventional colorectal carcinomas (CRC) and provide insight into the molecular pathogenesis of serrated CRC.
GDS2205.0.1	disease state	non-failing	dilated cardiomyopathy			HG-U133A	GEO	Dilated cardiomyopathy: left ventricle	Comparison of subendocardial left ventricular tissue samples from 7 patients with dilated cardiomyopathy (DCM) to those from 5 patients with non-failing (NF) hearts. DCM is a common cause of heart failure. Results contribute to the identification of a gene expression signature for DCM.
GDS2214.0.1	agent	control	lipopolysaccharide			HG-U133A	GEO	Septic neutrophil response to lipopolysaccharide and high mobility group box 1 protein	Analysis of septic neutrophils treated with lipopolysaccharide or high mobility group box 1 (HMGB1) protein. Neutrophils isolated from patients with sepsis-induced acute lung injury (ALI). HMGB1 is a late mediator of endotoxin lethality, and neutrophils play a role in endotoxemia-associated ALI.
GDS2214.0.2	agent	control	HMGB1			HG-U133A	GEO	Septic neutrophil response to lipopolysaccharide and high mobility group box 1 protein	Analysis of septic neutrophils treated with lipopolysaccharide or high mobility group box 1 (HMGB1) protein. Neutrophils isolated from patients with sepsis-induced acute lung injury (ALI). HMGB1 is a late mediator of endotoxin lethality, and neutrophils play a role in endotoxemia-associated ALI.
GDS2214.1.2	agent	lipopolysaccharide	HMGB1			HG-U133A	GEO	Septic neutrophil response to lipopolysaccharide and high mobility group box 1 protein	Analysis of septic neutrophils treated with lipopolysaccharide or high mobility group box 1 (HMGB1) protein. Neutrophils isolated from patients with sepsis-induced acute lung injury (ALI). HMGB1 is a late mediator of endotoxin lethality, and neutrophils play a role in endotoxemia-associated ALI.
GDS2239.0.1	agent	control	hepatitis C virus core protein			HG-U133A	GEO	Hepatitis C virus core protein effect on hepatocyte cell line	Analysis of HepG2 hepatocytes following induction of hepatitis C virus (HCV) core protein expression. HCV core protein is implicated in the development of hepatocellular carcinoma (HCC). Results provide insight into the molecular processes affected by the HCV core protein.
GDS2244.0.1	agent	E2F-1	doxorubicin			HG-U133A	GEO	Melanoma cell line response to E2F-1 overexpression and doxorubicin treatment	Analysis of E2F-1 overexpressing SK-MEL-2 melanoma cells treated with the anti-cancer drug doxorubicin (dox). Results provide insight into the molecular mechanisms underlying the synergistic effect on melanoma cell apoptosis observed when E2F-1 overexpression is combined with dox treatment
GDS2244.0.2	agent	E2F-1	E2F-1 and doxorubicin			HG-U133A	GEO	Melanoma cell line response to E2F-1 overexpression and doxorubicin treatment	Analysis of E2F-1 overexpressing SK-MEL-2 melanoma cells treated with the anti-cancer drug doxorubicin (dox). Results provide insight into the molecular mechanisms underlying the synergistic effect on melanoma cell apoptosis observed when E2F-1 overexpression is combined with dox treatment
GDS2244.1.2	agent	doxorubicin	E2F-1 and doxorubicin			HG-U133A	GEO	Melanoma cell line response to E2F-1 overexpression and doxorubicin treatment	Analysis of E2F-1 overexpressing SK-MEL-2 melanoma cells treated with the anti-cancer drug doxorubicin (dox). Results provide insight into the molecular mechanisms underlying the synergistic effect on melanoma cell apoptosis observed when E2F-1 overexpression is combined with dox treatment
GDS2255.3.4.0	agent	untreated	endotoxin	cell type	in vitro	HG-U133A	GEO	Transmigrated neutrophils in the alveolar space of endotoxin-exposed lung	Analysis of neutrophils that transmigrate to the alveolar space. Transmigration induced by bronchoscopic instillation of volunteers with endotoxin (LPS). Results identify differences between pulmonary and circulating neutrophils that occur early in endotoxin-induced lung inflammation.
GDS2255.3.4.1	agent	untreated	endotoxin	cell type	circulating	HG-U133A	GEO	Transmigrated neutrophils in the alveolar space of endotoxin-exposed lung	Analysis of neutrophils that transmigrate to the alveolar space. Transmigration induced by bronchoscopic instillation of volunteers with endotoxin (LPS). Results identify differences between pulmonary and circulating neutrophils that occur early in endotoxin-induced lung inflammation.
GDS2332.0.1	infection	uninfected	wild type			HG-U133A	GEO	Neisseria meningitidis non-adherent mutant infected umbilical vein endothelial cells	Analysis of umbilical vein endothelial cells 4 hours following infection with adherent wild type, frpC-deficient mutant, or the non-adherent (delta pilD) mutant form of Neisseria meningitidis. Results provide insight into the role of adherence-mediated signaling in N. meningitidis infections.
GDS2332.0.2	infection	uninfected	delta frpC/frpA mutant			HG-U133A	GEO	Neisseria meningitidis non-adherent mutant infected umbilical vein endothelial cells	Analysis of umbilical vein endothelial cells 4 hours following infection with adherent wild type, frpC-deficient mutant, or the non-adherent (delta pilD) mutant form of Neisseria meningitidis. Results provide insight into the role of adherence-mediated signaling in N. meningitidis infections.
GDS2332.0.3	infection	uninfected	delta pilD mutant			HG-U133A	GEO	Neisseria meningitidis non-adherent mutant infected umbilical vein endothelial cells	Analysis of umbilical vein endothelial cells 4 hours following infection with adherent wild type, frpC-deficient mutant, or the non-adherent (delta pilD) mutant form of Neisseria meningitidis. Results provide insight into the role of adherence-mediated signaling in N. meningitidis infections.
GDS2332.1.2	infection	wild type	delta frpC/frpA mutant			HG-U133A	GEO	Neisseria meningitidis non-adherent mutant infected umbilical vein endothelial cells	Analysis of umbilical vein endothelial cells 4 hours following infection with adherent wild type, frpC-deficient mutant, or the non-adherent (delta pilD) mutant form of Neisseria meningitidis. Results provide insight into the role of adherence-mediated signaling in N. meningitidis infections.
GDS2332.1.3	infection	wild type	delta pilD mutant			HG-U133A	GEO	Neisseria meningitidis non-adherent mutant infected umbilical vein endothelial cells	Analysis of umbilical vein endothelial cells 4 hours following infection with adherent wild type, frpC-deficient mutant, or the non-adherent (delta pilD) mutant form of Neisseria meningitidis. Results provide insight into the role of adherence-mediated signaling in N. meningitidis infections.
GDS2332.2.3	infection	delta frpC/frpA mutant	delta pilD mutant			HG-U133A	GEO	Neisseria meningitidis non-adherent mutant infected umbilical vein endothelial cells	Analysis of umbilical vein endothelial cells 4 hours following infection with adherent wild type, frpC-deficient mutant, or the non-adherent (delta pilD) mutant form of Neisseria meningitidis. Results provide insight into the role of adherence-mediated signaling in N. meningitidis infections.
GDS2333.0.1.3	infection	uninfected	wild type	time	1 h	HG-U133A	GEO	Neisseria meningitidis non-adherent mutant infected umbilical vein endothelial cells: time course	Analysis of umbilical vein endothelial cells 1 and 6 hours following infection with adherent wild type or the non-adherent (delta pilD) mutant form of Neisseria meningitidis. Results provide insight into the role of adherence-mediated signaling in N. meningitidis infections.
GDS2333.0.1.4	infection	uninfected	wild type	time	6 h	HG-U133A	GEO	Neisseria meningitidis non-adherent mutant infected umbilical vein endothelial cells: time course	Analysis of umbilical vein endothelial cells 1 and 6 hours following infection with adherent wild type or the non-adherent (delta pilD) mutant form of Neisseria meningitidis. Results provide insight into the role of adherence-mediated signaling in N. meningitidis infections.
GDS2333.0.2.3	infection	uninfected	delta pilD mutant	time	1 h	HG-U133A	GEO	Neisseria meningitidis non-adherent mutant infected umbilical vein endothelial cells: time course	Analysis of umbilical vein endothelial cells 1 and 6 hours following infection with adherent wild type or the non-adherent (delta pilD) mutant form of Neisseria meningitidis. Results provide insight into the role of adherence-mediated signaling in N. meningitidis infections.
GDS2333.0.2.4	infection	uninfected	delta pilD mutant	time	6 h	HG-U133A	GEO	Neisseria meningitidis non-adherent mutant infected umbilical vein endothelial cells: time course	Analysis of umbilical vein endothelial cells 1 and 6 hours following infection with adherent wild type or the non-adherent (delta pilD) mutant form of Neisseria meningitidis. Results provide insight into the role of adherence-mediated signaling in N. meningitidis infections.
GDS2333.1.2.3	infection	wild type	delta pilD mutant	time	1 h	HG-U133A	GEO	Neisseria meningitidis non-adherent mutant infected umbilical vein endothelial cells: time course	Analysis of umbilical vein endothelial cells 1 and 6 hours following infection with adherent wild type or the non-adherent (delta pilD) mutant form of Neisseria meningitidis. Results provide insight into the role of adherence-mediated signaling in N. meningitidis infections.
GDS2333.1.2.4	infection	wild type	delta pilD mutant	time	6 h	HG-U133A	GEO	Neisseria meningitidis non-adherent mutant infected umbilical vein endothelial cells: time course	Analysis of umbilical vein endothelial cells 1 and 6 hours following infection with adherent wild type or the non-adherent (delta pilD) mutant form of Neisseria meningitidis. Results provide insight into the role of adherence-mediated signaling in N. meningitidis infections.
GDS2341.0.1.4	agent	untreated	Type I IFN	time	6 h	HG-U133A	GEO	Type I and Type II interferons effect on lung epithelial cell line: time course	Analysis of lung epithelial A549 cells 6 and 24 hours following treatment with type I interferon (IFN), type II IFN, or both. Results provide insight into the molecular basis of the synergistic antiviral and antiproliferative effects observed when type I and type II IFNs are combined.
GDS2341.0.1.5	agent	untreated	Type I IFN	time	24 h	HG-U133A	GEO	Type I and Type II interferons effect on lung epithelial cell line: time course	Analysis of lung epithelial A549 cells 6 and 24 hours following treatment with type I interferon (IFN), type II IFN, or both. Results provide insight into the molecular basis of the synergistic antiviral and antiproliferative effects observed when type I and type II IFNs are combined.
GDS2341.0.2.4	agent	untreated	Type II IFN	time	6 h	HG-U133A	GEO	Type I and Type II interferons effect on lung epithelial cell line: time course	Analysis of lung epithelial A549 cells 6 and 24 hours following treatment with type I interferon (IFN), type II IFN, or both. Results provide insight into the molecular basis of the synergistic antiviral and antiproliferative effects observed when type I and type II IFNs are combined.
GDS2341.0.2.5	agent	untreated	Type II IFN	time	24 h	HG-U133A	GEO	Type I and Type II interferons effect on lung epithelial cell line: time course	Analysis of lung epithelial A549 cells 6 and 24 hours following treatment with type I interferon (IFN), type II IFN, or both. Results provide insight into the molecular basis of the synergistic antiviral and antiproliferative effects observed when type I and type II IFNs are combined.
GDS2341.0.3.4	agent	untreated	Types I and II IFNs	time	6 h	HG-U133A	GEO	Type I and Type II interferons effect on lung epithelial cell line: time course	Analysis of lung epithelial A549 cells 6 and 24 hours following treatment with type I interferon (IFN), type II IFN, or both. Results provide insight into the molecular basis of the synergistic antiviral and antiproliferative effects observed when type I and type II IFNs are combined.
GDS2341.0.3.5	agent	untreated	Types I and II IFNs	time	24 h	HG-U133A	GEO	Type I and Type II interferons effect on lung epithelial cell line: time course	Analysis of lung epithelial A549 cells 6 and 24 hours following treatment with type I interferon (IFN), type II IFN, or both. Results provide insight into the molecular basis of the synergistic antiviral and antiproliferative effects observed when type I and type II IFNs are combined.
GDS2341.1.2.4	agent	Type I IFN	Type II IFN	time	6 h	HG-U133A	GEO	Type I and Type II interferons effect on lung epithelial cell line: time course	Analysis of lung epithelial A549 cells 6 and 24 hours following treatment with type I interferon (IFN), type II IFN, or both. Results provide insight into the molecular basis of the synergistic antiviral and antiproliferative effects observed when type I and type II IFNs are combined.
GDS2341.1.2.5	agent	Type I IFN	Type II IFN	time	24 h	HG-U133A	GEO	Type I and Type II interferons effect on lung epithelial cell line: time course	Analysis of lung epithelial A549 cells 6 and 24 hours following treatment with type I interferon (IFN), type II IFN, or both. Results provide insight into the molecular basis of the synergistic antiviral and antiproliferative effects observed when type I and type II IFNs are combined.
GDS2341.1.3.4	agent	Type I IFN	Types I and II IFNs	time	6 h	HG-U133A	GEO	Type I and Type II interferons effect on lung epithelial cell line: time course	Analysis of lung epithelial A549 cells 6 and 24 hours following treatment with type I interferon (IFN), type II IFN, or both. Results provide insight into the molecular basis of the synergistic antiviral and antiproliferative effects observed when type I and type II IFNs are combined.
GDS2341.1.3.5	agent	Type I IFN	Types I and II IFNs	time	24 h	HG-U133A	GEO	Type I and Type II interferons effect on lung epithelial cell line: time course	Analysis of lung epithelial A549 cells 6 and 24 hours following treatment with type I interferon (IFN), type II IFN, or both. Results provide insight into the molecular basis of the synergistic antiviral and antiproliferative effects observed when type I and type II IFNs are combined.
GDS2341.2.3.4	agent	Type II IFN	Types I and II IFNs	time	6 h	HG-U133A	GEO	Type I and Type II interferons effect on lung epithelial cell line: time course	Analysis of lung epithelial A549 cells 6 and 24 hours following treatment with type I interferon (IFN), type II IFN, or both. Results provide insight into the molecular basis of the synergistic antiviral and antiproliferative effects observed when type I and type II IFNs are combined.
GDS2341.2.3.5	agent	Type II IFN	Types I and II IFNs	time	24 h	HG-U133A	GEO	Type I and Type II interferons effect on lung epithelial cell line: time course	Analysis of lung epithelial A549 cells 6 and 24 hours following treatment with type I interferon (IFN), type II IFN, or both. Results provide insight into the molecular basis of the synergistic antiviral and antiproliferative effects observed when type I and type II IFNs are combined.
GDS2362.6.7.2.5	agent	untreated	chloroguine treated	disease state -- infecti	symptomatic, naturally acquired and acute infection	HG-U133A	GEO	Presymptomatic and symptomatic malaria: peripheral blood mononuclear cells	Comparison of peripheral blood mononuclear cells of subjects with early, presymptomatic, experimentally acquired malaria to those with acute, uncomplicated, naturally acquired malaria. Results provide insight into the immune response to malaria in these two stages of infection.
GDS2367.0.1.3	agent	vehicle	estradiol	infection	control adenovirus	HG-U133A	GEO	Tamoxifen effect on breast cancer cell line expressing estrogen receptor alpha and beta	Analysis of estrogen receptor alpha (ERalpha)-positive MCF-7 breast cancer (BC) cells infected with adenovirus-ERbeta and treated with tamoxifen (Tam). Tam is a selective ER modulator used in BC prevention and treatment. Results provide insight into Tam activity in the presence of both ERs.
GDS2367.0.1.4	agent	vehicle	estradiol	infection	adenovirus carrying estrogen receptor beta	HG-U133A	GEO	Tamoxifen effect on breast cancer cell line expressing estrogen receptor alpha and beta	Analysis of estrogen receptor alpha (ERalpha)-positive MCF-7 breast cancer (BC) cells infected with adenovirus-ERbeta and treated with tamoxifen (Tam). Tam is a selective ER modulator used in BC prevention and treatment. Results provide insight into Tam activity in the presence of both ERs.
GDS2367.0.2.3	agent	vehicle	tamoxifen	infection	control adenovirus	HG-U133A	GEO	Tamoxifen effect on breast cancer cell line expressing estrogen receptor alpha and beta	Analysis of estrogen receptor alpha (ERalpha)-positive MCF-7 breast cancer (BC) cells infected with adenovirus-ERbeta and treated with tamoxifen (Tam). Tam is a selective ER modulator used in BC prevention and treatment. Results provide insight into Tam activity in the presence of both ERs.
GDS2367.0.2.4	agent	vehicle	tamoxifen	infection	adenovirus carrying estrogen receptor beta	HG-U133A	GEO	Tamoxifen effect on breast cancer cell line expressing estrogen receptor alpha and beta	Analysis of estrogen receptor alpha (ERalpha)-positive MCF-7 breast cancer (BC) cells infected with adenovirus-ERbeta and treated with tamoxifen (Tam). Tam is a selective ER modulator used in BC prevention and treatment. Results provide insight into Tam activity in the presence of both ERs.
GDS2367.1.2.3	agent	estradiol	tamoxifen	infection	control adenovirus	HG-U133A	GEO	Tamoxifen effect on breast cancer cell line expressing estrogen receptor alpha and beta	Analysis of estrogen receptor alpha (ERalpha)-positive MCF-7 breast cancer (BC) cells infected with adenovirus-ERbeta and treated with tamoxifen (Tam). Tam is a selective ER modulator used in BC prevention and treatment. Results provide insight into Tam activity in the presence of both ERs.
GDS2367.1.2.4	agent	estradiol	tamoxifen	infection	adenovirus carrying estrogen receptor beta	HG-U133A	GEO	Tamoxifen effect on breast cancer cell line expressing estrogen receptor alpha and beta	Analysis of estrogen receptor alpha (ERalpha)-positive MCF-7 breast cancer (BC) cells infected with adenovirus-ERbeta and treated with tamoxifen (Tam). Tam is a selective ER modulator used in BC prevention and treatment. Results provide insight into Tam activity in the presence of both ERs.
GDS2367.3.4.0	infection	control adenovirus	adenovirus carrying estrogen receptor beta	agent	vehicle	HG-U133A	GEO	Tamoxifen effect on breast cancer cell line expressing estrogen receptor alpha and beta	Analysis of estrogen receptor alpha (ERalpha)-positive MCF-7 breast cancer (BC) cells infected with adenovirus-ERbeta and treated with tamoxifen (Tam). Tam is a selective ER modulator used in BC prevention and treatment. Results provide insight into Tam activity in the presence of both ERs.
GDS2367.3.4.1	infection	control adenovirus	adenovirus carrying estrogen receptor beta	agent	estradiol	HG-U133A	GEO	Tamoxifen effect on breast cancer cell line expressing estrogen receptor alpha and beta	Analysis of estrogen receptor alpha (ERalpha)-positive MCF-7 breast cancer (BC) cells infected with adenovirus-ERbeta and treated with tamoxifen (Tam). Tam is a selective ER modulator used in BC prevention and treatment. Results provide insight into Tam activity in the presence of both ERs.
GDS2367.3.4.2	infection	control adenovirus	adenovirus carrying estrogen receptor beta	agent	tamoxifen	HG-U133A	GEO	Tamoxifen effect on breast cancer cell line expressing estrogen receptor alpha and beta	Analysis of estrogen receptor alpha (ERalpha)-positive MCF-7 breast cancer (BC) cells infected with adenovirus-ERbeta and treated with tamoxifen (Tam). Tam is a selective ER modulator used in BC prevention and treatment. Results provide insight into Tam activity in the presence of both ERs.
GDS2373.2.3.0	disease state	stage Ia	stage Ib	gender	male	HG-U133A	GEO	Squamous cell lung carcinomas	Analysis of primary squamous cell lung carcinomas (SCCs) from 129 patients. SCCs and adenocarcinomas compose the majority of non small cell lung cancers. Gene expression profiles were compared to clinical outcome.
GDS2373.2.3.1	disease state	stage Ia	stage Ib	gender	female	HG-U133A	GEO	Squamous cell lung carcinomas	Analysis of primary squamous cell lung carcinomas (SCCs) from 129 patients. SCCs and adenocarcinomas compose the majority of non small cell lung cancers. Gene expression profiles were compared to clinical outcome.
GDS2373.2.3.8	disease state	stage Ia	stage Ib	other	less than 1 y survival	HG-U133A	GEO	Squamous cell lung carcinomas	Analysis of primary squamous cell lung carcinomas (SCCs) from 129 patients. SCCs and adenocarcinomas compose the majority of non small cell lung cancers. Gene expression profiles were compared to clinical outcome.
GDS2373.2.3.9	disease state	stage Ia	stage Ib	other	at least 1 y, less than 2 y survival	HG-U133A	GEO	Squamous cell lung carcinomas	Analysis of primary squamous cell lung carcinomas (SCCs) from 129 patients. SCCs and adenocarcinomas compose the majority of non small cell lung cancers. Gene expression profiles were compared to clinical outcome.
GDS2373.2.3.10	disease state	stage Ia	stage Ib	other	at least 2 y, less than 3 y survival	HG-U133A	GEO	Squamous cell lung carcinomas	Analysis of primary squamous cell lung carcinomas (SCCs) from 129 patients. SCCs and adenocarcinomas compose the majority of non small cell lung cancers. Gene expression profiles were compared to clinical outcome.
GDS2373.2.3.11	disease state	stage Ia	stage Ib	other	at least 3 y, less than 4 y survival	HG-U133A	GEO	Squamous cell lung carcinomas	Analysis of primary squamous cell lung carcinomas (SCCs) from 129 patients. SCCs and adenocarcinomas compose the majority of non small cell lung cancers. Gene expression profiles were compared to clinical outcome.
GDS2373.2.3.12	disease state	stage Ia	stage Ib	other	at least 4 y, less than 5 y survival	HG-U133A	GEO	Squamous cell lung carcinomas	Analysis of primary squamous cell lung carcinomas (SCCs) from 129 patients. SCCs and adenocarcinomas compose the majority of non small cell lung cancers. Gene expression profiles were compared to clinical outcome.
GDS2373.2.3.13	disease state	stage Ia	stage Ib	other	at least 5 y, less than 6 y survival	HG-U133A	GEO	Squamous cell lung carcinomas	Analysis of primary squamous cell lung carcinomas (SCCs) from 129 patients. SCCs and adenocarcinomas compose the majority of non small cell lung cancers. Gene expression profiles were compared to clinical outcome.
GDS2373.2.4.0	disease state	stage Ia	stage IIa	gender	male	HG-U133A	GEO	Squamous cell lung carcinomas	Analysis of primary squamous cell lung carcinomas (SCCs) from 129 patients. SCCs and adenocarcinomas compose the majority of non small cell lung cancers. Gene expression profiles were compared to clinical outcome.
GDS2373.2.4.1	disease state	stage Ia	stage IIa	gender	female	HG-U133A	GEO	Squamous cell lung carcinomas	Analysis of primary squamous cell lung carcinomas (SCCs) from 129 patients. SCCs and adenocarcinomas compose the majority of non small cell lung cancers. Gene expression profiles were compared to clinical outcome.
GDS2373.2.4.8	disease state	stage Ia	stage IIa	other	less than 1 y survival	HG-U133A	GEO	Squamous cell lung carcinomas	Analysis of primary squamous cell lung carcinomas (SCCs) from 129 patients. SCCs and adenocarcinomas compose the majority of non small cell lung cancers. Gene expression profiles were compared to clinical outcome.
GDS2373.2.4.10	disease state	stage Ia	stage IIa	other	at least 2 y, less than 3 y survival	HG-U133A	GEO	Squamous cell lung carcinomas	Analysis of primary squamous cell lung carcinomas (SCCs) from 129 patients. SCCs and adenocarcinomas compose the majority of non small cell lung cancers. Gene expression profiles were compared to clinical outcome.
GDS2373.2.5.0	disease state	stage Ia	stage IIb	gender	male	HG-U133A	GEO	Squamous cell lung carcinomas	Analysis of primary squamous cell lung carcinomas (SCCs) from 129 patients. SCCs and adenocarcinomas compose the majority of non small cell lung cancers. Gene expression profiles were compared to clinical outcome.
GDS2373.2.5.1	disease state	stage Ia	stage IIb	gender	female	HG-U133A	GEO	Squamous cell lung carcinomas	Analysis of primary squamous cell lung carcinomas (SCCs) from 129 patients. SCCs and adenocarcinomas compose the majority of non small cell lung cancers. Gene expression profiles were compared to clinical outcome.
GDS2373.2.5.8	disease state	stage Ia	stage IIb	other	less than 1 y survival	HG-U133A	GEO	Squamous cell lung carcinomas	Analysis of primary squamous cell lung carcinomas (SCCs) from 129 patients. SCCs and adenocarcinomas compose the majority of non small cell lung cancers. Gene expression profiles were compared to clinical outcome.
GDS2373.2.5.9	disease state	stage Ia	stage IIb	other	at least 1 y, less than 2 y survival	HG-U133A	GEO	Squamous cell lung carcinomas	Analysis of primary squamous cell lung carcinomas (SCCs) from 129 patients. SCCs and adenocarcinomas compose the majority of non small cell lung cancers. Gene expression profiles were compared to clinical outcome.
GDS2373.2.5.10	disease state	stage Ia	stage IIb	other	at least 2 y, less than 3 y survival	HG-U133A	GEO	Squamous cell lung carcinomas	Analysis of primary squamous cell lung carcinomas (SCCs) from 129 patients. SCCs and adenocarcinomas compose the majority of non small cell lung cancers. Gene expression profiles were compared to clinical outcome.
GDS2373.2.5.11	disease state	stage Ia	stage IIb	other	at least 3 y, less than 4 y survival	HG-U133A	GEO	Squamous cell lung carcinomas	Analysis of primary squamous cell lung carcinomas (SCCs) from 129 patients. SCCs and adenocarcinomas compose the majority of non small cell lung cancers. Gene expression profiles were compared to clinical outcome.
GDS2373.2.5.12	disease state	stage Ia	stage IIb	other	at least 4 y, less than 5 y survival	HG-U133A	GEO	Squamous cell lung carcinomas	Analysis of primary squamous cell lung carcinomas (SCCs) from 129 patients. SCCs and adenocarcinomas compose the majority of non small cell lung cancers. Gene expression profiles were compared to clinical outcome.
GDS2373.2.5.13	disease state	stage Ia	stage IIb	other	at least 5 y, less than 6 y survival	HG-U133A	GEO	Squamous cell lung carcinomas	Analysis of primary squamous cell lung carcinomas (SCCs) from 129 patients. SCCs and adenocarcinomas compose the majority of non small cell lung cancers. Gene expression profiles were compared to clinical outcome.
GDS2373.2.5.14	disease state	stage Ia	stage IIb	other	at least 6 y, less than 7 y survival	HG-U133A	GEO	Squamous cell lung carcinomas	Analysis of primary squamous cell lung carcinomas (SCCs) from 129 patients. SCCs and adenocarcinomas compose the majority of non small cell lung cancers. Gene expression profiles were compared to clinical outcome.
GDS2373.2.6.0	disease state	stage Ia	stage IIIa	gender	male	HG-U133A	GEO	Squamous cell lung carcinomas	Analysis of primary squamous cell lung carcinomas (SCCs) from 129 patients. SCCs and adenocarcinomas compose the majority of non small cell lung cancers. Gene expression profiles were compared to clinical outcome.
GDS2373.2.6.1	disease state	stage Ia	stage IIIa	gender	female	HG-U133A	GEO	Squamous cell lung carcinomas	Analysis of primary squamous cell lung carcinomas (SCCs) from 129 patients. SCCs and adenocarcinomas compose the majority of non small cell lung cancers. Gene expression profiles were compared to clinical outcome.
GDS2373.2.6.8	disease state	stage Ia	stage IIIa	other	less than 1 y survival	HG-U133A	GEO	Squamous cell lung carcinomas	Analysis of primary squamous cell lung carcinomas (SCCs) from 129 patients. SCCs and adenocarcinomas compose the majority of non small cell lung cancers. Gene expression profiles were compared to clinical outcome.
GDS2373.2.6.9	disease state	stage Ia	stage IIIa	other	at least 1 y, less than 2 y survival	HG-U133A	GEO	Squamous cell lung carcinomas	Analysis of primary squamous cell lung carcinomas (SCCs) from 129 patients. SCCs and adenocarcinomas compose the majority of non small cell lung cancers. Gene expression profiles were compared to clinical outcome.
GDS2373.2.6.10	disease state	stage Ia	stage IIIa	other	at least 2 y, less than 3 y survival	HG-U133A	GEO	Squamous cell lung carcinomas	Analysis of primary squamous cell lung carcinomas (SCCs) from 129 patients. SCCs and adenocarcinomas compose the majority of non small cell lung cancers. Gene expression profiles were compared to clinical outcome.
GDS2373.2.7.0	disease state	stage Ia	stage IIIb	gender	male	HG-U133A	GEO	Squamous cell lung carcinomas	Analysis of primary squamous cell lung carcinomas (SCCs) from 129 patients. SCCs and adenocarcinomas compose the majority of non small cell lung cancers. Gene expression profiles were compared to clinical outcome.
GDS2373.2.7.1	disease state	stage Ia	stage IIIb	gender	female	HG-U133A	GEO	Squamous cell lung carcinomas	Analysis of primary squamous cell lung carcinomas (SCCs) from 129 patients. SCCs and adenocarcinomas compose the majority of non small cell lung cancers. Gene expression profiles were compared to clinical outcome.
GDS2373.2.7.8	disease state	stage Ia	stage IIIb	other	less than 1 y survival	HG-U133A	GEO	Squamous cell lung carcinomas	Analysis of primary squamous cell lung carcinomas (SCCs) from 129 patients. SCCs and adenocarcinomas compose the majority of non small cell lung cancers. Gene expression profiles were compared to clinical outcome.
GDS2373.3.4.0	disease state	stage Ib	stage IIa	gender	male	HG-U133A	GEO	Squamous cell lung carcinomas	Analysis of primary squamous cell lung carcinomas (SCCs) from 129 patients. SCCs and adenocarcinomas compose the majority of non small cell lung cancers. Gene expression profiles were compared to clinical outcome.
GDS2373.3.4.1	disease state	stage Ib	stage IIa	gender	female	HG-U133A	GEO	Squamous cell lung carcinomas	Analysis of primary squamous cell lung carcinomas (SCCs) from 129 patients. SCCs and adenocarcinomas compose the majority of non small cell lung cancers. Gene expression profiles were compared to clinical outcome.
GDS2373.3.4.8	disease state	stage Ib	stage IIa	other	less than 1 y survival	HG-U133A	GEO	Squamous cell lung carcinomas	Analysis of primary squamous cell lung carcinomas (SCCs) from 129 patients. SCCs and adenocarcinomas compose the majority of non small cell lung cancers. Gene expression profiles were compared to clinical outcome.
GDS2373.3.4.10	disease state	stage Ib	stage IIa	other	at least 2 y, less than 3 y survival	HG-U133A	GEO	Squamous cell lung carcinomas	Analysis of primary squamous cell lung carcinomas (SCCs) from 129 patients. SCCs and adenocarcinomas compose the majority of non small cell lung cancers. Gene expression profiles were compared to clinical outcome.
GDS2373.3.5.0	disease state	stage Ib	stage IIb	gender	male	HG-U133A	GEO	Squamous cell lung carcinomas	Analysis of primary squamous cell lung carcinomas (SCCs) from 129 patients. SCCs and adenocarcinomas compose the majority of non small cell lung cancers. Gene expression profiles were compared to clinical outcome.
GDS2373.3.5.1	disease state	stage Ib	stage IIb	gender	female	HG-U133A	GEO	Squamous cell lung carcinomas	Analysis of primary squamous cell lung carcinomas (SCCs) from 129 patients. SCCs and adenocarcinomas compose the majority of non small cell lung cancers. Gene expression profiles were compared to clinical outcome.
GDS2373.3.5.8	disease state	stage Ib	stage IIb	other	less than 1 y survival	HG-U133A	GEO	Squamous cell lung carcinomas	Analysis of primary squamous cell lung carcinomas (SCCs) from 129 patients. SCCs and adenocarcinomas compose the majority of non small cell lung cancers. Gene expression profiles were compared to clinical outcome.
GDS2373.3.5.9	disease state	stage Ib	stage IIb	other	at least 1 y, less than 2 y survival	HG-U133A	GEO	Squamous cell lung carcinomas	Analysis of primary squamous cell lung carcinomas (SCCs) from 129 patients. SCCs and adenocarcinomas compose the majority of non small cell lung cancers. Gene expression profiles were compared to clinical outcome.
GDS2373.3.5.10	disease state	stage Ib	stage IIb	other	at least 2 y, less than 3 y survival	HG-U133A	GEO	Squamous cell lung carcinomas	Analysis of primary squamous cell lung carcinomas (SCCs) from 129 patients. SCCs and adenocarcinomas compose the majority of non small cell lung cancers. Gene expression profiles were compared to clinical outcome.
GDS2373.3.5.11	disease state	stage Ib	stage IIb	other	at least 3 y, less than 4 y survival	HG-U133A	GEO	Squamous cell lung carcinomas	Analysis of primary squamous cell lung carcinomas (SCCs) from 129 patients. SCCs and adenocarcinomas compose the majority of non small cell lung cancers. Gene expression profiles were compared to clinical outcome.
GDS2373.3.5.12	disease state	stage Ib	stage IIb	other	at least 4 y, less than 5 y survival	HG-U133A	GEO	Squamous cell lung carcinomas	Analysis of primary squamous cell lung carcinomas (SCCs) from 129 patients. SCCs and adenocarcinomas compose the majority of non small cell lung cancers. Gene expression profiles were compared to clinical outcome.
GDS2373.3.5.13	disease state	stage Ib	stage IIb	other	at least 5 y, less than 6 y survival	HG-U133A	GEO	Squamous cell lung carcinomas	Analysis of primary squamous cell lung carcinomas (SCCs) from 129 patients. SCCs and adenocarcinomas compose the majority of non small cell lung cancers. Gene expression profiles were compared to clinical outcome.
GDS2373.3.6.0	disease state	stage Ib	stage IIIa	gender	male	HG-U133A	GEO	Squamous cell lung carcinomas	Analysis of primary squamous cell lung carcinomas (SCCs) from 129 patients. SCCs and adenocarcinomas compose the majority of non small cell lung cancers. Gene expression profiles were compared to clinical outcome.
GDS2373.3.6.1	disease state	stage Ib	stage IIIa	gender	female	HG-U133A	GEO	Squamous cell lung carcinomas	Analysis of primary squamous cell lung carcinomas (SCCs) from 129 patients. SCCs and adenocarcinomas compose the majority of non small cell lung cancers. Gene expression profiles were compared to clinical outcome.
GDS2373.3.6.8	disease state	stage Ib	stage IIIa	other	less than 1 y survival	HG-U133A	GEO	Squamous cell lung carcinomas	Analysis of primary squamous cell lung carcinomas (SCCs) from 129 patients. SCCs and adenocarcinomas compose the majority of non small cell lung cancers. Gene expression profiles were compared to clinical outcome.
GDS2373.3.6.9	disease state	stage Ib	stage IIIa	other	at least 1 y, less than 2 y survival	HG-U133A	GEO	Squamous cell lung carcinomas	Analysis of primary squamous cell lung carcinomas (SCCs) from 129 patients. SCCs and adenocarcinomas compose the majority of non small cell lung cancers. Gene expression profiles were compared to clinical outcome.
GDS2373.3.6.10	disease state	stage Ib	stage IIIa	other	at least 2 y, less than 3 y survival	HG-U133A	GEO	Squamous cell lung carcinomas	Analysis of primary squamous cell lung carcinomas (SCCs) from 129 patients. SCCs and adenocarcinomas compose the majority of non small cell lung cancers. Gene expression profiles were compared to clinical outcome.
GDS2373.3.7.0	disease state	stage Ib	stage IIIb	gender	male	HG-U133A	GEO	Squamous cell lung carcinomas	Analysis of primary squamous cell lung carcinomas (SCCs) from 129 patients. SCCs and adenocarcinomas compose the majority of non small cell lung cancers. Gene expression profiles were compared to clinical outcome.
GDS2373.3.7.1	disease state	stage Ib	stage IIIb	gender	female	HG-U133A	GEO	Squamous cell lung carcinomas	Analysis of primary squamous cell lung carcinomas (SCCs) from 129 patients. SCCs and adenocarcinomas compose the majority of non small cell lung cancers. Gene expression profiles were compared to clinical outcome.
GDS2373.3.7.8	disease state	stage Ib	stage IIIb	other	less than 1 y survival	HG-U133A	GEO	Squamous cell lung carcinomas	Analysis of primary squamous cell lung carcinomas (SCCs) from 129 patients. SCCs and adenocarcinomas compose the majority of non small cell lung cancers. Gene expression profiles were compared to clinical outcome.
GDS2373.4.5.0	disease state	stage IIa	stage IIb	gender	male	HG-U133A	GEO	Squamous cell lung carcinomas	Analysis of primary squamous cell lung carcinomas (SCCs) from 129 patients. SCCs and adenocarcinomas compose the majority of non small cell lung cancers. Gene expression profiles were compared to clinical outcome.
GDS2373.4.5.1	disease state	stage IIa	stage IIb	gender	female	HG-U133A	GEO	Squamous cell lung carcinomas	Analysis of primary squamous cell lung carcinomas (SCCs) from 129 patients. SCCs and adenocarcinomas compose the majority of non small cell lung cancers. Gene expression profiles were compared to clinical outcome.
GDS2373.4.5.8	disease state	stage IIa	stage IIb	other	less than 1 y survival	HG-U133A	GEO	Squamous cell lung carcinomas	Analysis of primary squamous cell lung carcinomas (SCCs) from 129 patients. SCCs and adenocarcinomas compose the majority of non small cell lung cancers. Gene expression profiles were compared to clinical outcome.
GDS2373.4.5.10	disease state	stage IIa	stage IIb	other	at least 2 y, less than 3 y survival	HG-U133A	GEO	Squamous cell lung carcinomas	Analysis of primary squamous cell lung carcinomas (SCCs) from 129 patients. SCCs and adenocarcinomas compose the majority of non small cell lung cancers. Gene expression profiles were compared to clinical outcome.
GDS2373.4.6.0	disease state	stage IIa	stage IIIa	gender	male	HG-U133A	GEO	Squamous cell lung carcinomas	Analysis of primary squamous cell lung carcinomas (SCCs) from 129 patients. SCCs and adenocarcinomas compose the majority of non small cell lung cancers. Gene expression profiles were compared to clinical outcome.
GDS2373.4.6.1	disease state	stage IIa	stage IIIa	gender	female	HG-U133A	GEO	Squamous cell lung carcinomas	Analysis of primary squamous cell lung carcinomas (SCCs) from 129 patients. SCCs and adenocarcinomas compose the majority of non small cell lung cancers. Gene expression profiles were compared to clinical outcome.
GDS2373.4.6.8	disease state	stage IIa	stage IIIa	other	less than 1 y survival	HG-U133A	GEO	Squamous cell lung carcinomas	Analysis of primary squamous cell lung carcinomas (SCCs) from 129 patients. SCCs and adenocarcinomas compose the majority of non small cell lung cancers. Gene expression profiles were compared to clinical outcome.
GDS2373.4.6.10	disease state	stage IIa	stage IIIa	other	at least 2 y, less than 3 y survival	HG-U133A	GEO	Squamous cell lung carcinomas	Analysis of primary squamous cell lung carcinomas (SCCs) from 129 patients. SCCs and adenocarcinomas compose the majority of non small cell lung cancers. Gene expression profiles were compared to clinical outcome.
GDS2373.4.7.0	disease state	stage IIa	stage IIIb	gender	male	HG-U133A	GEO	Squamous cell lung carcinomas	Analysis of primary squamous cell lung carcinomas (SCCs) from 129 patients. SCCs and adenocarcinomas compose the majority of non small cell lung cancers. Gene expression profiles were compared to clinical outcome.
GDS2373.4.7.1	disease state	stage IIa	stage IIIb	gender	female	HG-U133A	GEO	Squamous cell lung carcinomas	Analysis of primary squamous cell lung carcinomas (SCCs) from 129 patients. SCCs and adenocarcinomas compose the majority of non small cell lung cancers. Gene expression profiles were compared to clinical outcome.
GDS2373.4.7.8	disease state	stage IIa	stage IIIb	other	less than 1 y survival	HG-U133A	GEO	Squamous cell lung carcinomas	Analysis of primary squamous cell lung carcinomas (SCCs) from 129 patients. SCCs and adenocarcinomas compose the majority of non small cell lung cancers. Gene expression profiles were compared to clinical outcome.
GDS2373.5.6.0	disease state	stage IIb	stage IIIa	gender	male	HG-U133A	GEO	Squamous cell lung carcinomas	Analysis of primary squamous cell lung carcinomas (SCCs) from 129 patients. SCCs and adenocarcinomas compose the majority of non small cell lung cancers. Gene expression profiles were compared to clinical outcome.
GDS2373.5.6.1	disease state	stage IIb	stage IIIa	gender	female	HG-U133A	GEO	Squamous cell lung carcinomas	Analysis of primary squamous cell lung carcinomas (SCCs) from 129 patients. SCCs and adenocarcinomas compose the majority of non small cell lung cancers. Gene expression profiles were compared to clinical outcome.
GDS2373.5.6.8	disease state	stage IIb	stage IIIa	other	less than 1 y survival	HG-U133A	GEO	Squamous cell lung carcinomas	Analysis of primary squamous cell lung carcinomas (SCCs) from 129 patients. SCCs and adenocarcinomas compose the majority of non small cell lung cancers. Gene expression profiles were compared to clinical outcome.
GDS2373.5.6.9	disease state	stage IIb	stage IIIa	other	at least 1 y, less than 2 y survival	HG-U133A	GEO	Squamous cell lung carcinomas	Analysis of primary squamous cell lung carcinomas (SCCs) from 129 patients. SCCs and adenocarcinomas compose the majority of non small cell lung cancers. Gene expression profiles were compared to clinical outcome.
GDS2373.5.6.10	disease state	stage IIb	stage IIIa	other	at least 2 y, less than 3 y survival	HG-U133A	GEO	Squamous cell lung carcinomas	Analysis of primary squamous cell lung carcinomas (SCCs) from 129 patients. SCCs and adenocarcinomas compose the majority of non small cell lung cancers. Gene expression profiles were compared to clinical outcome.
GDS2373.5.7.0	disease state	stage IIb	stage IIIb	gender	male	HG-U133A	GEO	Squamous cell lung carcinomas	Analysis of primary squamous cell lung carcinomas (SCCs) from 129 patients. SCCs and adenocarcinomas compose the majority of non small cell lung cancers. Gene expression profiles were compared to clinical outcome.
GDS2373.5.7.1	disease state	stage IIb	stage IIIb	gender	female	HG-U133A	GEO	Squamous cell lung carcinomas	Analysis of primary squamous cell lung carcinomas (SCCs) from 129 patients. SCCs and adenocarcinomas compose the majority of non small cell lung cancers. Gene expression profiles were compared to clinical outcome.
GDS2373.5.7.8	disease state	stage IIb	stage IIIb	other	less than 1 y survival	HG-U133A	GEO	Squamous cell lung carcinomas	Analysis of primary squamous cell lung carcinomas (SCCs) from 129 patients. SCCs and adenocarcinomas compose the majority of non small cell lung cancers. Gene expression profiles were compared to clinical outcome.
GDS2373.6.7.0	disease state	stage IIIa	stage IIIb	gender	male	HG-U133A	GEO	Squamous cell lung carcinomas	Analysis of primary squamous cell lung carcinomas (SCCs) from 129 patients. SCCs and adenocarcinomas compose the majority of non small cell lung cancers. Gene expression profiles were compared to clinical outcome.
GDS2373.6.7.1	disease state	stage IIIa	stage IIIb	gender	female	HG-U133A	GEO	Squamous cell lung carcinomas	Analysis of primary squamous cell lung carcinomas (SCCs) from 129 patients. SCCs and adenocarcinomas compose the majority of non small cell lung cancers. Gene expression profiles were compared to clinical outcome.
GDS2373.6.7.8	disease state	stage IIIa	stage IIIb	other	less than 1 y survival	HG-U133A	GEO	Squamous cell lung carcinomas	Analysis of primary squamous cell lung carcinomas (SCCs) from 129 patients. SCCs and adenocarcinomas compose the majority of non small cell lung cancers. Gene expression profiles were compared to clinical outcome.
GDS2397.0.1	disease state	normal	idiopathic myelofibrosis			HG-U133A	GEO	Idiopathic myelofibrosis: hematopoietic CD34+ stem cells	Analysis of pooled hematopoietic CD34+ stem cells from peripheral blood of patients with idiopathic myelofibrosis (IM), a rare chronic myeloproliferative disorder. Results provide insight into the molecular pathogenesis of IM.
GDS2428.0.1.2	agent	untreated	5-aza-dC	specimen	GLI56	HG-U133A	GEO	DNA demethylation effect on glioblastoma cultures	Analysis of short-term cultured glioblastoma cells treated with 5-aza-dC to induce DNA demethylation. Glioblastoma cells derived from 3 independent primary glioblastomas. Results provide insight into the role of epigenetic alterations in glioblastoma gene inactivation.
GDS2428.0.1.3	agent	untreated	5-aza-dC	specimen	GLI60	HG-U133A	GEO	DNA demethylation effect on glioblastoma cultures	Analysis of short-term cultured glioblastoma cells treated with 5-aza-dC to induce DNA demethylation. Glioblastoma cells derived from 3 independent primary glioblastomas. Results provide insight into the role of epigenetic alterations in glioblastoma gene inactivation.
GDS2428.0.1.4	agent	untreated	5-aza-dC	specimen	GLI72	HG-U133A	GEO	DNA demethylation effect on glioblastoma cultures	Analysis of short-term cultured glioblastoma cells treated with 5-aza-dC to induce DNA demethylation. Glioblastoma cells derived from 3 independent primary glioblastomas. Results provide insight into the role of epigenetic alterations in glioblastoma gene inactivation.
GDS2617.0.1	disease state	normal	non-tumorigenic cancer cell			HG-U133A	GEO	Tumorigenic breast cancer cells (HG-U133A)	Analysis of breast cancer cells that have high tumorigenic capacity. These cells express CD44 and low or undetectable levels of CD24. Results used to define a gene expression signature associated with metastasis.
GDS2617.0.2	disease state	normal	tumorigenic cancer cell			HG-U133A	GEO	Tumorigenic breast cancer cells (HG-U133A)	Analysis of breast cancer cells that have high tumorigenic capacity. These cells express CD44 and low or undetectable levels of CD24. Results used to define a gene expression signature associated with metastasis.
GDS2617.1.2	disease state	non-tumorigenic cancer cell	tumorigenic cancer cell			HG-U133A	GEO	Tumorigenic breast cancer cells (HG-U133A)	Analysis of breast cancer cells that have high tumorigenic capacity. These cells express CD44 and low or undetectable levels of CD24. Results used to define a gene expression signature associated with metastasis.
GDS2643.0.1.4	disease state	normal	Waldenstrom's macroglobulinemia	cell type	B lymphocyte	HG-U133A	GEO	Waldenstrom's macroglobulinemia: B lymphocytes and plasma cells	Analysis of B lymphocytes (BL) and plasma cells (PC) from patients with Waldenstrom's macroglobulinemia (WM), a B-lymphoproliferative disorder (BLPD). Results provide insight into differences between PC and BL from WM and their cell counterpart in chronic lymphocytic leukemia and multiple myeloma.
GDS2643.0.1.5	disease state	normal	Waldenstrom's macroglobulinemia	cell type	plasma cell	HG-U133A	GEO	Waldenstrom's macroglobulinemia: B lymphocytes and plasma cells	Analysis of B lymphocytes (BL) and plasma cells (PC) from patients with Waldenstrom's macroglobulinemia (WM), a B-lymphoproliferative disorder (BLPD). Results provide insight into differences between PC and BL from WM and their cell counterpart in chronic lymphocytic leukemia and multiple myeloma.
GDS2643.0.2.4	disease state	normal	chronic lymphocytic leukemia	cell type	B lymphocyte	HG-U133A	GEO	Waldenstrom's macroglobulinemia: B lymphocytes and plasma cells	Analysis of B lymphocytes (BL) and plasma cells (PC) from patients with Waldenstrom's macroglobulinemia (WM), a B-lymphoproliferative disorder (BLPD). Results provide insight into differences between PC and BL from WM and their cell counterpart in chronic lymphocytic leukemia and multiple myeloma.
GDS2643.0.3.5	disease state	normal	multiple myeloma	cell type	plasma cell	HG-U133A	GEO	Waldenstrom's macroglobulinemia: B lymphocytes and plasma cells	Analysis of B lymphocytes (BL) and plasma cells (PC) from patients with Waldenstrom's macroglobulinemia (WM), a B-lymphoproliferative disorder (BLPD). Results provide insight into differences between PC and BL from WM and their cell counterpart in chronic lymphocytic leukemia and multiple myeloma.
GDS2643.1.2.4	disease state	Waldenstrom's macroglobulinemia	chronic lymphocytic leukemia	cell type	B lymphocyte	HG-U133A	GEO	Waldenstrom's macroglobulinemia: B lymphocytes and plasma cells	Analysis of B lymphocytes (BL) and plasma cells (PC) from patients with Waldenstrom's macroglobulinemia (WM), a B-lymphoproliferative disorder (BLPD). Results provide insight into differences between PC and BL from WM and their cell counterpart in chronic lymphocytic leukemia and multiple myeloma.
GDS2643.1.3.5	disease state	Waldenstrom's macroglobulinemia	multiple myeloma	cell type	plasma cell	HG-U133A	GEO	Waldenstrom's macroglobulinemia: B lymphocytes and plasma cells	Analysis of B lymphocytes (BL) and plasma cells (PC) from patients with Waldenstrom's macroglobulinemia (WM), a B-lymphoproliferative disorder (BLPD). Results provide insight into differences between PC and BL from WM and their cell counterpart in chronic lymphocytic leukemia and multiple myeloma.
GDS2649.2.3.0	disease state	early HIV infection	chronic HIV infection	cell type	CD4+ T	HG-U133A	GEO	HIV infection effect on CD4+ and CD8+ T cells	Analysis of CD4+ and CD8+ T cells from HIV patients at different clinical stages and rates of disease progression. Changes in T-cell function are a hallmark of HIV infection. Results provide insight into the pathogenic mechanisms in HIV infections that lead to these changes in T-cell function.
GDS2649.2.3.1	disease state	early HIV infection	chronic HIV infection	cell type	CD8+ T	HG-U133A	GEO	HIV infection effect on CD4+ and CD8+ T cells	Analysis of CD4+ and CD8+ T cells from HIV patients at different clinical stages and rates of disease progression. Changes in T-cell function are a hallmark of HIV infection. Results provide insight into the pathogenic mechanisms in HIV infections that lead to these changes in T-cell function.
GDS2649.2.4.0	disease state	early HIV infection	non-progressive HIV infection	cell type	CD4+ T	HG-U133A	GEO	HIV infection effect on CD4+ and CD8+ T cells	Analysis of CD4+ and CD8+ T cells from HIV patients at different clinical stages and rates of disease progression. Changes in T-cell function are a hallmark of HIV infection. Results provide insight into the pathogenic mechanisms in HIV infections that lead to these changes in T-cell function.
GDS2649.2.4.1	disease state	early HIV infection	non-progressive HIV infection	cell type	CD8+ T	HG-U133A	GEO	HIV infection effect on CD4+ and CD8+ T cells	Analysis of CD4+ and CD8+ T cells from HIV patients at different clinical stages and rates of disease progression. Changes in T-cell function are a hallmark of HIV infection. Results provide insight into the pathogenic mechanisms in HIV infections that lead to these changes in T-cell function.
GDS2649.2.5.0	disease state	early HIV infection	uninfected	cell type	CD4+ T	HG-U133A	GEO	HIV infection effect on CD4+ and CD8+ T cells	Analysis of CD4+ and CD8+ T cells from HIV patients at different clinical stages and rates of disease progression. Changes in T-cell function are a hallmark of HIV infection. Results provide insight into the pathogenic mechanisms in HIV infections that lead to these changes in T-cell function.
GDS2649.2.5.1	disease state	early HIV infection	uninfected	cell type	CD8+ T	HG-U133A	GEO	HIV infection effect on CD4+ and CD8+ T cells	Analysis of CD4+ and CD8+ T cells from HIV patients at different clinical stages and rates of disease progression. Changes in T-cell function are a hallmark of HIV infection. Results provide insight into the pathogenic mechanisms in HIV infections that lead to these changes in T-cell function.
GDS2649.3.4.0	disease state	chronic HIV infection	non-progressive HIV infection	cell type	CD4+ T	HG-U133A	GEO	HIV infection effect on CD4+ and CD8+ T cells	Analysis of CD4+ and CD8+ T cells from HIV patients at different clinical stages and rates of disease progression. Changes in T-cell function are a hallmark of HIV infection. Results provide insight into the pathogenic mechanisms in HIV infections that lead to these changes in T-cell function.
GDS2649.3.4.1	disease state	chronic HIV infection	non-progressive HIV infection	cell type	CD8+ T	HG-U133A	GEO	HIV infection effect on CD4+ and CD8+ T cells	Analysis of CD4+ and CD8+ T cells from HIV patients at different clinical stages and rates of disease progression. Changes in T-cell function are a hallmark of HIV infection. Results provide insight into the pathogenic mechanisms in HIV infections that lead to these changes in T-cell function.
GDS2649.3.5.0	disease state	chronic HIV infection	uninfected	cell type	CD4+ T	HG-U133A	GEO	HIV infection effect on CD4+ and CD8+ T cells	Analysis of CD4+ and CD8+ T cells from HIV patients at different clinical stages and rates of disease progression. Changes in T-cell function are a hallmark of HIV infection. Results provide insight into the pathogenic mechanisms in HIV infections that lead to these changes in T-cell function.
GDS2649.3.5.1	disease state	chronic HIV infection	uninfected	cell type	CD8+ T	HG-U133A	GEO	HIV infection effect on CD4+ and CD8+ T cells	Analysis of CD4+ and CD8+ T cells from HIV patients at different clinical stages and rates of disease progression. Changes in T-cell function are a hallmark of HIV infection. Results provide insight into the pathogenic mechanisms in HIV infections that lead to these changes in T-cell function.
GDS2649.4.5.0	disease state	non-progressive HIV infection	uninfected	cell type	CD4+ T	HG-U133A	GEO	HIV infection effect on CD4+ and CD8+ T cells	Analysis of CD4+ and CD8+ T cells from HIV patients at different clinical stages and rates of disease progression. Changes in T-cell function are a hallmark of HIV infection. Results provide insight into the pathogenic mechanisms in HIV infections that lead to these changes in T-cell function.
GDS2649.4.5.1	disease state	non-progressive HIV infection	uninfected	cell type	CD8+ T	HG-U133A	GEO	HIV infection effect on CD4+ and CD8+ T cells	Analysis of CD4+ and CD8+ T cells from HIV patients at different clinical stages and rates of disease progression. Changes in T-cell function are a hallmark of HIV infection. Results provide insight into the pathogenic mechanisms in HIV infections that lead to these changes in T-cell function.
GDS266.0.1.2	disease state	atopy	no atopy	other	mild asthma	HG-U133A	GEO	Asthma and atopy (HG-U133A)	Investigation of CD4+ lymphocytes from patients with and without atopy, in combination with asthma.
GDS266.0.1.4	disease state	atopy	no atopy	other	no asthma	HG-U133A	GEO	Asthma and atopy (HG-U133A)	Investigation of CD4+ lymphocytes from patients with and without atopy, in combination with asthma.
GDS268.0.1	disease state	non-obese	obese			HG-U133A	GEO	Obesity and fatty acid oxidation	Identification of proteins involved in fatty acid oxidation in skeletal muscle. Fat oxidation may be reduced in morbidly obese individuals. Provides understanding of how obesity contributes to cardiovascular disease via insulin resistance.
GDS268.0.2	disease state	non-obese	morbidly obese			HG-U133A	GEO	Obesity and fatty acid oxidation	Identification of proteins involved in fatty acid oxidation in skeletal muscle. Fat oxidation may be reduced in morbidly obese individuals. Provides understanding of how obesity contributes to cardiovascular disease via insulin resistance.
GDS268.1.2	disease state	obese	morbidly obese			HG-U133A	GEO	Obesity and fatty acid oxidation	Identification of proteins involved in fatty acid oxidation in skeletal muscle. Fat oxidation may be reduced in morbidly obese individuals. Provides understanding of how obesity contributes to cardiovascular disease via insulin resistance.
GDS2705.0.1	agent	control	rosiglitazone			HG-U133A	GEO	PPARgamma agonist and platinum-based drug effect on adenocarcinoma cell line	Analysis of NSCLC adenocarcinoma cells treated with rosiglitazone, carboplatin, or both. Rosiglitazone is an agonist of the nuclear receptor PPARgamma. Results provide insight into the molecular basis of the synergy observed between rosiglitazone and platinum-based drugs in cancer models.
GDS2705.0.2	agent	control	carboplatin			HG-U133A	GEO	PPARgamma agonist and platinum-based drug effect on adenocarcinoma cell line	Analysis of NSCLC adenocarcinoma cells treated with rosiglitazone, carboplatin, or both. Rosiglitazone is an agonist of the nuclear receptor PPARgamma. Results provide insight into the molecular basis of the synergy observed between rosiglitazone and platinum-based drugs in cancer models.
GDS2705.0.3	agent	control	rosiglitazone plus carboplatin			HG-U133A	GEO	PPARgamma agonist and platinum-based drug effect on adenocarcinoma cell line	Analysis of NSCLC adenocarcinoma cells treated with rosiglitazone, carboplatin, or both. Rosiglitazone is an agonist of the nuclear receptor PPARgamma. Results provide insight into the molecular basis of the synergy observed between rosiglitazone and platinum-based drugs in cancer models.
GDS2705.1.2	agent	rosiglitazone	carboplatin			HG-U133A	GEO	PPARgamma agonist and platinum-based drug effect on adenocarcinoma cell line	Analysis of NSCLC adenocarcinoma cells treated with rosiglitazone, carboplatin, or both. Rosiglitazone is an agonist of the nuclear receptor PPARgamma. Results provide insight into the molecular basis of the synergy observed between rosiglitazone and platinum-based drugs in cancer models.
GDS2705.1.3	agent	rosiglitazone	rosiglitazone plus carboplatin			HG-U133A	GEO	PPARgamma agonist and platinum-based drug effect on adenocarcinoma cell line	Analysis of NSCLC adenocarcinoma cells treated with rosiglitazone, carboplatin, or both. Rosiglitazone is an agonist of the nuclear receptor PPARgamma. Results provide insight into the molecular basis of the synergy observed between rosiglitazone and platinum-based drugs in cancer models.
GDS2705.2.3	agent	carboplatin	rosiglitazone plus carboplatin			HG-U133A	GEO	PPARgamma agonist and platinum-based drug effect on adenocarcinoma cell line	Analysis of NSCLC adenocarcinoma cells treated with rosiglitazone, carboplatin, or both. Rosiglitazone is an agonist of the nuclear receptor PPARgamma. Results provide insight into the molecular basis of the synergy observed between rosiglitazone and platinum-based drugs in cancer models.
GDS2723.0.1	disease state	healthy	primary immunodeficiency syndrome			HG-U133A	GEO	Primary immunodeficiency syndrome: B cells	Analysis of immortalized B cells from 2 children with a primary immunodeficiency syndrome that is characterized by neutropenia, partial albinism, short stature, and B-cell and cytotoxic T-cell deficiencies. Results provide insight into the genetic basis of this syndrome.
GDS2744.0.1	agent	control	dioxin			HG-U133A	GEO	Dioxin effect on breast cancer cell line (HG-U133A)	Analysis of MCF-7 breast cancer cells treated with 100 nM dioxin. Although dioxin is causative for many types of cancers, low exposure to dioxin is associated with a decreased incidence of breast carcinoma. Results provide insight into the molecular basis of this protective effect.
GDS2767.5.6.0	agent	alcohol	grape juice	time	0 h	HG-U133A	GEO	Blood response to various beverages: time course	Analysis of blood samples from 6 individuals at various time points up to 12 hours following the intake of water, ethanol, grape juice, or red wine. Results may contribute to elucidating the mechanisms underlying the cardioprotective effects of red wine.
GDS2767.5.6.1	agent	alcohol	grape juice	time	1 h	HG-U133A	GEO	Blood response to various beverages: time course	Analysis of blood samples from 6 individuals at various time points up to 12 hours following the intake of water, ethanol, grape juice, or red wine. Results may contribute to elucidating the mechanisms underlying the cardioprotective effects of red wine.
GDS2767.5.6.2	agent	alcohol	grape juice	time	2 h	HG-U133A	GEO	Blood response to various beverages: time course	Analysis of blood samples from 6 individuals at various time points up to 12 hours following the intake of water, ethanol, grape juice, or red wine. Results may contribute to elucidating the mechanisms underlying the cardioprotective effects of red wine.
GDS2767.5.6.3	agent	alcohol	grape juice	time	4 h	HG-U133A	GEO	Blood response to various beverages: time course	Analysis of blood samples from 6 individuals at various time points up to 12 hours following the intake of water, ethanol, grape juice, or red wine. Results may contribute to elucidating the mechanisms underlying the cardioprotective effects of red wine.
GDS2767.5.6.4	agent	alcohol	grape juice	time	12 h	HG-U133A	GEO	Blood response to various beverages: time course	Analysis of blood samples from 6 individuals at various time points up to 12 hours following the intake of water, ethanol, grape juice, or red wine. Results may contribute to elucidating the mechanisms underlying the cardioprotective effects of red wine.
GDS2767.5.7.0	agent	alcohol	red wine	time	0 h	HG-U133A	GEO	Blood response to various beverages: time course	Analysis of blood samples from 6 individuals at various time points up to 12 hours following the intake of water, ethanol, grape juice, or red wine. Results may contribute to elucidating the mechanisms underlying the cardioprotective effects of red wine.
GDS2767.5.7.1	agent	alcohol	red wine	time	1 h	HG-U133A	GEO	Blood response to various beverages: time course	Analysis of blood samples from 6 individuals at various time points up to 12 hours following the intake of water, ethanol, grape juice, or red wine. Results may contribute to elucidating the mechanisms underlying the cardioprotective effects of red wine.
GDS2767.5.7.2	agent	alcohol	red wine	time	2 h	HG-U133A	GEO	Blood response to various beverages: time course	Analysis of blood samples from 6 individuals at various time points up to 12 hours following the intake of water, ethanol, grape juice, or red wine. Results may contribute to elucidating the mechanisms underlying the cardioprotective effects of red wine.
GDS2767.5.7.3	agent	alcohol	red wine	time	4 h	HG-U133A	GEO	Blood response to various beverages: time course	Analysis of blood samples from 6 individuals at various time points up to 12 hours following the intake of water, ethanol, grape juice, or red wine. Results may contribute to elucidating the mechanisms underlying the cardioprotective effects of red wine.
GDS2767.5.7.4	agent	alcohol	red wine	time	12 h	HG-U133A	GEO	Blood response to various beverages: time course	Analysis of blood samples from 6 individuals at various time points up to 12 hours following the intake of water, ethanol, grape juice, or red wine. Results may contribute to elucidating the mechanisms underlying the cardioprotective effects of red wine.
GDS2767.5.8.0	agent	alcohol	water	time	0 h	HG-U133A	GEO	Blood response to various beverages: time course	Analysis of blood samples from 6 individuals at various time points up to 12 hours following the intake of water, ethanol, grape juice, or red wine. Results may contribute to elucidating the mechanisms underlying the cardioprotective effects of red wine.
GDS2767.5.8.1	agent	alcohol	water	time	1 h	HG-U133A	GEO	Blood response to various beverages: time course	Analysis of blood samples from 6 individuals at various time points up to 12 hours following the intake of water, ethanol, grape juice, or red wine. Results may contribute to elucidating the mechanisms underlying the cardioprotective effects of red wine.
GDS2767.5.8.2	agent	alcohol	water	time	2 h	HG-U133A	GEO	Blood response to various beverages: time course	Analysis of blood samples from 6 individuals at various time points up to 12 hours following the intake of water, ethanol, grape juice, or red wine. Results may contribute to elucidating the mechanisms underlying the cardioprotective effects of red wine.
GDS2767.5.8.3	agent	alcohol	water	time	4 h	HG-U133A	GEO	Blood response to various beverages: time course	Analysis of blood samples from 6 individuals at various time points up to 12 hours following the intake of water, ethanol, grape juice, or red wine. Results may contribute to elucidating the mechanisms underlying the cardioprotective effects of red wine.
GDS2767.5.8.4	agent	alcohol	water	time	12 h	HG-U133A	GEO	Blood response to various beverages: time course	Analysis of blood samples from 6 individuals at various time points up to 12 hours following the intake of water, ethanol, grape juice, or red wine. Results may contribute to elucidating the mechanisms underlying the cardioprotective effects of red wine.
GDS2767.6.7.0	agent	grape juice	red wine	time	0 h	HG-U133A	GEO	Blood response to various beverages: time course	Analysis of blood samples from 6 individuals at various time points up to 12 hours following the intake of water, ethanol, grape juice, or red wine. Results may contribute to elucidating the mechanisms underlying the cardioprotective effects of red wine.
GDS2767.6.7.1	agent	grape juice	red wine	time	1 h	HG-U133A	GEO	Blood response to various beverages: time course	Analysis of blood samples from 6 individuals at various time points up to 12 hours following the intake of water, ethanol, grape juice, or red wine. Results may contribute to elucidating the mechanisms underlying the cardioprotective effects of red wine.
GDS2767.6.7.2	agent	grape juice	red wine	time	2 h	HG-U133A	GEO	Blood response to various beverages: time course	Analysis of blood samples from 6 individuals at various time points up to 12 hours following the intake of water, ethanol, grape juice, or red wine. Results may contribute to elucidating the mechanisms underlying the cardioprotective effects of red wine.
GDS2767.6.7.3	agent	grape juice	red wine	time	4 h	HG-U133A	GEO	Blood response to various beverages: time course	Analysis of blood samples from 6 individuals at various time points up to 12 hours following the intake of water, ethanol, grape juice, or red wine. Results may contribute to elucidating the mechanisms underlying the cardioprotective effects of red wine.
GDS2767.6.7.4	agent	grape juice	red wine	time	12 h	HG-U133A	GEO	Blood response to various beverages: time course	Analysis of blood samples from 6 individuals at various time points up to 12 hours following the intake of water, ethanol, grape juice, or red wine. Results may contribute to elucidating the mechanisms underlying the cardioprotective effects of red wine.
GDS2767.6.8.0	agent	grape juice	water	time	0 h	HG-U133A	GEO	Blood response to various beverages: time course	Analysis of blood samples from 6 individuals at various time points up to 12 hours following the intake of water, ethanol, grape juice, or red wine. Results may contribute to elucidating the mechanisms underlying the cardioprotective effects of red wine.
GDS2767.6.8.1	agent	grape juice	water	time	1 h	HG-U133A	GEO	Blood response to various beverages: time course	Analysis of blood samples from 6 individuals at various time points up to 12 hours following the intake of water, ethanol, grape juice, or red wine. Results may contribute to elucidating the mechanisms underlying the cardioprotective effects of red wine.
GDS2767.6.8.2	agent	grape juice	water	time	2 h	HG-U133A	GEO	Blood response to various beverages: time course	Analysis of blood samples from 6 individuals at various time points up to 12 hours following the intake of water, ethanol, grape juice, or red wine. Results may contribute to elucidating the mechanisms underlying the cardioprotective effects of red wine.
GDS2767.6.8.3	agent	grape juice	water	time	4 h	HG-U133A	GEO	Blood response to various beverages: time course	Analysis of blood samples from 6 individuals at various time points up to 12 hours following the intake of water, ethanol, grape juice, or red wine. Results may contribute to elucidating the mechanisms underlying the cardioprotective effects of red wine.
GDS2767.6.8.4	agent	grape juice	water	time	12 h	HG-U133A	GEO	Blood response to various beverages: time course	Analysis of blood samples from 6 individuals at various time points up to 12 hours following the intake of water, ethanol, grape juice, or red wine. Results may contribute to elucidating the mechanisms underlying the cardioprotective effects of red wine.
GDS2767.7.8.0	agent	red wine	water	time	0 h	HG-U133A	GEO	Blood response to various beverages: time course	Analysis of blood samples from 6 individuals at various time points up to 12 hours following the intake of water, ethanol, grape juice, or red wine. Results may contribute to elucidating the mechanisms underlying the cardioprotective effects of red wine.
GDS2767.7.8.1	agent	red wine	water	time	1 h	HG-U133A	GEO	Blood response to various beverages: time course	Analysis of blood samples from 6 individuals at various time points up to 12 hours following the intake of water, ethanol, grape juice, or red wine. Results may contribute to elucidating the mechanisms underlying the cardioprotective effects of red wine.
GDS2767.7.8.2	agent	red wine	water	time	2 h	HG-U133A	GEO	Blood response to various beverages: time course	Analysis of blood samples from 6 individuals at various time points up to 12 hours following the intake of water, ethanol, grape juice, or red wine. Results may contribute to elucidating the mechanisms underlying the cardioprotective effects of red wine.
GDS2767.7.8.3	agent	red wine	water	time	4 h	HG-U133A	GEO	Blood response to various beverages: time course	Analysis of blood samples from 6 individuals at various time points up to 12 hours following the intake of water, ethanol, grape juice, or red wine. Results may contribute to elucidating the mechanisms underlying the cardioprotective effects of red wine.
GDS2767.7.8.4	agent	red wine	water	time	12 h	HG-U133A	GEO	Blood response to various beverages: time course	Analysis of blood samples from 6 individuals at various time points up to 12 hours following the intake of water, ethanol, grape juice, or red wine. Results may contribute to elucidating the mechanisms underlying the cardioprotective effects of red wine.
GDS2852.0.1.5	agent	control	IL-13	time	24 h	HG-U133A	GEO	Interleukin 13 effect on bronchial cell line: time course	Analysis of bronchial A549 cells at various time points up to 24 hours following treatment with the cytokine interleukin 13 (IL-13). IL-13 contributes to the pathogenesis of asthma.
GDS289.0.1	disease state	control	chronic obstructive pulmonary disease			HG-U133A	GEO	Chronic obstructive pulmonary disease	Study of the signaling mechanisms responsible for diaphragm muscle transformation from fast-to-slow fiber type in chronic obstructive pulmonary disease (COPD) patients.
GDS484.0.1	disease state	leiomyoma	normal			HG-U133A	GEO	Uterine fibroid and normal myometrial tissue	Comparison of normal myometrium and uterine leiomyomas obtained from fibroid afflicted patients.
GDS505.0.1	disease state	RCC	normal			HG-U133A	GEO	Renal clear cell carcinoma (HG-U133A)	Investigation into mechanisms of renal clear cell carcinogenesis (RCC). Comparison of renal clear cell tumor tissue and adjacent normal tissue isolated from the same surgical samples.
GDS558.2.3.0	disease state	ischemic	non-ischemic	time	pre-implant	HG-U133A	GEO	Myocardial remodeling in response to LVAD	Analysis of paired left ventricular apex samples harvested at implant of left ventricular assist device (LVAD) and at explant. Patients classified as ischemic, non-ischemic or acute myocardial infarction within 10 days of implant.
GDS558.2.3.1	disease state	ischemic	non-ischemic	time	post-implant	HG-U133A	GEO	Myocardial remodeling in response to LVAD	Analysis of paired left ventricular apex samples harvested at implant of left ventricular assist device (LVAD) and at explant. Patients classified as ischemic, non-ischemic or acute myocardial infarction within 10 days of implant.
GDS558.2.4.0	disease state	ischemic	acute myocardial infarction	time	pre-implant	HG-U133A	GEO	Myocardial remodeling in response to LVAD	Analysis of paired left ventricular apex samples harvested at implant of left ventricular assist device (LVAD) and at explant. Patients classified as ischemic, non-ischemic or acute myocardial infarction within 10 days of implant.
GDS558.2.4.1	disease state	ischemic	acute myocardial infarction	time	post-implant	HG-U133A	GEO	Myocardial remodeling in response to LVAD	Analysis of paired left ventricular apex samples harvested at implant of left ventricular assist device (LVAD) and at explant. Patients classified as ischemic, non-ischemic or acute myocardial infarction within 10 days of implant.
GDS558.3.4.0	disease state	non-ischemic	acute myocardial infarction	time	pre-implant	HG-U133A	GEO	Myocardial remodeling in response to LVAD	Analysis of paired left ventricular apex samples harvested at implant of left ventricular assist device (LVAD) and at explant. Patients classified as ischemic, non-ischemic or acute myocardial infarction within 10 days of implant.
GDS558.3.4.1	disease state	non-ischemic	acute myocardial infarction	time	post-implant	HG-U133A	GEO	Myocardial remodeling in response to LVAD	Analysis of paired left ventricular apex samples harvested at implant of left ventricular assist device (LVAD) and at explant. Patients classified as ischemic, non-ischemic or acute myocardial infarction within 10 days of implant.
GDS690.2.3.0	agent	control	flagellin	cell line	Caco-2	HG-U133A	GEO	Intestinal epithelial cell immune response	Analysis of intestinal epithelial cell immune response. 14 day old colon adenocarcinoma cell lines Caco-2 and T84 stimulated 4 hours with flagellin, or lymphotoxin beta or TNF alpha cytokines.
GDS690.2.3.1	agent	control	flagellin	cell line	T84	HG-U133A	GEO	Intestinal epithelial cell immune response	Analysis of intestinal epithelial cell immune response. 14 day old colon adenocarcinoma cell lines Caco-2 and T84 stimulated 4 hours with flagellin, or lymphotoxin beta or TNF alpha cytokines.
GDS690.2.4.0	agent	control	LTb	cell line	Caco-2	HG-U133A	GEO	Intestinal epithelial cell immune response	Analysis of intestinal epithelial cell immune response. 14 day old colon adenocarcinoma cell lines Caco-2 and T84 stimulated 4 hours with flagellin, or lymphotoxin beta or TNF alpha cytokines.
GDS690.2.4.1	agent	control	LTb	cell line	T84	HG-U133A	GEO	Intestinal epithelial cell immune response	Analysis of intestinal epithelial cell immune response. 14 day old colon adenocarcinoma cell lines Caco-2 and T84 stimulated 4 hours with flagellin, or lymphotoxin beta or TNF alpha cytokines.
GDS690.2.5.0	agent	control	TNFa	cell line	Caco-2	HG-U133A	GEO	Intestinal epithelial cell immune response	Analysis of intestinal epithelial cell immune response. 14 day old colon adenocarcinoma cell lines Caco-2 and T84 stimulated 4 hours with flagellin, or lymphotoxin beta or TNF alpha cytokines.
GDS690.2.5.1	agent	control	TNFa	cell line	T84	HG-U133A	GEO	Intestinal epithelial cell immune response	Analysis of intestinal epithelial cell immune response. 14 day old colon adenocarcinoma cell lines Caco-2 and T84 stimulated 4 hours with flagellin, or lymphotoxin beta or TNF alpha cytokines.
GDS690.3.4.0	agent	flagellin	LTb	cell line	Caco-2	HG-U133A	GEO	Intestinal epithelial cell immune response	Analysis of intestinal epithelial cell immune response. 14 day old colon adenocarcinoma cell lines Caco-2 and T84 stimulated 4 hours with flagellin, or lymphotoxin beta or TNF alpha cytokines.
GDS690.3.4.1	agent	flagellin	LTb	cell line	T84	HG-U133A	GEO	Intestinal epithelial cell immune response	Analysis of intestinal epithelial cell immune response. 14 day old colon adenocarcinoma cell lines Caco-2 and T84 stimulated 4 hours with flagellin, or lymphotoxin beta or TNF alpha cytokines.
GDS690.3.5.0	agent	flagellin	TNFa	cell line	Caco-2	HG-U133A	GEO	Intestinal epithelial cell immune response	Analysis of intestinal epithelial cell immune response. 14 day old colon adenocarcinoma cell lines Caco-2 and T84 stimulated 4 hours with flagellin, or lymphotoxin beta or TNF alpha cytokines.
GDS690.3.5.1	agent	flagellin	TNFa	cell line	T84	HG-U133A	GEO	Intestinal epithelial cell immune response	Analysis of intestinal epithelial cell immune response. 14 day old colon adenocarcinoma cell lines Caco-2 and T84 stimulated 4 hours with flagellin, or lymphotoxin beta or TNF alpha cytokines.
GDS690.4.5.0	agent	LTb	TNFa	cell line	Caco-2	HG-U133A	GEO	Intestinal epithelial cell immune response	Analysis of intestinal epithelial cell immune response. 14 day old colon adenocarcinoma cell lines Caco-2 and T84 stimulated 4 hours with flagellin, or lymphotoxin beta or TNF alpha cytokines.
GDS690.4.5.1	agent	LTb	TNFa	cell line	T84	HG-U133A	GEO	Intestinal epithelial cell immune response	Analysis of intestinal epithelial cell immune response. 14 day old colon adenocarcinoma cell lines Caco-2 and T84 stimulated 4 hours with flagellin, or lymphotoxin beta or TNF alpha cytokines.
GDS715.0.1.16	agent	none	positive control	cell type	acute promyelocytic leukemia	HG-U133A	GEO	Acute myeloid leukemia cell differentiation induced by various drugs	Expression profiling of HL-60 and acute promyelocytic leukemia cells treated with various drugs. Results identify drugs that produce profiles consistent with differentiation of acute myeloid leukemia (AML) cells, and thus are candidates for treating AML.
GDS715.0.1.18	agent	none	positive control	cell type	HL-60 cell line	HG-U133A	GEO	Acute myeloid leukemia cell differentiation induced by various drugs	Expression profiling of HL-60 and acute promyelocytic leukemia cells treated with various drugs. Results identify drugs that produce profiles consistent with differentiation of acute myeloid leukemia (AML) cells, and thus are candidates for treating AML.
GDS715.0.2.18	agent	none	negative control	cell type	HL-60 cell line	HG-U133A	GEO	Acute myeloid leukemia cell differentiation induced by various drugs	Expression profiling of HL-60 and acute promyelocytic leukemia cells treated with various drugs. Results identify drugs that produce profiles consistent with differentiation of acute myeloid leukemia (AML) cells, and thus are candidates for treating AML.
GDS715.0.3.16	agent	none	erythro-9-(2-hydroxy-3-nonyl)adenine HCl	cell type	acute promyelocytic leukemia	HG-U133A	GEO	Acute myeloid leukemia cell differentiation induced by various drugs	Expression profiling of HL-60 and acute promyelocytic leukemia cells treated with various drugs. Results identify drugs that produce profiles consistent with differentiation of acute myeloid leukemia (AML) cells, and thus are candidates for treating AML.
GDS715.0.3.18	agent	none	erythro-9-(2-hydroxy-3-nonyl)adenine HCl	cell type	HL-60 cell line	HG-U133A	GEO	Acute myeloid leukemia cell differentiation induced by various drugs	Expression profiling of HL-60 and acute promyelocytic leukemia cells treated with various drugs. Results identify drugs that produce profiles consistent with differentiation of acute myeloid leukemia (AML) cells, and thus are candidates for treating AML.
GDS715.0.4.18	agent	none	a-methyl-L-p-tyrosine	cell type	HL-60 cell line	HG-U133A	GEO	Acute myeloid leukemia cell differentiation induced by various drugs	Expression profiling of HL-60 and acute promyelocytic leukemia cells treated with various drugs. Results identify drugs that produce profiles consistent with differentiation of acute myeloid leukemia (AML) cells, and thus are candidates for treating AML.
GDS715.0.5.18	agent	none	sulmazole	cell type	HL-60 cell line	HG-U133A	GEO	Acute myeloid leukemia cell differentiation induced by various drugs	Expression profiling of HL-60 and acute promyelocytic leukemia cells treated with various drugs. Results identify drugs that produce profiles consistent with differentiation of acute myeloid leukemia (AML) cells, and thus are candidates for treating AML.
GDS715.0.6.16	agent	none	16-ketoestradiol	cell type	acute promyelocytic leukemia	HG-U133A	GEO	Acute myeloid leukemia cell differentiation induced by various drugs	Expression profiling of HL-60 and acute promyelocytic leukemia cells treated with various drugs. Results identify drugs that produce profiles consistent with differentiation of acute myeloid leukemia (AML) cells, and thus are candidates for treating AML.
GDS715.0.6.18	agent	none	16-ketoestradiol	cell type	HL-60 cell line	HG-U133A	GEO	Acute myeloid leukemia cell differentiation induced by various drugs	Expression profiling of HL-60 and acute promyelocytic leukemia cells treated with various drugs. Results identify drugs that produce profiles consistent with differentiation of acute myeloid leukemia (AML) cells, and thus are candidates for treating AML.
GDS715.0.7.16	agent	none	4,5-dianilinophthalimide	cell type	acute promyelocytic leukemia	HG-U133A	GEO	Acute myeloid leukemia cell differentiation induced by various drugs	Expression profiling of HL-60 and acute promyelocytic leukemia cells treated with various drugs. Results identify drugs that produce profiles consistent with differentiation of acute myeloid leukemia (AML) cells, and thus are candidates for treating AML.
GDS715.0.7.18	agent	none	4,5-dianilinophthalimide	cell type	HL-60 cell line	HG-U133A	GEO	Acute myeloid leukemia cell differentiation induced by various drugs	Expression profiling of HL-60 and acute promyelocytic leukemia cells treated with various drugs. Results identify drugs that produce profiles consistent with differentiation of acute myeloid leukemia (AML) cells, and thus are candidates for treating AML.
GDS715.0.8.16	agent	none	1,10-phenanthroline	cell type	acute promyelocytic leukemia	HG-U133A	GEO	Acute myeloid leukemia cell differentiation induced by various drugs	Expression profiling of HL-60 and acute promyelocytic leukemia cells treated with various drugs. Results identify drugs that produce profiles consistent with differentiation of acute myeloid leukemia (AML) cells, and thus are candidates for treating AML.
GDS715.0.8.18	agent	none	1,10-phenanthroline	cell type	HL-60 cell line	HG-U133A	GEO	Acute myeloid leukemia cell differentiation induced by various drugs	Expression profiling of HL-60 and acute promyelocytic leukemia cells treated with various drugs. Results identify drugs that produce profiles consistent with differentiation of acute myeloid leukemia (AML) cells, and thus are candidates for treating AML.
GDS715.0.9.18	agent	none	5-fluorouridine	cell type	HL-60 cell line	HG-U133A	GEO	Acute myeloid leukemia cell differentiation induced by various drugs	Expression profiling of HL-60 and acute promyelocytic leukemia cells treated with various drugs. Results identify drugs that produce profiles consistent with differentiation of acute myeloid leukemia (AML) cells, and thus are candidates for treating AML.
GDS715.0.10.18	agent	none	pergolide methanesulfonate	cell type	HL-60 cell line	HG-U133A	GEO	Acute myeloid leukemia cell differentiation induced by various drugs	Expression profiling of HL-60 and acute promyelocytic leukemia cells treated with various drugs. Results identify drugs that produce profiles consistent with differentiation of acute myeloid leukemia (AML) cells, and thus are candidates for treating AML.
GDS715.0.11.18	agent	none	scopolamine methyl bromide	cell type	HL-60 cell line	HG-U133A	GEO	Acute myeloid leukemia cell differentiation induced by various drugs	Expression profiling of HL-60 and acute promyelocytic leukemia cells treated with various drugs. Results identify drugs that produce profiles consistent with differentiation of acute myeloid leukemia (AML) cells, and thus are candidates for treating AML.
GDS715.0.12.18	agent	none	5-fluorouracil	cell type	HL-60 cell line	HG-U133A	GEO	Acute myeloid leukemia cell differentiation induced by various drugs	Expression profiling of HL-60 and acute promyelocytic leukemia cells treated with various drugs. Results identify drugs that produce profiles consistent with differentiation of acute myeloid leukemia (AML) cells, and thus are candidates for treating AML.
GDS715.0.13.18	agent	none	8-(3-chlorostyryl) caffeine	cell type	HL-60 cell line	HG-U133A	GEO	Acute myeloid leukemia cell differentiation induced by various drugs	Expression profiling of HL-60 and acute promyelocytic leukemia cells treated with various drugs. Results identify drugs that produce profiles consistent with differentiation of acute myeloid leukemia (AML) cells, and thus are candidates for treating AML.
GDS715.0.14.18	agent	none	R-(-)-apomorphine HCl	cell type	HL-60 cell line	HG-U133A	GEO	Acute myeloid leukemia cell differentiation induced by various drugs	Expression profiling of HL-60 and acute promyelocytic leukemia cells treated with various drugs. Results identify drugs that produce profiles consistent with differentiation of acute myeloid leukemia (AML) cells, and thus are candidates for treating AML.
GDS715.0.15.18	agent	none	cyclazosin HCl	cell type	HL-60 cell line	HG-U133A	GEO	Acute myeloid leukemia cell differentiation induced by various drugs	Expression profiling of HL-60 and acute promyelocytic leukemia cells treated with various drugs. Results identify drugs that produce profiles consistent with differentiation of acute myeloid leukemia (AML) cells, and thus are candidates for treating AML.
GDS715.1.2.18	agent	positive control	negative control	cell type	HL-60 cell line	HG-U133A	GEO	Acute myeloid leukemia cell differentiation induced by various drugs	Expression profiling of HL-60 and acute promyelocytic leukemia cells treated with various drugs. Results identify drugs that produce profiles consistent with differentiation of acute myeloid leukemia (AML) cells, and thus are candidates for treating AML.
GDS715.1.3.16	agent	positive control	erythro-9-(2-hydroxy-3-nonyl)adenine HCl	cell type	acute promyelocytic leukemia	HG-U133A	GEO	Acute myeloid leukemia cell differentiation induced by various drugs	Expression profiling of HL-60 and acute promyelocytic leukemia cells treated with various drugs. Results identify drugs that produce profiles consistent with differentiation of acute myeloid leukemia (AML) cells, and thus are candidates for treating AML.
GDS715.1.3.18	agent	positive control	erythro-9-(2-hydroxy-3-nonyl)adenine HCl	cell type	HL-60 cell line	HG-U133A	GEO	Acute myeloid leukemia cell differentiation induced by various drugs	Expression profiling of HL-60 and acute promyelocytic leukemia cells treated with various drugs. Results identify drugs that produce profiles consistent with differentiation of acute myeloid leukemia (AML) cells, and thus are candidates for treating AML.
GDS715.1.4.18	agent	positive control	a-methyl-L-p-tyrosine	cell type	HL-60 cell line	HG-U133A	GEO	Acute myeloid leukemia cell differentiation induced by various drugs	Expression profiling of HL-60 and acute promyelocytic leukemia cells treated with various drugs. Results identify drugs that produce profiles consistent with differentiation of acute myeloid leukemia (AML) cells, and thus are candidates for treating AML.
GDS715.1.5.18	agent	positive control	sulmazole	cell type	HL-60 cell line	HG-U133A	GEO	Acute myeloid leukemia cell differentiation induced by various drugs	Expression profiling of HL-60 and acute promyelocytic leukemia cells treated with various drugs. Results identify drugs that produce profiles consistent with differentiation of acute myeloid leukemia (AML) cells, and thus are candidates for treating AML.
GDS715.1.6.16	agent	positive control	16-ketoestradiol	cell type	acute promyelocytic leukemia	HG-U133A	GEO	Acute myeloid leukemia cell differentiation induced by various drugs	Expression profiling of HL-60 and acute promyelocytic leukemia cells treated with various drugs. Results identify drugs that produce profiles consistent with differentiation of acute myeloid leukemia (AML) cells, and thus are candidates for treating AML.
GDS715.1.6.18	agent	positive control	16-ketoestradiol	cell type	HL-60 cell line	HG-U133A	GEO	Acute myeloid leukemia cell differentiation induced by various drugs	Expression profiling of HL-60 and acute promyelocytic leukemia cells treated with various drugs. Results identify drugs that produce profiles consistent with differentiation of acute myeloid leukemia (AML) cells, and thus are candidates for treating AML.
GDS715.1.7.16	agent	positive control	4,5-dianilinophthalimide	cell type	acute promyelocytic leukemia	HG-U133A	GEO	Acute myeloid leukemia cell differentiation induced by various drugs	Expression profiling of HL-60 and acute promyelocytic leukemia cells treated with various drugs. Results identify drugs that produce profiles consistent with differentiation of acute myeloid leukemia (AML) cells, and thus are candidates for treating AML.
GDS715.1.7.18	agent	positive control	4,5-dianilinophthalimide	cell type	HL-60 cell line	HG-U133A	GEO	Acute myeloid leukemia cell differentiation induced by various drugs	Expression profiling of HL-60 and acute promyelocytic leukemia cells treated with various drugs. Results identify drugs that produce profiles consistent with differentiation of acute myeloid leukemia (AML) cells, and thus are candidates for treating AML.
GDS715.1.8.16	agent	positive control	1,10-phenanthroline	cell type	acute promyelocytic leukemia	HG-U133A	GEO	Acute myeloid leukemia cell differentiation induced by various drugs	Expression profiling of HL-60 and acute promyelocytic leukemia cells treated with various drugs. Results identify drugs that produce profiles consistent with differentiation of acute myeloid leukemia (AML) cells, and thus are candidates for treating AML.
GDS715.1.8.18	agent	positive control	1,10-phenanthroline	cell type	HL-60 cell line	HG-U133A	GEO	Acute myeloid leukemia cell differentiation induced by various drugs	Expression profiling of HL-60 and acute promyelocytic leukemia cells treated with various drugs. Results identify drugs that produce profiles consistent with differentiation of acute myeloid leukemia (AML) cells, and thus are candidates for treating AML.
GDS715.1.9.18	agent	positive control	5-fluorouridine	cell type	HL-60 cell line	HG-U133A	GEO	Acute myeloid leukemia cell differentiation induced by various drugs	Expression profiling of HL-60 and acute promyelocytic leukemia cells treated with various drugs. Results identify drugs that produce profiles consistent with differentiation of acute myeloid leukemia (AML) cells, and thus are candidates for treating AML.
GDS715.1.10.18	agent	positive control	pergolide methanesulfonate	cell type	HL-60 cell line	HG-U133A	GEO	Acute myeloid leukemia cell differentiation induced by various drugs	Expression profiling of HL-60 and acute promyelocytic leukemia cells treated with various drugs. Results identify drugs that produce profiles consistent with differentiation of acute myeloid leukemia (AML) cells, and thus are candidates for treating AML.
GDS715.1.11.18	agent	positive control	scopolamine methyl bromide	cell type	HL-60 cell line	HG-U133A	GEO	Acute myeloid leukemia cell differentiation induced by various drugs	Expression profiling of HL-60 and acute promyelocytic leukemia cells treated with various drugs. Results identify drugs that produce profiles consistent with differentiation of acute myeloid leukemia (AML) cells, and thus are candidates for treating AML.
GDS715.1.12.18	agent	positive control	5-fluorouracil	cell type	HL-60 cell line	HG-U133A	GEO	Acute myeloid leukemia cell differentiation induced by various drugs	Expression profiling of HL-60 and acute promyelocytic leukemia cells treated with various drugs. Results identify drugs that produce profiles consistent with differentiation of acute myeloid leukemia (AML) cells, and thus are candidates for treating AML.
GDS715.1.13.18	agent	positive control	8-(3-chlorostyryl) caffeine	cell type	HL-60 cell line	HG-U133A	GEO	Acute myeloid leukemia cell differentiation induced by various drugs	Expression profiling of HL-60 and acute promyelocytic leukemia cells treated with various drugs. Results identify drugs that produce profiles consistent with differentiation of acute myeloid leukemia (AML) cells, and thus are candidates for treating AML.
GDS715.1.14.18	agent	positive control	R-(-)-apomorphine HCl	cell type	HL-60 cell line	HG-U133A	GEO	Acute myeloid leukemia cell differentiation induced by various drugs	Expression profiling of HL-60 and acute promyelocytic leukemia cells treated with various drugs. Results identify drugs that produce profiles consistent with differentiation of acute myeloid leukemia (AML) cells, and thus are candidates for treating AML.
GDS715.1.15.18	agent	positive control	cyclazosin HCl	cell type	HL-60 cell line	HG-U133A	GEO	Acute myeloid leukemia cell differentiation induced by various drugs	Expression profiling of HL-60 and acute promyelocytic leukemia cells treated with various drugs. Results identify drugs that produce profiles consistent with differentiation of acute myeloid leukemia (AML) cells, and thus are candidates for treating AML.
GDS715.2.3.18	agent	negative control	erythro-9-(2-hydroxy-3-nonyl)adenine HCl	cell type	HL-60 cell line	HG-U133A	GEO	Acute myeloid leukemia cell differentiation induced by various drugs	Expression profiling of HL-60 and acute promyelocytic leukemia cells treated with various drugs. Results identify drugs that produce profiles consistent with differentiation of acute myeloid leukemia (AML) cells, and thus are candidates for treating AML.
GDS715.2.4.18	agent	negative control	a-methyl-L-p-tyrosine	cell type	HL-60 cell line	HG-U133A	GEO	Acute myeloid leukemia cell differentiation induced by various drugs	Expression profiling of HL-60 and acute promyelocytic leukemia cells treated with various drugs. Results identify drugs that produce profiles consistent with differentiation of acute myeloid leukemia (AML) cells, and thus are candidates for treating AML.
GDS715.2.5.18	agent	negative control	sulmazole	cell type	HL-60 cell line	HG-U133A	GEO	Acute myeloid leukemia cell differentiation induced by various drugs	Expression profiling of HL-60 and acute promyelocytic leukemia cells treated with various drugs. Results identify drugs that produce profiles consistent with differentiation of acute myeloid leukemia (AML) cells, and thus are candidates for treating AML.
GDS715.2.6.18	agent	negative control	16-ketoestradiol	cell type	HL-60 cell line	HG-U133A	GEO	Acute myeloid leukemia cell differentiation induced by various drugs	Expression profiling of HL-60 and acute promyelocytic leukemia cells treated with various drugs. Results identify drugs that produce profiles consistent with differentiation of acute myeloid leukemia (AML) cells, and thus are candidates for treating AML.
GDS715.2.7.18	agent	negative control	4,5-dianilinophthalimide	cell type	HL-60 cell line	HG-U133A	GEO	Acute myeloid leukemia cell differentiation induced by various drugs	Expression profiling of HL-60 and acute promyelocytic leukemia cells treated with various drugs. Results identify drugs that produce profiles consistent with differentiation of acute myeloid leukemia (AML) cells, and thus are candidates for treating AML.
GDS715.2.8.18	agent	negative control	1,10-phenanthroline	cell type	HL-60 cell line	HG-U133A	GEO	Acute myeloid leukemia cell differentiation induced by various drugs	Expression profiling of HL-60 and acute promyelocytic leukemia cells treated with various drugs. Results identify drugs that produce profiles consistent with differentiation of acute myeloid leukemia (AML) cells, and thus are candidates for treating AML.
GDS715.2.9.18	agent	negative control	5-fluorouridine	cell type	HL-60 cell line	HG-U133A	GEO	Acute myeloid leukemia cell differentiation induced by various drugs	Expression profiling of HL-60 and acute promyelocytic leukemia cells treated with various drugs. Results identify drugs that produce profiles consistent with differentiation of acute myeloid leukemia (AML) cells, and thus are candidates for treating AML.
GDS715.2.10.18	agent	negative control	pergolide methanesulfonate	cell type	HL-60 cell line	HG-U133A	GEO	Acute myeloid leukemia cell differentiation induced by various drugs	Expression profiling of HL-60 and acute promyelocytic leukemia cells treated with various drugs. Results identify drugs that produce profiles consistent with differentiation of acute myeloid leukemia (AML) cells, and thus are candidates for treating AML.
GDS715.2.11.18	agent	negative control	scopolamine methyl bromide	cell type	HL-60 cell line	HG-U133A	GEO	Acute myeloid leukemia cell differentiation induced by various drugs	Expression profiling of HL-60 and acute promyelocytic leukemia cells treated with various drugs. Results identify drugs that produce profiles consistent with differentiation of acute myeloid leukemia (AML) cells, and thus are candidates for treating AML.
GDS715.2.12.18	agent	negative control	5-fluorouracil	cell type	HL-60 cell line	HG-U133A	GEO	Acute myeloid leukemia cell differentiation induced by various drugs	Expression profiling of HL-60 and acute promyelocytic leukemia cells treated with various drugs. Results identify drugs that produce profiles consistent with differentiation of acute myeloid leukemia (AML) cells, and thus are candidates for treating AML.
GDS715.2.13.18	agent	negative control	8-(3-chlorostyryl) caffeine	cell type	HL-60 cell line	HG-U133A	GEO	Acute myeloid leukemia cell differentiation induced by various drugs	Expression profiling of HL-60 and acute promyelocytic leukemia cells treated with various drugs. Results identify drugs that produce profiles consistent with differentiation of acute myeloid leukemia (AML) cells, and thus are candidates for treating AML.
GDS715.2.14.18	agent	negative control	R-(-)-apomorphine HCl	cell type	HL-60 cell line	HG-U133A	GEO	Acute myeloid leukemia cell differentiation induced by various drugs	Expression profiling of HL-60 and acute promyelocytic leukemia cells treated with various drugs. Results identify drugs that produce profiles consistent with differentiation of acute myeloid leukemia (AML) cells, and thus are candidates for treating AML.
GDS715.2.15.18	agent	negative control	cyclazosin HCl	cell type	HL-60 cell line	HG-U133A	GEO	Acute myeloid leukemia cell differentiation induced by various drugs	Expression profiling of HL-60 and acute promyelocytic leukemia cells treated with various drugs. Results identify drugs that produce profiles consistent with differentiation of acute myeloid leukemia (AML) cells, and thus are candidates for treating AML.
GDS715.3.4.18	agent	erythro-9-(2-hydroxy-3-nonyl)adenine HCl	a-methyl-L-p-tyrosine	cell type	HL-60 cell line	HG-U133A	GEO	Acute myeloid leukemia cell differentiation induced by various drugs	Expression profiling of HL-60 and acute promyelocytic leukemia cells treated with various drugs. Results identify drugs that produce profiles consistent with differentiation of acute myeloid leukemia (AML) cells, and thus are candidates for treating AML.
GDS715.3.5.18	agent	erythro-9-(2-hydroxy-3-nonyl)adenine HCl	sulmazole	cell type	HL-60 cell line	HG-U133A	GEO	Acute myeloid leukemia cell differentiation induced by various drugs	Expression profiling of HL-60 and acute promyelocytic leukemia cells treated with various drugs. Results identify drugs that produce profiles consistent with differentiation of acute myeloid leukemia (AML) cells, and thus are candidates for treating AML.
GDS715.3.6.16	agent	erythro-9-(2-hydroxy-3-nonyl)adenine HCl	16-ketoestradiol	cell type	acute promyelocytic leukemia	HG-U133A	GEO	Acute myeloid leukemia cell differentiation induced by various drugs	Expression profiling of HL-60 and acute promyelocytic leukemia cells treated with various drugs. Results identify drugs that produce profiles consistent with differentiation of acute myeloid leukemia (AML) cells, and thus are candidates for treating AML.
GDS715.3.6.18	agent	erythro-9-(2-hydroxy-3-nonyl)adenine HCl	16-ketoestradiol	cell type	HL-60 cell line	HG-U133A	GEO	Acute myeloid leukemia cell differentiation induced by various drugs	Expression profiling of HL-60 and acute promyelocytic leukemia cells treated with various drugs. Results identify drugs that produce profiles consistent with differentiation of acute myeloid leukemia (AML) cells, and thus are candidates for treating AML.
GDS715.3.7.16	agent	erythro-9-(2-hydroxy-3-nonyl)adenine HCl	4,5-dianilinophthalimide	cell type	acute promyelocytic leukemia	HG-U133A	GEO	Acute myeloid leukemia cell differentiation induced by various drugs	Expression profiling of HL-60 and acute promyelocytic leukemia cells treated with various drugs. Results identify drugs that produce profiles consistent with differentiation of acute myeloid leukemia (AML) cells, and thus are candidates for treating AML.
GDS715.3.7.18	agent	erythro-9-(2-hydroxy-3-nonyl)adenine HCl	4,5-dianilinophthalimide	cell type	HL-60 cell line	HG-U133A	GEO	Acute myeloid leukemia cell differentiation induced by various drugs	Expression profiling of HL-60 and acute promyelocytic leukemia cells treated with various drugs. Results identify drugs that produce profiles consistent with differentiation of acute myeloid leukemia (AML) cells, and thus are candidates for treating AML.
GDS715.3.8.16	agent	erythro-9-(2-hydroxy-3-nonyl)adenine HCl	1,10-phenanthroline	cell type	acute promyelocytic leukemia	HG-U133A	GEO	Acute myeloid leukemia cell differentiation induced by various drugs	Expression profiling of HL-60 and acute promyelocytic leukemia cells treated with various drugs. Results identify drugs that produce profiles consistent with differentiation of acute myeloid leukemia (AML) cells, and thus are candidates for treating AML.
GDS715.3.8.18	agent	erythro-9-(2-hydroxy-3-nonyl)adenine HCl	1,10-phenanthroline	cell type	HL-60 cell line	HG-U133A	GEO	Acute myeloid leukemia cell differentiation induced by various drugs	Expression profiling of HL-60 and acute promyelocytic leukemia cells treated with various drugs. Results identify drugs that produce profiles consistent with differentiation of acute myeloid leukemia (AML) cells, and thus are candidates for treating AML.
GDS715.3.9.18	agent	erythro-9-(2-hydroxy-3-nonyl)adenine HCl	5-fluorouridine	cell type	HL-60 cell line	HG-U133A	GEO	Acute myeloid leukemia cell differentiation induced by various drugs	Expression profiling of HL-60 and acute promyelocytic leukemia cells treated with various drugs. Results identify drugs that produce profiles consistent with differentiation of acute myeloid leukemia (AML) cells, and thus are candidates for treating AML.
GDS715.3.10.18	agent	erythro-9-(2-hydroxy-3-nonyl)adenine HCl	pergolide methanesulfonate	cell type	HL-60 cell line	HG-U133A	GEO	Acute myeloid leukemia cell differentiation induced by various drugs	Expression profiling of HL-60 and acute promyelocytic leukemia cells treated with various drugs. Results identify drugs that produce profiles consistent with differentiation of acute myeloid leukemia (AML) cells, and thus are candidates for treating AML.
GDS715.3.11.18	agent	erythro-9-(2-hydroxy-3-nonyl)adenine HCl	scopolamine methyl bromide	cell type	HL-60 cell line	HG-U133A	GEO	Acute myeloid leukemia cell differentiation induced by various drugs	Expression profiling of HL-60 and acute promyelocytic leukemia cells treated with various drugs. Results identify drugs that produce profiles consistent with differentiation of acute myeloid leukemia (AML) cells, and thus are candidates for treating AML.
GDS715.3.12.18	agent	erythro-9-(2-hydroxy-3-nonyl)adenine HCl	5-fluorouracil	cell type	HL-60 cell line	HG-U133A	GEO	Acute myeloid leukemia cell differentiation induced by various drugs	Expression profiling of HL-60 and acute promyelocytic leukemia cells treated with various drugs. Results identify drugs that produce profiles consistent with differentiation of acute myeloid leukemia (AML) cells, and thus are candidates for treating AML.
GDS715.3.13.18	agent	erythro-9-(2-hydroxy-3-nonyl)adenine HCl	8-(3-chlorostyryl) caffeine	cell type	HL-60 cell line	HG-U133A	GEO	Acute myeloid leukemia cell differentiation induced by various drugs	Expression profiling of HL-60 and acute promyelocytic leukemia cells treated with various drugs. Results identify drugs that produce profiles consistent with differentiation of acute myeloid leukemia (AML) cells, and thus are candidates for treating AML.
GDS715.3.14.18	agent	erythro-9-(2-hydroxy-3-nonyl)adenine HCl	R-(-)-apomorphine HCl	cell type	HL-60 cell line	HG-U133A	GEO	Acute myeloid leukemia cell differentiation induced by various drugs	Expression profiling of HL-60 and acute promyelocytic leukemia cells treated with various drugs. Results identify drugs that produce profiles consistent with differentiation of acute myeloid leukemia (AML) cells, and thus are candidates for treating AML.
GDS715.3.15.18	agent	erythro-9-(2-hydroxy-3-nonyl)adenine HCl	cyclazosin HCl	cell type	HL-60 cell line	HG-U133A	GEO	Acute myeloid leukemia cell differentiation induced by various drugs	Expression profiling of HL-60 and acute promyelocytic leukemia cells treated with various drugs. Results identify drugs that produce profiles consistent with differentiation of acute myeloid leukemia (AML) cells, and thus are candidates for treating AML.
GDS715.4.5.18	agent	a-methyl-L-p-tyrosine	sulmazole	cell type	HL-60 cell line	HG-U133A	GEO	Acute myeloid leukemia cell differentiation induced by various drugs	Expression profiling of HL-60 and acute promyelocytic leukemia cells treated with various drugs. Results identify drugs that produce profiles consistent with differentiation of acute myeloid leukemia (AML) cells, and thus are candidates for treating AML.
GDS715.4.6.18	agent	a-methyl-L-p-tyrosine	16-ketoestradiol	cell type	HL-60 cell line	HG-U133A	GEO	Acute myeloid leukemia cell differentiation induced by various drugs	Expression profiling of HL-60 and acute promyelocytic leukemia cells treated with various drugs. Results identify drugs that produce profiles consistent with differentiation of acute myeloid leukemia (AML) cells, and thus are candidates for treating AML.
GDS715.4.7.18	agent	a-methyl-L-p-tyrosine	4,5-dianilinophthalimide	cell type	HL-60 cell line	HG-U133A	GEO	Acute myeloid leukemia cell differentiation induced by various drugs	Expression profiling of HL-60 and acute promyelocytic leukemia cells treated with various drugs. Results identify drugs that produce profiles consistent with differentiation of acute myeloid leukemia (AML) cells, and thus are candidates for treating AML.
GDS715.4.8.18	agent	a-methyl-L-p-tyrosine	1,10-phenanthroline	cell type	HL-60 cell line	HG-U133A	GEO	Acute myeloid leukemia cell differentiation induced by various drugs	Expression profiling of HL-60 and acute promyelocytic leukemia cells treated with various drugs. Results identify drugs that produce profiles consistent with differentiation of acute myeloid leukemia (AML) cells, and thus are candidates for treating AML.
GDS715.4.9.18	agent	a-methyl-L-p-tyrosine	5-fluorouridine	cell type	HL-60 cell line	HG-U133A	GEO	Acute myeloid leukemia cell differentiation induced by various drugs	Expression profiling of HL-60 and acute promyelocytic leukemia cells treated with various drugs. Results identify drugs that produce profiles consistent with differentiation of acute myeloid leukemia (AML) cells, and thus are candidates for treating AML.
GDS715.4.10.18	agent	a-methyl-L-p-tyrosine	pergolide methanesulfonate	cell type	HL-60 cell line	HG-U133A	GEO	Acute myeloid leukemia cell differentiation induced by various drugs	Expression profiling of HL-60 and acute promyelocytic leukemia cells treated with various drugs. Results identify drugs that produce profiles consistent with differentiation of acute myeloid leukemia (AML) cells, and thus are candidates for treating AML.
GDS715.4.11.18	agent	a-methyl-L-p-tyrosine	scopolamine methyl bromide	cell type	HL-60 cell line	HG-U133A	GEO	Acute myeloid leukemia cell differentiation induced by various drugs	Expression profiling of HL-60 and acute promyelocytic leukemia cells treated with various drugs. Results identify drugs that produce profiles consistent with differentiation of acute myeloid leukemia (AML) cells, and thus are candidates for treating AML.
GDS715.4.12.18	agent	a-methyl-L-p-tyrosine	5-fluorouracil	cell type	HL-60 cell line	HG-U133A	GEO	Acute myeloid leukemia cell differentiation induced by various drugs	Expression profiling of HL-60 and acute promyelocytic leukemia cells treated with various drugs. Results identify drugs that produce profiles consistent with differentiation of acute myeloid leukemia (AML) cells, and thus are candidates for treating AML.
GDS715.4.13.18	agent	a-methyl-L-p-tyrosine	8-(3-chlorostyryl) caffeine	cell type	HL-60 cell line	HG-U133A	GEO	Acute myeloid leukemia cell differentiation induced by various drugs	Expression profiling of HL-60 and acute promyelocytic leukemia cells treated with various drugs. Results identify drugs that produce profiles consistent with differentiation of acute myeloid leukemia (AML) cells, and thus are candidates for treating AML.
GDS715.4.14.18	agent	a-methyl-L-p-tyrosine	R-(-)-apomorphine HCl	cell type	HL-60 cell line	HG-U133A	GEO	Acute myeloid leukemia cell differentiation induced by various drugs	Expression profiling of HL-60 and acute promyelocytic leukemia cells treated with various drugs. Results identify drugs that produce profiles consistent with differentiation of acute myeloid leukemia (AML) cells, and thus are candidates for treating AML.
GDS715.4.15.18	agent	a-methyl-L-p-tyrosine	cyclazosin HCl	cell type	HL-60 cell line	HG-U133A	GEO	Acute myeloid leukemia cell differentiation induced by various drugs	Expression profiling of HL-60 and acute promyelocytic leukemia cells treated with various drugs. Results identify drugs that produce profiles consistent with differentiation of acute myeloid leukemia (AML) cells, and thus are candidates for treating AML.
GDS715.5.6.18	agent	sulmazole	16-ketoestradiol	cell type	HL-60 cell line	HG-U133A	GEO	Acute myeloid leukemia cell differentiation induced by various drugs	Expression profiling of HL-60 and acute promyelocytic leukemia cells treated with various drugs. Results identify drugs that produce profiles consistent with differentiation of acute myeloid leukemia (AML) cells, and thus are candidates for treating AML.
GDS715.5.7.18	agent	sulmazole	4,5-dianilinophthalimide	cell type	HL-60 cell line	HG-U133A	GEO	Acute myeloid leukemia cell differentiation induced by various drugs	Expression profiling of HL-60 and acute promyelocytic leukemia cells treated with various drugs. Results identify drugs that produce profiles consistent with differentiation of acute myeloid leukemia (AML) cells, and thus are candidates for treating AML.
GDS715.5.8.18	agent	sulmazole	1,10-phenanthroline	cell type	HL-60 cell line	HG-U133A	GEO	Acute myeloid leukemia cell differentiation induced by various drugs	Expression profiling of HL-60 and acute promyelocytic leukemia cells treated with various drugs. Results identify drugs that produce profiles consistent with differentiation of acute myeloid leukemia (AML) cells, and thus are candidates for treating AML.
GDS715.5.9.18	agent	sulmazole	5-fluorouridine	cell type	HL-60 cell line	HG-U133A	GEO	Acute myeloid leukemia cell differentiation induced by various drugs	Expression profiling of HL-60 and acute promyelocytic leukemia cells treated with various drugs. Results identify drugs that produce profiles consistent with differentiation of acute myeloid leukemia (AML) cells, and thus are candidates for treating AML.
GDS715.5.10.18	agent	sulmazole	pergolide methanesulfonate	cell type	HL-60 cell line	HG-U133A	GEO	Acute myeloid leukemia cell differentiation induced by various drugs	Expression profiling of HL-60 and acute promyelocytic leukemia cells treated with various drugs. Results identify drugs that produce profiles consistent with differentiation of acute myeloid leukemia (AML) cells, and thus are candidates for treating AML.
GDS715.5.11.18	agent	sulmazole	scopolamine methyl bromide	cell type	HL-60 cell line	HG-U133A	GEO	Acute myeloid leukemia cell differentiation induced by various drugs	Expression profiling of HL-60 and acute promyelocytic leukemia cells treated with various drugs. Results identify drugs that produce profiles consistent with differentiation of acute myeloid leukemia (AML) cells, and thus are candidates for treating AML.
GDS715.5.12.18	agent	sulmazole	5-fluorouracil	cell type	HL-60 cell line	HG-U133A	GEO	Acute myeloid leukemia cell differentiation induced by various drugs	Expression profiling of HL-60 and acute promyelocytic leukemia cells treated with various drugs. Results identify drugs that produce profiles consistent with differentiation of acute myeloid leukemia (AML) cells, and thus are candidates for treating AML.
GDS715.5.13.18	agent	sulmazole	8-(3-chlorostyryl) caffeine	cell type	HL-60 cell line	HG-U133A	GEO	Acute myeloid leukemia cell differentiation induced by various drugs	Expression profiling of HL-60 and acute promyelocytic leukemia cells treated with various drugs. Results identify drugs that produce profiles consistent with differentiation of acute myeloid leukemia (AML) cells, and thus are candidates for treating AML.
GDS715.5.14.18	agent	sulmazole	R-(-)-apomorphine HCl	cell type	HL-60 cell line	HG-U133A	GEO	Acute myeloid leukemia cell differentiation induced by various drugs	Expression profiling of HL-60 and acute promyelocytic leukemia cells treated with various drugs. Results identify drugs that produce profiles consistent with differentiation of acute myeloid leukemia (AML) cells, and thus are candidates for treating AML.
GDS715.5.15.18	agent	sulmazole	cyclazosin HCl	cell type	HL-60 cell line	HG-U133A	GEO	Acute myeloid leukemia cell differentiation induced by various drugs	Expression profiling of HL-60 and acute promyelocytic leukemia cells treated with various drugs. Results identify drugs that produce profiles consistent with differentiation of acute myeloid leukemia (AML) cells, and thus are candidates for treating AML.
GDS715.6.7.16	agent	16-ketoestradiol	4,5-dianilinophthalimide	cell type	acute promyelocytic leukemia	HG-U133A	GEO	Acute myeloid leukemia cell differentiation induced by various drugs	Expression profiling of HL-60 and acute promyelocytic leukemia cells treated with various drugs. Results identify drugs that produce profiles consistent with differentiation of acute myeloid leukemia (AML) cells, and thus are candidates for treating AML.
GDS715.6.7.18	agent	16-ketoestradiol	4,5-dianilinophthalimide	cell type	HL-60 cell line	HG-U133A	GEO	Acute myeloid leukemia cell differentiation induced by various drugs	Expression profiling of HL-60 and acute promyelocytic leukemia cells treated with various drugs. Results identify drugs that produce profiles consistent with differentiation of acute myeloid leukemia (AML) cells, and thus are candidates for treating AML.
GDS715.6.8.16	agent	16-ketoestradiol	1,10-phenanthroline	cell type	acute promyelocytic leukemia	HG-U133A	GEO	Acute myeloid leukemia cell differentiation induced by various drugs	Expression profiling of HL-60 and acute promyelocytic leukemia cells treated with various drugs. Results identify drugs that produce profiles consistent with differentiation of acute myeloid leukemia (AML) cells, and thus are candidates for treating AML.
GDS715.6.8.18	agent	16-ketoestradiol	1,10-phenanthroline	cell type	HL-60 cell line	HG-U133A	GEO	Acute myeloid leukemia cell differentiation induced by various drugs	Expression profiling of HL-60 and acute promyelocytic leukemia cells treated with various drugs. Results identify drugs that produce profiles consistent with differentiation of acute myeloid leukemia (AML) cells, and thus are candidates for treating AML.
GDS715.6.9.18	agent	16-ketoestradiol	5-fluorouridine	cell type	HL-60 cell line	HG-U133A	GEO	Acute myeloid leukemia cell differentiation induced by various drugs	Expression profiling of HL-60 and acute promyelocytic leukemia cells treated with various drugs. Results identify drugs that produce profiles consistent with differentiation of acute myeloid leukemia (AML) cells, and thus are candidates for treating AML.
GDS715.6.10.18	agent	16-ketoestradiol	pergolide methanesulfonate	cell type	HL-60 cell line	HG-U133A	GEO	Acute myeloid leukemia cell differentiation induced by various drugs	Expression profiling of HL-60 and acute promyelocytic leukemia cells treated with various drugs. Results identify drugs that produce profiles consistent with differentiation of acute myeloid leukemia (AML) cells, and thus are candidates for treating AML.
GDS715.6.11.18	agent	16-ketoestradiol	scopolamine methyl bromide	cell type	HL-60 cell line	HG-U133A	GEO	Acute myeloid leukemia cell differentiation induced by various drugs	Expression profiling of HL-60 and acute promyelocytic leukemia cells treated with various drugs. Results identify drugs that produce profiles consistent with differentiation of acute myeloid leukemia (AML) cells, and thus are candidates for treating AML.
GDS715.6.12.18	agent	16-ketoestradiol	5-fluorouracil	cell type	HL-60 cell line	HG-U133A	GEO	Acute myeloid leukemia cell differentiation induced by various drugs	Expression profiling of HL-60 and acute promyelocytic leukemia cells treated with various drugs. Results identify drugs that produce profiles consistent with differentiation of acute myeloid leukemia (AML) cells, and thus are candidates for treating AML.
GDS715.6.13.18	agent	16-ketoestradiol	8-(3-chlorostyryl) caffeine	cell type	HL-60 cell line	HG-U133A	GEO	Acute myeloid leukemia cell differentiation induced by various drugs	Expression profiling of HL-60 and acute promyelocytic leukemia cells treated with various drugs. Results identify drugs that produce profiles consistent with differentiation of acute myeloid leukemia (AML) cells, and thus are candidates for treating AML.
GDS715.6.14.18	agent	16-ketoestradiol	R-(-)-apomorphine HCl	cell type	HL-60 cell line	HG-U133A	GEO	Acute myeloid leukemia cell differentiation induced by various drugs	Expression profiling of HL-60 and acute promyelocytic leukemia cells treated with various drugs. Results identify drugs that produce profiles consistent with differentiation of acute myeloid leukemia (AML) cells, and thus are candidates for treating AML.
GDS715.6.15.18	agent	16-ketoestradiol	cyclazosin HCl	cell type	HL-60 cell line	HG-U133A	GEO	Acute myeloid leukemia cell differentiation induced by various drugs	Expression profiling of HL-60 and acute promyelocytic leukemia cells treated with various drugs. Results identify drugs that produce profiles consistent with differentiation of acute myeloid leukemia (AML) cells, and thus are candidates for treating AML.
GDS715.7.8.16	agent	4,5-dianilinophthalimide	1,10-phenanthroline	cell type	acute promyelocytic leukemia	HG-U133A	GEO	Acute myeloid leukemia cell differentiation induced by various drugs	Expression profiling of HL-60 and acute promyelocytic leukemia cells treated with various drugs. Results identify drugs that produce profiles consistent with differentiation of acute myeloid leukemia (AML) cells, and thus are candidates for treating AML.
GDS715.7.8.18	agent	4,5-dianilinophthalimide	1,10-phenanthroline	cell type	HL-60 cell line	HG-U133A	GEO	Acute myeloid leukemia cell differentiation induced by various drugs	Expression profiling of HL-60 and acute promyelocytic leukemia cells treated with various drugs. Results identify drugs that produce profiles consistent with differentiation of acute myeloid leukemia (AML) cells, and thus are candidates for treating AML.
GDS715.7.9.18	agent	4,5-dianilinophthalimide	5-fluorouridine	cell type	HL-60 cell line	HG-U133A	GEO	Acute myeloid leukemia cell differentiation induced by various drugs	Expression profiling of HL-60 and acute promyelocytic leukemia cells treated with various drugs. Results identify drugs that produce profiles consistent with differentiation of acute myeloid leukemia (AML) cells, and thus are candidates for treating AML.
GDS715.7.10.18	agent	4,5-dianilinophthalimide	pergolide methanesulfonate	cell type	HL-60 cell line	HG-U133A	GEO	Acute myeloid leukemia cell differentiation induced by various drugs	Expression profiling of HL-60 and acute promyelocytic leukemia cells treated with various drugs. Results identify drugs that produce profiles consistent with differentiation of acute myeloid leukemia (AML) cells, and thus are candidates for treating AML.
GDS715.7.11.18	agent	4,5-dianilinophthalimide	scopolamine methyl bromide	cell type	HL-60 cell line	HG-U133A	GEO	Acute myeloid leukemia cell differentiation induced by various drugs	Expression profiling of HL-60 and acute promyelocytic leukemia cells treated with various drugs. Results identify drugs that produce profiles consistent with differentiation of acute myeloid leukemia (AML) cells, and thus are candidates for treating AML.
GDS715.7.12.18	agent	4,5-dianilinophthalimide	5-fluorouracil	cell type	HL-60 cell line	HG-U133A	GEO	Acute myeloid leukemia cell differentiation induced by various drugs	Expression profiling of HL-60 and acute promyelocytic leukemia cells treated with various drugs. Results identify drugs that produce profiles consistent with differentiation of acute myeloid leukemia (AML) cells, and thus are candidates for treating AML.
GDS715.7.13.18	agent	4,5-dianilinophthalimide	8-(3-chlorostyryl) caffeine	cell type	HL-60 cell line	HG-U133A	GEO	Acute myeloid leukemia cell differentiation induced by various drugs	Expression profiling of HL-60 and acute promyelocytic leukemia cells treated with various drugs. Results identify drugs that produce profiles consistent with differentiation of acute myeloid leukemia (AML) cells, and thus are candidates for treating AML.
GDS715.7.14.18	agent	4,5-dianilinophthalimide	R-(-)-apomorphine HCl	cell type	HL-60 cell line	HG-U133A	GEO	Acute myeloid leukemia cell differentiation induced by various drugs	Expression profiling of HL-60 and acute promyelocytic leukemia cells treated with various drugs. Results identify drugs that produce profiles consistent with differentiation of acute myeloid leukemia (AML) cells, and thus are candidates for treating AML.
GDS715.7.15.18	agent	4,5-dianilinophthalimide	cyclazosin HCl	cell type	HL-60 cell line	HG-U133A	GEO	Acute myeloid leukemia cell differentiation induced by various drugs	Expression profiling of HL-60 and acute promyelocytic leukemia cells treated with various drugs. Results identify drugs that produce profiles consistent with differentiation of acute myeloid leukemia (AML) cells, and thus are candidates for treating AML.
GDS715.8.9.18	agent	1,10-phenanthroline	5-fluorouridine	cell type	HL-60 cell line	HG-U133A	GEO	Acute myeloid leukemia cell differentiation induced by various drugs	Expression profiling of HL-60 and acute promyelocytic leukemia cells treated with various drugs. Results identify drugs that produce profiles consistent with differentiation of acute myeloid leukemia (AML) cells, and thus are candidates for treating AML.
GDS715.8.10.18	agent	1,10-phenanthroline	pergolide methanesulfonate	cell type	HL-60 cell line	HG-U133A	GEO	Acute myeloid leukemia cell differentiation induced by various drugs	Expression profiling of HL-60 and acute promyelocytic leukemia cells treated with various drugs. Results identify drugs that produce profiles consistent with differentiation of acute myeloid leukemia (AML) cells, and thus are candidates for treating AML.
GDS715.8.11.18	agent	1,10-phenanthroline	scopolamine methyl bromide	cell type	HL-60 cell line	HG-U133A	GEO	Acute myeloid leukemia cell differentiation induced by various drugs	Expression profiling of HL-60 and acute promyelocytic leukemia cells treated with various drugs. Results identify drugs that produce profiles consistent with differentiation of acute myeloid leukemia (AML) cells, and thus are candidates for treating AML.
GDS715.8.12.18	agent	1,10-phenanthroline	5-fluorouracil	cell type	HL-60 cell line	HG-U133A	GEO	Acute myeloid leukemia cell differentiation induced by various drugs	Expression profiling of HL-60 and acute promyelocytic leukemia cells treated with various drugs. Results identify drugs that produce profiles consistent with differentiation of acute myeloid leukemia (AML) cells, and thus are candidates for treating AML.
GDS715.8.13.18	agent	1,10-phenanthroline	8-(3-chlorostyryl) caffeine	cell type	HL-60 cell line	HG-U133A	GEO	Acute myeloid leukemia cell differentiation induced by various drugs	Expression profiling of HL-60 and acute promyelocytic leukemia cells treated with various drugs. Results identify drugs that produce profiles consistent with differentiation of acute myeloid leukemia (AML) cells, and thus are candidates for treating AML.
GDS715.8.14.18	agent	1,10-phenanthroline	R-(-)-apomorphine HCl	cell type	HL-60 cell line	HG-U133A	GEO	Acute myeloid leukemia cell differentiation induced by various drugs	Expression profiling of HL-60 and acute promyelocytic leukemia cells treated with various drugs. Results identify drugs that produce profiles consistent with differentiation of acute myeloid leukemia (AML) cells, and thus are candidates for treating AML.
GDS715.8.15.18	agent	1,10-phenanthroline	cyclazosin HCl	cell type	HL-60 cell line	HG-U133A	GEO	Acute myeloid leukemia cell differentiation induced by various drugs	Expression profiling of HL-60 and acute promyelocytic leukemia cells treated with various drugs. Results identify drugs that produce profiles consistent with differentiation of acute myeloid leukemia (AML) cells, and thus are candidates for treating AML.
GDS715.9.10.18	agent	5-fluorouridine	pergolide methanesulfonate	cell type	HL-60 cell line	HG-U133A	GEO	Acute myeloid leukemia cell differentiation induced by various drugs	Expression profiling of HL-60 and acute promyelocytic leukemia cells treated with various drugs. Results identify drugs that produce profiles consistent with differentiation of acute myeloid leukemia (AML) cells, and thus are candidates for treating AML.
GDS715.9.11.18	agent	5-fluorouridine	scopolamine methyl bromide	cell type	HL-60 cell line	HG-U133A	GEO	Acute myeloid leukemia cell differentiation induced by various drugs	Expression profiling of HL-60 and acute promyelocytic leukemia cells treated with various drugs. Results identify drugs that produce profiles consistent with differentiation of acute myeloid leukemia (AML) cells, and thus are candidates for treating AML.
GDS715.9.12.18	agent	5-fluorouridine	5-fluorouracil	cell type	HL-60 cell line	HG-U133A	GEO	Acute myeloid leukemia cell differentiation induced by various drugs	Expression profiling of HL-60 and acute promyelocytic leukemia cells treated with various drugs. Results identify drugs that produce profiles consistent with differentiation of acute myeloid leukemia (AML) cells, and thus are candidates for treating AML.
GDS715.9.13.18	agent	5-fluorouridine	8-(3-chlorostyryl) caffeine	cell type	HL-60 cell line	HG-U133A	GEO	Acute myeloid leukemia cell differentiation induced by various drugs	Expression profiling of HL-60 and acute promyelocytic leukemia cells treated with various drugs. Results identify drugs that produce profiles consistent with differentiation of acute myeloid leukemia (AML) cells, and thus are candidates for treating AML.
GDS715.9.14.18	agent	5-fluorouridine	R-(-)-apomorphine HCl	cell type	HL-60 cell line	HG-U133A	GEO	Acute myeloid leukemia cell differentiation induced by various drugs	Expression profiling of HL-60 and acute promyelocytic leukemia cells treated with various drugs. Results identify drugs that produce profiles consistent with differentiation of acute myeloid leukemia (AML) cells, and thus are candidates for treating AML.
GDS715.9.15.18	agent	5-fluorouridine	cyclazosin HCl	cell type	HL-60 cell line	HG-U133A	GEO	Acute myeloid leukemia cell differentiation induced by various drugs	Expression profiling of HL-60 and acute promyelocytic leukemia cells treated with various drugs. Results identify drugs that produce profiles consistent with differentiation of acute myeloid leukemia (AML) cells, and thus are candidates for treating AML.
GDS715.10.11.18	agent	pergolide methanesulfonate	scopolamine methyl bromide	cell type	HL-60 cell line	HG-U133A	GEO	Acute myeloid leukemia cell differentiation induced by various drugs	Expression profiling of HL-60 and acute promyelocytic leukemia cells treated with various drugs. Results identify drugs that produce profiles consistent with differentiation of acute myeloid leukemia (AML) cells, and thus are candidates for treating AML.
GDS715.10.12.18	agent	pergolide methanesulfonate	5-fluorouracil	cell type	HL-60 cell line	HG-U133A	GEO	Acute myeloid leukemia cell differentiation induced by various drugs	Expression profiling of HL-60 and acute promyelocytic leukemia cells treated with various drugs. Results identify drugs that produce profiles consistent with differentiation of acute myeloid leukemia (AML) cells, and thus are candidates for treating AML.
GDS715.10.13.18	agent	pergolide methanesulfonate	8-(3-chlorostyryl) caffeine	cell type	HL-60 cell line	HG-U133A	GEO	Acute myeloid leukemia cell differentiation induced by various drugs	Expression profiling of HL-60 and acute promyelocytic leukemia cells treated with various drugs. Results identify drugs that produce profiles consistent with differentiation of acute myeloid leukemia (AML) cells, and thus are candidates for treating AML.
GDS715.10.14.18	agent	pergolide methanesulfonate	R-(-)-apomorphine HCl	cell type	HL-60 cell line	HG-U133A	GEO	Acute myeloid leukemia cell differentiation induced by various drugs	Expression profiling of HL-60 and acute promyelocytic leukemia cells treated with various drugs. Results identify drugs that produce profiles consistent with differentiation of acute myeloid leukemia (AML) cells, and thus are candidates for treating AML.
GDS715.10.15.18	agent	pergolide methanesulfonate	cyclazosin HCl	cell type	HL-60 cell line	HG-U133A	GEO	Acute myeloid leukemia cell differentiation induced by various drugs	Expression profiling of HL-60 and acute promyelocytic leukemia cells treated with various drugs. Results identify drugs that produce profiles consistent with differentiation of acute myeloid leukemia (AML) cells, and thus are candidates for treating AML.
GDS715.11.12.18	agent	scopolamine methyl bromide	5-fluorouracil	cell type	HL-60 cell line	HG-U133A	GEO	Acute myeloid leukemia cell differentiation induced by various drugs	Expression profiling of HL-60 and acute promyelocytic leukemia cells treated with various drugs. Results identify drugs that produce profiles consistent with differentiation of acute myeloid leukemia (AML) cells, and thus are candidates for treating AML.
GDS715.11.13.18	agent	scopolamine methyl bromide	8-(3-chlorostyryl) caffeine	cell type	HL-60 cell line	HG-U133A	GEO	Acute myeloid leukemia cell differentiation induced by various drugs	Expression profiling of HL-60 and acute promyelocytic leukemia cells treated with various drugs. Results identify drugs that produce profiles consistent with differentiation of acute myeloid leukemia (AML) cells, and thus are candidates for treating AML.
GDS715.11.14.18	agent	scopolamine methyl bromide	R-(-)-apomorphine HCl	cell type	HL-60 cell line	HG-U133A	GEO	Acute myeloid leukemia cell differentiation induced by various drugs	Expression profiling of HL-60 and acute promyelocytic leukemia cells treated with various drugs. Results identify drugs that produce profiles consistent with differentiation of acute myeloid leukemia (AML) cells, and thus are candidates for treating AML.
GDS715.11.15.18	agent	scopolamine methyl bromide	cyclazosin HCl	cell type	HL-60 cell line	HG-U133A	GEO	Acute myeloid leukemia cell differentiation induced by various drugs	Expression profiling of HL-60 and acute promyelocytic leukemia cells treated with various drugs. Results identify drugs that produce profiles consistent with differentiation of acute myeloid leukemia (AML) cells, and thus are candidates for treating AML.
GDS715.12.13.18	agent	5-fluorouracil	8-(3-chlorostyryl) caffeine	cell type	HL-60 cell line	HG-U133A	GEO	Acute myeloid leukemia cell differentiation induced by various drugs	Expression profiling of HL-60 and acute promyelocytic leukemia cells treated with various drugs. Results identify drugs that produce profiles consistent with differentiation of acute myeloid leukemia (AML) cells, and thus are candidates for treating AML.
GDS715.12.14.18	agent	5-fluorouracil	R-(-)-apomorphine HCl	cell type	HL-60 cell line	HG-U133A	GEO	Acute myeloid leukemia cell differentiation induced by various drugs	Expression profiling of HL-60 and acute promyelocytic leukemia cells treated with various drugs. Results identify drugs that produce profiles consistent with differentiation of acute myeloid leukemia (AML) cells, and thus are candidates for treating AML.
GDS715.12.15.18	agent	5-fluorouracil	cyclazosin HCl	cell type	HL-60 cell line	HG-U133A	GEO	Acute myeloid leukemia cell differentiation induced by various drugs	Expression profiling of HL-60 and acute promyelocytic leukemia cells treated with various drugs. Results identify drugs that produce profiles consistent with differentiation of acute myeloid leukemia (AML) cells, and thus are candidates for treating AML.
GDS715.13.14.18	agent	8-(3-chlorostyryl) caffeine	R-(-)-apomorphine HCl	cell type	HL-60 cell line	HG-U133A	GEO	Acute myeloid leukemia cell differentiation induced by various drugs	Expression profiling of HL-60 and acute promyelocytic leukemia cells treated with various drugs. Results identify drugs that produce profiles consistent with differentiation of acute myeloid leukemia (AML) cells, and thus are candidates for treating AML.
GDS715.13.15.18	agent	8-(3-chlorostyryl) caffeine	cyclazosin HCl	cell type	HL-60 cell line	HG-U133A	GEO	Acute myeloid leukemia cell differentiation induced by various drugs	Expression profiling of HL-60 and acute promyelocytic leukemia cells treated with various drugs. Results identify drugs that produce profiles consistent with differentiation of acute myeloid leukemia (AML) cells, and thus are candidates for treating AML.
GDS715.14.15.18	agent	R-(-)-apomorphine HCl	cyclazosin HCl	cell type	HL-60 cell line	HG-U133A	GEO	Acute myeloid leukemia cell differentiation induced by various drugs	Expression profiling of HL-60 and acute promyelocytic leukemia cells treated with various drugs. Results identify drugs that produce profiles consistent with differentiation of acute myeloid leukemia (AML) cells, and thus are candidates for treating AML.
GDS737.0.1	disease state	no or mild emphysema	severe emphysema			HG-U133A	GEO	Lung tissue from smokers with severe emphysema	Comparison of lung tissue from smokers with severe emphysema (removed at lung volume reduction surgery) and smokers with mild or no emphysema. Study provides insights into the pathogenesis of chronic obstructive pulmonary disease (COPD).
GDS756.0.1	disease state	primary tumor	metastasic tumor			HG-U133A	GEO	Colon cancer progression	Comparison of gene expression in SW480, a primary tumor colon cancer cell line, to that in SW620, an isogenic metastatic colon cancer cell line. Cell lines derived from one individual. Results provide insight the progression of cancer from primary tumor growth to metastasis.
GDS760.2.4.1	disease state	T-cell acute lymphoblastic leukemia	B-precursor acute lymphoblastic leukemia	tissue	bone marrow	HG-U133A	GEO	T-cell acute lymphoblastic leukemia and T-cell lymphoblastic lymphoma comparison	Comparison of expression profiles in T-cell acute lymphoblastic leukemia (T-ALL) to that in T-cell lymphoblastic lymphoma (T-LL). Gene expression in B-precursor acute lymphoblastic leukemia also examined. Results provide insight into the molecular basis for the difference between T-ALL and T-LL.
GDS810.0.1	disease state	control	incipient AD			HG-U133A	GEO	Alzheimer's disease at various stages of severity	Expression profiling of brain hippocampi from 22 postmortem subjects with Alzheimer's disease (AD) at various stages of severity. 7, 8, and 7 subjects diagnosed with incipient, moderate, and severe AD respectively. Results provide insight into mechanisms underlying the early pathogenesis of AD.
GDS810.0.2	disease state	control	moderate AD			HG-U133A	GEO	Alzheimer's disease at various stages of severity	Expression profiling of brain hippocampi from 22 postmortem subjects with Alzheimer's disease (AD) at various stages of severity. 7, 8, and 7 subjects diagnosed with incipient, moderate, and severe AD respectively. Results provide insight into mechanisms underlying the early pathogenesis of AD.
GDS810.0.3	disease state	control	severe AD			HG-U133A	GEO	Alzheimer's disease at various stages of severity	Expression profiling of brain hippocampi from 22 postmortem subjects with Alzheimer's disease (AD) at various stages of severity. 7, 8, and 7 subjects diagnosed with incipient, moderate, and severe AD respectively. Results provide insight into mechanisms underlying the early pathogenesis of AD.
GDS810.1.2	disease state	incipient AD	moderate AD			HG-U133A	GEO	Alzheimer's disease at various stages of severity	Expression profiling of brain hippocampi from 22 postmortem subjects with Alzheimer's disease (AD) at various stages of severity. 7, 8, and 7 subjects diagnosed with incipient, moderate, and severe AD respectively. Results provide insight into mechanisms underlying the early pathogenesis of AD.
GDS810.1.3	disease state	incipient AD	severe AD			HG-U133A	GEO	Alzheimer's disease at various stages of severity	Expression profiling of brain hippocampi from 22 postmortem subjects with Alzheimer's disease (AD) at various stages of severity. 7, 8, and 7 subjects diagnosed with incipient, moderate, and severe AD respectively. Results provide insight into mechanisms underlying the early pathogenesis of AD.
GDS810.2.3	disease state	moderate AD	severe AD			HG-U133A	GEO	Alzheimer's disease at various stages of severity	Expression profiling of brain hippocampi from 22 postmortem subjects with Alzheimer's disease (AD) at various stages of severity. 7, 8, and 7 subjects diagnosed with incipient, moderate, and severe AD respectively. Results provide insight into mechanisms underlying the early pathogenesis of AD.
GDS858.2.3.8	infection	FRD875	FRD1234	genotype/variation	non-mucoid, non-motile	HG-U133A	GEO	Mucoid and motile Pseudomonas aeruginosa infected lung epithelial cell comparison	Comparison of lung epithelial Calu-3 cells infected with the mucoid alginate-producing FRD1 strain to those infected with the isogenic motile flagellin-producing FRD440 strain of Pseudomonas aeruginosa. Mucoid and motile strains are associated with chronic and acute lung infections, respectively.
GDS860.0.1	agent	untreated	endothelin-1			HG-U133A	GEO	Endothelin-1 effect on fibroblasts	Cultured primary lung fibroblasts incubated 4 hours in the presence or absence of 100 nM endothelin-1 (ET-1). Results suggest that ET-1 is involved in matrix synthesis and connective tissue deposition during wound repair and in pulmonary fibrosis.
GDS885.0.1	agent	control	campthotecin			HG-U133A	GEO	Tumor cell response to topoisomerase poison camptothecin	HeLa tumor cells treated with 10 uM topoisomerase poison camptothecin (CPT) for 8 hours. This dose and time are sufficient to induce rapid apoptosis. Results identify potential targets for adjuvant cancer therapy.
GDS946.0.1	disease state	normal	familial combined hyperlipidemia			HG-U133A	GEO	Familial combined hyperlipidemia	Expression profiling of lymphoblastic cell lines derived from the peripheral blood lymphocytes of patients with familial combined hyperlipidemia (FCHL), the most common form of genetically determined dyslipidemia. Results provide insight into the pathophysiology of FCHL.
GDS987.0.1	agent	cyclosporine	sirolimus			HG-U133A	GEO	Kidney transplant response to calcineurin inhibitor-free immunosuppression using sirolimus	Analysis of kidneys from adult renal transplant recipients subjected to calcineurin inhibitor-free immunosuppression using sirolimus. Patients treated with sirolimus have a lower prevalence of chronic allograft nephropathy compared to those treated with cyclosporine, a calcineurin inhibitor.
GDS999.0.1	disease state	no rejection	acute rejection			HG-U133A	GEO	Bronchoalveolar lavage cells of lung transplant recipients with acute rejection	Expression profiling of bronchoalveolar lavage cells of lung transplant recipients with acute rejection. Rejection status determined from biopsies. Results identify possible gene markers of lung transplant rejection.
GDS1237.0.1	infection	control	Anaplasma phagocytophilum			HG-U133A	GEO	Promyelocytic cell response to Anaplasma phagocytophilum infection	Expression profiling of NB4 promyelocytic leukemic cells infected with Anaplasma phagocytophilum, an obligate intracellular bacterium that causes granulocytic anaplasmosis. NB4 is a model for neutrophil maturation. Results provide insight into host cellular pathways affected by A. phagocytophilum.
GDS1249.1.2.5	agent	LPS	R848	time	2 h	HG-U133A	GEO	Toll-like receptor agonists synergistic effect on dendritic cells: time course	Temporal analysis of monocyte-derived dendritic cells (DCs) treated with lipopolysaccharide (LPS), an agonist for toll-like receptor (TLR) 4, the synthetic imidazoquinoline resiquimod R848, an agonist for TLR8, or both. Provides insight into the synergistic effect of TLR agonists in activating DCs.
GDS1249.1.2.6	agent	LPS	R848	time	8 h	HG-U133A	GEO	Toll-like receptor agonists synergistic effect on dendritic cells: time course	Temporal analysis of monocyte-derived dendritic cells (DCs) treated with lipopolysaccharide (LPS), an agonist for toll-like receptor (TLR) 4, the synthetic imidazoquinoline resiquimod R848, an agonist for TLR8, or both. Provides insight into the synergistic effect of TLR agonists in activating DCs.
GDS1249.1.3.5	agent	LPS	LPS and R848	time	2 h	HG-U133A	GEO	Toll-like receptor agonists synergistic effect on dendritic cells: time course	Temporal analysis of monocyte-derived dendritic cells (DCs) treated with lipopolysaccharide (LPS), an agonist for toll-like receptor (TLR) 4, the synthetic imidazoquinoline resiquimod R848, an agonist for TLR8, or both. Provides insight into the synergistic effect of TLR agonists in activating DCs.
GDS1249.1.3.6	agent	LPS	LPS and R848	time	8 h	HG-U133A	GEO	Toll-like receptor agonists synergistic effect on dendritic cells: time course	Temporal analysis of monocyte-derived dendritic cells (DCs) treated with lipopolysaccharide (LPS), an agonist for toll-like receptor (TLR) 4, the synthetic imidazoquinoline resiquimod R848, an agonist for TLR8, or both. Provides insight into the synergistic effect of TLR agonists in activating DCs.
GDS1249.2.3.5	agent	R848	LPS and R848	time	2 h	HG-U133A	GEO	Toll-like receptor agonists synergistic effect on dendritic cells: time course	Temporal analysis of monocyte-derived dendritic cells (DCs) treated with lipopolysaccharide (LPS), an agonist for toll-like receptor (TLR) 4, the synthetic imidazoquinoline resiquimod R848, an agonist for TLR8, or both. Provides insight into the synergistic effect of TLR agonists in activating DCs.
GDS1249.2.3.6	agent	R848	LPS and R848	time	8 h	HG-U133A	GEO	Toll-like receptor agonists synergistic effect on dendritic cells: time course	Temporal analysis of monocyte-derived dendritic cells (DCs) treated with lipopolysaccharide (LPS), an agonist for toll-like receptor (TLR) 4, the synthetic imidazoquinoline resiquimod R848, an agonist for TLR8, or both. Provides insight into the synergistic effect of TLR agonists in activating DCs.
GDS1344.2.3.0	disease state	histologic class 1	histologic class 1 and 2A	other	molecular class type 1	HG-U133A	GEO	Papillary renal cell carcinoma classification	Analysis of renal tumors from 34 papillary renal cell carcinoma (PRCC) cases. Results identify 2 molecular signatures that correlate with the morphologic classification of PRCC. Molecular class type 1 tumors correlate with excellent survival, while type 2 tumors correlate with poor survival.
GDS1344.2.4.0	disease state	histologic class 1	histologic class 2A	other	molecular class type 1	HG-U133A	GEO	Papillary renal cell carcinoma classification	Analysis of renal tumors from 34 papillary renal cell carcinoma (PRCC) cases. Results identify 2 molecular signatures that correlate with the morphologic classification of PRCC. Molecular class type 1 tumors correlate with excellent survival, while type 2 tumors correlate with poor survival.
GDS1344.3.4.0	disease state	histologic class 1 and 2A	histologic class 2A	other	molecular class type 1	HG-U133A	GEO	Papillary renal cell carcinoma classification	Analysis of renal tumors from 34 papillary renal cell carcinoma (PRCC) cases. Results identify 2 molecular signatures that correlate with the morphologic classification of PRCC. Molecular class type 1 tumors correlate with excellent survival, while type 2 tumors correlate with poor survival.
GDS1427.0.1	infection	control	c-Myb			HG-U133A	GEO	c-Myb and oncogenic variant v-Myb transcriptional activities	Analysis of monocytes infected with adenovirus expressing c-Myb or its oncogenic variant v-Myb, a mutated (11 AA substitutions) and truncated (N- and C-termini) version of c-Myb. Results identify dramatic, qualitative changes in the transcriptional acitivity of c-Myb caused by oncogenic mutations.
GDS1427.0.2	infection	control	v-Myb			HG-U133A	GEO	c-Myb and oncogenic variant v-Myb transcriptional activities	Analysis of monocytes infected with adenovirus expressing c-Myb or its oncogenic variant v-Myb, a mutated (11 AA substitutions) and truncated (N- and C-termini) version of c-Myb. Results identify dramatic, qualitative changes in the transcriptional acitivity of c-Myb caused by oncogenic mutations.
GDS1427.1.2	infection	c-Myb	v-Myb			HG-U133A	GEO	c-Myb and oncogenic variant v-Myb transcriptional activities	Analysis of monocytes infected with adenovirus expressing c-Myb or its oncogenic variant v-Myb, a mutated (11 AA substitutions) and truncated (N- and C-termini) version of c-Myb. Results identify dramatic, qualitative changes in the transcriptional acitivity of c-Myb caused by oncogenic mutations.
GDS1439.0.1	disease state	benign	primary			HG-U133A	GEO	Prostate cancer progression	Expression profiling of prostate cancer tumors that are benign, clinically localized, or metastatic and refractory to hormones. Results compared to those obtained from immunoblotting to identify concordant changes in mRNA and protein levels.
GDS1439.0.2	disease state	benign	metastatic			HG-U133A	GEO	Prostate cancer progression	Expression profiling of prostate cancer tumors that are benign, clinically localized, or metastatic and refractory to hormones. Results compared to those obtained from immunoblotting to identify concordant changes in mRNA and protein levels.
GDS1439.1.2	disease state	primary	metastatic			HG-U133A	GEO	Prostate cancer progression	Expression profiling of prostate cancer tumors that are benign, clinically localized, or metastatic and refractory to hormones. Results compared to those obtained from immunoblotting to identify concordant changes in mRNA and protein levels.
GDS1553.0.1	agent	untreated	fullerene			HG-U133A	GEO	Fullerene effect on vascular endothelial cells	Analysis of umbilical vein endothelial cells (ECs) treated with hydroxyl fullerene, a major nanomaterial. Nanomaterials are known to translocate into the circulation and may thus directly affect vascular ECs. Results provide insight into the effects of fullerenes on endothelial injury and toxicity.
GDS1617.0.1	agent	control	25uM zinc			HG-U133A	GEO	Motexafin gadolinium and zinc effect on Ramos B-cell lymphoma line	Analysis of Ramos B-cell lymphoma cultures following 4 hour treatment with anticancer agent motexafin gadolinium (MGd), zinc acetate (25 or 50 uM), or combinations of MGd and zinc. Results provide insight into the molecular changes that accompany the disruption of intracellular zinc homeostasis.
GDS1617.0.2	agent	control	50uM zinc			HG-U133A	GEO	Motexafin gadolinium and zinc effect on Ramos B-cell lymphoma line	Analysis of Ramos B-cell lymphoma cultures following 4 hour treatment with anticancer agent motexafin gadolinium (MGd), zinc acetate (25 or 50 uM), or combinations of MGd and zinc. Results provide insight into the molecular changes that accompany the disruption of intracellular zinc homeostasis.
GDS1617.0.3	agent	control	MGd			HG-U133A	GEO	Motexafin gadolinium and zinc effect on Ramos B-cell lymphoma line	Analysis of Ramos B-cell lymphoma cultures following 4 hour treatment with anticancer agent motexafin gadolinium (MGd), zinc acetate (25 or 50 uM), or combinations of MGd and zinc. Results provide insight into the molecular changes that accompany the disruption of intracellular zinc homeostasis.
GDS1617.0.4	agent	control	MGd/25uM zinc			HG-U133A	GEO	Motexafin gadolinium and zinc effect on Ramos B-cell lymphoma line	Analysis of Ramos B-cell lymphoma cultures following 4 hour treatment with anticancer agent motexafin gadolinium (MGd), zinc acetate (25 or 50 uM), or combinations of MGd and zinc. Results provide insight into the molecular changes that accompany the disruption of intracellular zinc homeostasis.
GDS1617.0.5	agent	control	MGd/50uM zinc			HG-U133A	GEO	Motexafin gadolinium and zinc effect on Ramos B-cell lymphoma line	Analysis of Ramos B-cell lymphoma cultures following 4 hour treatment with anticancer agent motexafin gadolinium (MGd), zinc acetate (25 or 50 uM), or combinations of MGd and zinc. Results provide insight into the molecular changes that accompany the disruption of intracellular zinc homeostasis.
GDS1617.1.2	agent	25uM zinc	50uM zinc			HG-U133A	GEO	Motexafin gadolinium and zinc effect on Ramos B-cell lymphoma line	Analysis of Ramos B-cell lymphoma cultures following 4 hour treatment with anticancer agent motexafin gadolinium (MGd), zinc acetate (25 or 50 uM), or combinations of MGd and zinc. Results provide insight into the molecular changes that accompany the disruption of intracellular zinc homeostasis.
GDS1617.1.3	agent	25uM zinc	MGd			HG-U133A	GEO	Motexafin gadolinium and zinc effect on Ramos B-cell lymphoma line	Analysis of Ramos B-cell lymphoma cultures following 4 hour treatment with anticancer agent motexafin gadolinium (MGd), zinc acetate (25 or 50 uM), or combinations of MGd and zinc. Results provide insight into the molecular changes that accompany the disruption of intracellular zinc homeostasis.
GDS1617.1.4	agent	25uM zinc	MGd/25uM zinc			HG-U133A	GEO	Motexafin gadolinium and zinc effect on Ramos B-cell lymphoma line	Analysis of Ramos B-cell lymphoma cultures following 4 hour treatment with anticancer agent motexafin gadolinium (MGd), zinc acetate (25 or 50 uM), or combinations of MGd and zinc. Results provide insight into the molecular changes that accompany the disruption of intracellular zinc homeostasis.
GDS1617.1.5	agent	25uM zinc	MGd/50uM zinc			HG-U133A	GEO	Motexafin gadolinium and zinc effect on Ramos B-cell lymphoma line	Analysis of Ramos B-cell lymphoma cultures following 4 hour treatment with anticancer agent motexafin gadolinium (MGd), zinc acetate (25 or 50 uM), or combinations of MGd and zinc. Results provide insight into the molecular changes that accompany the disruption of intracellular zinc homeostasis.
GDS1617.2.3	agent	50uM zinc	MGd			HG-U133A	GEO	Motexafin gadolinium and zinc effect on Ramos B-cell lymphoma line	Analysis of Ramos B-cell lymphoma cultures following 4 hour treatment with anticancer agent motexafin gadolinium (MGd), zinc acetate (25 or 50 uM), or combinations of MGd and zinc. Results provide insight into the molecular changes that accompany the disruption of intracellular zinc homeostasis.
GDS1617.2.4	agent	50uM zinc	MGd/25uM zinc			HG-U133A	GEO	Motexafin gadolinium and zinc effect on Ramos B-cell lymphoma line	Analysis of Ramos B-cell lymphoma cultures following 4 hour treatment with anticancer agent motexafin gadolinium (MGd), zinc acetate (25 or 50 uM), or combinations of MGd and zinc. Results provide insight into the molecular changes that accompany the disruption of intracellular zinc homeostasis.
GDS1617.2.5	agent	50uM zinc	MGd/50uM zinc			HG-U133A	GEO	Motexafin gadolinium and zinc effect on Ramos B-cell lymphoma line	Analysis of Ramos B-cell lymphoma cultures following 4 hour treatment with anticancer agent motexafin gadolinium (MGd), zinc acetate (25 or 50 uM), or combinations of MGd and zinc. Results provide insight into the molecular changes that accompany the disruption of intracellular zinc homeostasis.
GDS1617.3.4	agent	MGd	MGd/25uM zinc			HG-U133A	GEO	Motexafin gadolinium and zinc effect on Ramos B-cell lymphoma line	Analysis of Ramos B-cell lymphoma cultures following 4 hour treatment with anticancer agent motexafin gadolinium (MGd), zinc acetate (25 or 50 uM), or combinations of MGd and zinc. Results provide insight into the molecular changes that accompany the disruption of intracellular zinc homeostasis.
GDS1617.3.5	agent	MGd	MGd/50uM zinc			HG-U133A	GEO	Motexafin gadolinium and zinc effect on Ramos B-cell lymphoma line	Analysis of Ramos B-cell lymphoma cultures following 4 hour treatment with anticancer agent motexafin gadolinium (MGd), zinc acetate (25 or 50 uM), or combinations of MGd and zinc. Results provide insight into the molecular changes that accompany the disruption of intracellular zinc homeostasis.
GDS1617.4.5	agent	MGd/25uM zinc	MGd/50uM zinc			HG-U133A	GEO	Motexafin gadolinium and zinc effect on Ramos B-cell lymphoma line	Analysis of Ramos B-cell lymphoma cultures following 4 hour treatment with anticancer agent motexafin gadolinium (MGd), zinc acetate (25 or 50 uM), or combinations of MGd and zinc. Results provide insight into the molecular changes that accompany the disruption of intracellular zinc homeostasis.
GDS1665.0.1	disease state	normal	papillary thyroid carcinoma			HG-U133A	GEO	Papillary thyroid carcinoma	Analysis of papillary thyroid carcinoma (PTC) tumors from 9 patients. PTC accounts for about 80% of all thyroid cancers. These results, together with those obtained from custom miRNA chips, indicate the involvement of several miRNAs and the receptor tyrosine kinase KIT in PTC pathogenesis.
GDS1667.0.1	infection	HPV negative	HPV positive			HG-U133A	GEO	Head and neck squamous cell carcinoma tumors harboring human papillomavirus	Analysis of 8 head and neck squamous cell carcinoma (HNSCC) tumors positive for human papilloma virus (HPV). 28 HNSCC HPV negative tumors examined. Between 15% and 35% of HNSCCs harbor HPV DNA. Results provide insight into the effect of HPV infection in HNSCC.
GDS1685.0.1	disease state	normal	hereditary gingival fibromatosis			HG-U133A	GEO	Hereditary gingival fibromatosis	Analysis of gingival tissues from a patient with hereditary gingival fibromatosis (HGF). HGF is a benign disorder characterized by a slow progressive enlargement of the gingiva. This hypertrophic overgrowth of the gingiva may completely cover the teeth.
GDS1732.0.1	disease state	normal	papillary thyroid cancer			HG-U133A	GEO	Papillary thyroid cancer	Expression profiling of 7 papillary thyroid carcinoma (PTC) samples. PTC is the most common type of thyroid cancer, representing up to 80% of all malignant thyroid tumors. Results provide insight into potential molecular markers for PTC.
GDS1812.0.1	disease state	HPV16 episome only	episome and integrated HPV16			HG-U133A	GEO	HPV16 integration and episomal loss effect on cervical keratinocytes	Analysis of high-risk human papillomavirus (HRHPV) HPV16-containing cervical keratinocyte W12 cells selected for integrated HPV16. Results show that HRHPV integration and episome loss are key events in cervical neoplastic progression.
GDS1812.0.2	disease state	HPV16 episome only	integrated HPV16 only			HG-U133A	GEO	HPV16 integration and episomal loss effect on cervical keratinocytes	Analysis of high-risk human papillomavirus (HRHPV) HPV16-containing cervical keratinocyte W12 cells selected for integrated HPV16. Results show that HRHPV integration and episome loss are key events in cervical neoplastic progression.
GDS1812.1.2	disease state	episome and integrated HPV16	integrated HPV16 only			HG-U133A	GEO	HPV16 integration and episomal loss effect on cervical keratinocytes	Analysis of high-risk human papillomavirus (HRHPV) HPV16-containing cervical keratinocyte W12 cells selected for integrated HPV16. Results show that HRHPV integration and episome loss are key events in cervical neoplastic progression.
GDS1917.0.1	disease state	control	schizophrenia			HG-U133A	GEO	Cerebellar cortex in schizophrenia	Analysis of cortical samples corresponding to the crus I/VIIa area of the cerebellum from schizophrenia patients. A study indicates that targets of the RNA-binding ELAV-like protein HuD are overexpressed in the prefrontal cortex of patients with schizophrenia.
GDS1962.1.3.5	disease state	astrocytomas	oligodendrogliomas	tissue	tumor grade II	HG-U133A	GEO	Glioma-derived stem cell factor effect on angiogenesis in the brain	Analysis of gliomas of different grades. Stem cell factor (SCF) is overexpressed by glioma cells but its role in gliomagenesis has been unclear. Results identify a positive correlation of SCF expression with increasing glioma grade which supports a role for SCF in tumor angiogenesis in the brain.
GDS1962.1.3.6	disease state	astrocytomas	oligodendrogliomas	tissue	tumor grade III	HG-U133A	GEO	Glioma-derived stem cell factor effect on angiogenesis in the brain	Analysis of gliomas of different grades. Stem cell factor (SCF) is overexpressed by glioma cells but its role in gliomagenesis has been unclear. Results identify a positive correlation of SCF expression with increasing glioma grade which supports a role for SCF in tumor angiogenesis in the brain.
GDS1989.1.2.0	disease state	normal	benign nevus	specimen	biopsy	HG-U133A	GEO	Melanoma progression	Analysis of tissue specimens representing benign nevus, atypical nevus, melanoma in situ, vertical growth phase (VGP) melanoma, and metastatic growth phase (MGP) melanoma. Results identify expression signatures that distinguish benign and atypical nevi and melanomas in situ from VGPs and MGPs.
GDS1989.1.3.0	disease state	normal	atypical nevus	specimen	biopsy	HG-U133A	GEO	Melanoma progression	Analysis of tissue specimens representing benign nevus, atypical nevus, melanoma in situ, vertical growth phase (VGP) melanoma, and metastatic growth phase (MGP) melanoma. Results identify expression signatures that distinguish benign and atypical nevi and melanomas in situ from VGPs and MGPs.
GDS1989.1.4.0	disease state	normal	melanoma in situ	specimen	biopsy	HG-U133A	GEO	Melanoma progression	Analysis of tissue specimens representing benign nevus, atypical nevus, melanoma in situ, vertical growth phase (VGP) melanoma, and metastatic growth phase (MGP) melanoma. Results identify expression signatures that distinguish benign and atypical nevi and melanomas in situ from VGPs and MGPs.
GDS1989.1.5.0	disease state	normal	vertical growth phase melanoma	specimen	biopsy	HG-U133A	GEO	Melanoma progression	Analysis of tissue specimens representing benign nevus, atypical nevus, melanoma in situ, vertical growth phase (VGP) melanoma, and metastatic growth phase (MGP) melanoma. Results identify expression signatures that distinguish benign and atypical nevi and melanomas in situ from VGPs and MGPs.
GDS1989.1.6.0	disease state	normal	metastatic growth phase melanoma	specimen	biopsy	HG-U133A	GEO	Melanoma progression	Analysis of tissue specimens representing benign nevus, atypical nevus, melanoma in situ, vertical growth phase (VGP) melanoma, and metastatic growth phase (MGP) melanoma. Results identify expression signatures that distinguish benign and atypical nevi and melanomas in situ from VGPs and MGPs.
GDS1989.1.7.0	disease state	normal	lymph node metastasis	specimen	biopsy	HG-U133A	GEO	Melanoma progression	Analysis of tissue specimens representing benign nevus, atypical nevus, melanoma in situ, vertical growth phase (VGP) melanoma, and metastatic growth phase (MGP) melanoma. Results identify expression signatures that distinguish benign and atypical nevi and melanomas in situ from VGPs and MGPs.
GDS1989.2.3.0	disease state	benign nevus	atypical nevus	specimen	biopsy	HG-U133A	GEO	Melanoma progression	Analysis of tissue specimens representing benign nevus, atypical nevus, melanoma in situ, vertical growth phase (VGP) melanoma, and metastatic growth phase (MGP) melanoma. Results identify expression signatures that distinguish benign and atypical nevi and melanomas in situ from VGPs and MGPs.
GDS1989.2.4.0	disease state	benign nevus	melanoma in situ	specimen	biopsy	HG-U133A	GEO	Melanoma progression	Analysis of tissue specimens representing benign nevus, atypical nevus, melanoma in situ, vertical growth phase (VGP) melanoma, and metastatic growth phase (MGP) melanoma. Results identify expression signatures that distinguish benign and atypical nevi and melanomas in situ from VGPs and MGPs.
GDS1989.2.5.0	disease state	benign nevus	vertical growth phase melanoma	specimen	biopsy	HG-U133A	GEO	Melanoma progression	Analysis of tissue specimens representing benign nevus, atypical nevus, melanoma in situ, vertical growth phase (VGP) melanoma, and metastatic growth phase (MGP) melanoma. Results identify expression signatures that distinguish benign and atypical nevi and melanomas in situ from VGPs and MGPs.
GDS1989.2.6.0	disease state	benign nevus	metastatic growth phase melanoma	specimen	biopsy	HG-U133A	GEO	Melanoma progression	Analysis of tissue specimens representing benign nevus, atypical nevus, melanoma in situ, vertical growth phase (VGP) melanoma, and metastatic growth phase (MGP) melanoma. Results identify expression signatures that distinguish benign and atypical nevi and melanomas in situ from VGPs and MGPs.
GDS1989.2.7.0	disease state	benign nevus	lymph node metastasis	specimen	biopsy	HG-U133A	GEO	Melanoma progression	Analysis of tissue specimens representing benign nevus, atypical nevus, melanoma in situ, vertical growth phase (VGP) melanoma, and metastatic growth phase (MGP) melanoma. Results identify expression signatures that distinguish benign and atypical nevi and melanomas in situ from VGPs and MGPs.
GDS1989.3.4.0	disease state	atypical nevus	melanoma in situ	specimen	biopsy	HG-U133A	GEO	Melanoma progression	Analysis of tissue specimens representing benign nevus, atypical nevus, melanoma in situ, vertical growth phase (VGP) melanoma, and metastatic growth phase (MGP) melanoma. Results identify expression signatures that distinguish benign and atypical nevi and melanomas in situ from VGPs and MGPs.
GDS1989.3.5.0	disease state	atypical nevus	vertical growth phase melanoma	specimen	biopsy	HG-U133A	GEO	Melanoma progression	Analysis of tissue specimens representing benign nevus, atypical nevus, melanoma in situ, vertical growth phase (VGP) melanoma, and metastatic growth phase (MGP) melanoma. Results identify expression signatures that distinguish benign and atypical nevi and melanomas in situ from VGPs and MGPs.
GDS1989.3.6.0	disease state	atypical nevus	metastatic growth phase melanoma	specimen	biopsy	HG-U133A	GEO	Melanoma progression	Analysis of tissue specimens representing benign nevus, atypical nevus, melanoma in situ, vertical growth phase (VGP) melanoma, and metastatic growth phase (MGP) melanoma. Results identify expression signatures that distinguish benign and atypical nevi and melanomas in situ from VGPs and MGPs.
GDS1989.3.7.0	disease state	atypical nevus	lymph node metastasis	specimen	biopsy	HG-U133A	GEO	Melanoma progression	Analysis of tissue specimens representing benign nevus, atypical nevus, melanoma in situ, vertical growth phase (VGP) melanoma, and metastatic growth phase (MGP) melanoma. Results identify expression signatures that distinguish benign and atypical nevi and melanomas in situ from VGPs and MGPs.
GDS1989.4.5.0	disease state	melanoma in situ	vertical growth phase melanoma	specimen	biopsy	HG-U133A	GEO	Melanoma progression	Analysis of tissue specimens representing benign nevus, atypical nevus, melanoma in situ, vertical growth phase (VGP) melanoma, and metastatic growth phase (MGP) melanoma. Results identify expression signatures that distinguish benign and atypical nevi and melanomas in situ from VGPs and MGPs.
GDS1989.4.6.0	disease state	melanoma in situ	metastatic growth phase melanoma	specimen	biopsy	HG-U133A	GEO	Melanoma progression	Analysis of tissue specimens representing benign nevus, atypical nevus, melanoma in situ, vertical growth phase (VGP) melanoma, and metastatic growth phase (MGP) melanoma. Results identify expression signatures that distinguish benign and atypical nevi and melanomas in situ from VGPs and MGPs.
GDS1989.4.7.0	disease state	melanoma in situ	lymph node metastasis	specimen	biopsy	HG-U133A	GEO	Melanoma progression	Analysis of tissue specimens representing benign nevus, atypical nevus, melanoma in situ, vertical growth phase (VGP) melanoma, and metastatic growth phase (MGP) melanoma. Results identify expression signatures that distinguish benign and atypical nevi and melanomas in situ from VGPs and MGPs.
GDS1989.5.6.0	disease state	vertical growth phase melanoma	metastatic growth phase melanoma	specimen	biopsy	HG-U133A	GEO	Melanoma progression	Analysis of tissue specimens representing benign nevus, atypical nevus, melanoma in situ, vertical growth phase (VGP) melanoma, and metastatic growth phase (MGP) melanoma. Results identify expression signatures that distinguish benign and atypical nevi and melanomas in situ from VGPs and MGPs.
GDS1989.5.7.0	disease state	vertical growth phase melanoma	lymph node metastasis	specimen	biopsy	HG-U133A	GEO	Melanoma progression	Analysis of tissue specimens representing benign nevus, atypical nevus, melanoma in situ, vertical growth phase (VGP) melanoma, and metastatic growth phase (MGP) melanoma. Results identify expression signatures that distinguish benign and atypical nevi and melanomas in situ from VGPs and MGPs.
GDS1989.6.7.0	disease state	metastatic growth phase melanoma	lymph node metastasis	specimen	biopsy	HG-U133A	GEO	Melanoma progression	Analysis of tissue specimens representing benign nevus, atypical nevus, melanoma in situ, vertical growth phase (VGP) melanoma, and metastatic growth phase (MGP) melanoma. Results identify expression signatures that distinguish benign and atypical nevi and melanomas in situ from VGPs and MGPs.
GDS2023.0.1.2	infection	vehicle control	RSV	time	4 h	HG-U133A	GEO	Bronchial epithelial cell response to respiratory syncytial virus infection: time course	Expression profiling of bronchial epithelial cells at 4 and 24 hours following treatment with respiratory syncytial virus (RSV) at 1.0 MOI. RSV is the most common cause of bronchiolitis and pneumonia among infants.
GDS2046.0.1	disease state	DCIS	IDC			HG-U133A	GEO	Ductal carcinoma in situ to invasive ductal carcinoma progression (HG-U133 2.0)	Analysis of preinvasive ductal carcinoma in situ (DCIS) and invasive ductal carcinoma (IDC) tumors. Pairs of patient-matched DCIS and IDC tumor specimens analyzed. Results provide insight into the mechanisms underlying the progression of DCIS to IDC.
GDS2118.0.1	disease state	normal	refractory anemia			HG-U133A	GEO	Myelodysplastic syndromes: CD34+ cells	Analysis of CD34+ cells from 55 patients with myelodysplastic syndromes (MDSs). MDSs are a heterogeneous group of hematopoietic malignancies, characterized by blood cytopenias, ineffective hematopoiesis, and a hypercellular bone marrow. Results provide insight into the pathophysiology of MDS.
GDS2118.0.2	disease state	normal	refractory anemia with ringed sideroblasts			HG-U133A	GEO	Myelodysplastic syndromes: CD34+ cells	Analysis of CD34+ cells from 55 patients with myelodysplastic syndromes (MDSs). MDSs are a heterogeneous group of hematopoietic malignancies, characterized by blood cytopenias, ineffective hematopoiesis, and a hypercellular bone marrow. Results provide insight into the pathophysiology of MDS.
GDS2118.0.3	disease state	normal	refractory anemia with excess blasts			HG-U133A	GEO	Myelodysplastic syndromes: CD34+ cells	Analysis of CD34+ cells from 55 patients with myelodysplastic syndromes (MDSs). MDSs are a heterogeneous group of hematopoietic malignancies, characterized by blood cytopenias, ineffective hematopoiesis, and a hypercellular bone marrow. Results provide insight into the pathophysiology of MDS.
GDS2118.1.2	disease state	refractory anemia	refractory anemia with ringed sideroblasts			HG-U133A	GEO	Myelodysplastic syndromes: CD34+ cells	Analysis of CD34+ cells from 55 patients with myelodysplastic syndromes (MDSs). MDSs are a heterogeneous group of hematopoietic malignancies, characterized by blood cytopenias, ineffective hematopoiesis, and a hypercellular bone marrow. Results provide insight into the pathophysiology of MDS.
GDS2118.1.3	disease state	refractory anemia	refractory anemia with excess blasts			HG-U133A	GEO	Myelodysplastic syndromes: CD34+ cells	Analysis of CD34+ cells from 55 patients with myelodysplastic syndromes (MDSs). MDSs are a heterogeneous group of hematopoietic malignancies, characterized by blood cytopenias, ineffective hematopoiesis, and a hypercellular bone marrow. Results provide insight into the pathophysiology of MDS.
GDS2118.2.3	disease state	refractory anemia with ringed sideroblasts	refractory anemia with excess blasts			HG-U133A	GEO	Myelodysplastic syndromes: CD34+ cells	Analysis of CD34+ cells from 55 patients with myelodysplastic syndromes (MDSs). MDSs are a heterogeneous group of hematopoietic malignancies, characterized by blood cytopenias, ineffective hematopoiesis, and a hypercellular bone marrow. Results provide insight into the pathophysiology of MDS.
GDS2154.0.1	disease state	healthy	inflammatory dilated cardiomyopathy			HG-U133A	GEO	Inflammatory dilated cardiomyopathy	Analysis of parvovirus B19 positive endomyocardial biopsy (EMB) specimens from patients with inflammatory dilated cardiomyopathy (DCMi). Results report on a distinctive cardiac expression pattern in DCMi thereby providing insight into the pathogenesis of this DCM subtype.
GDS2164.0.1	agent	control	SIV-Nef			HG-U133A	GEO	Simian immune deficiency virus Nef protein expression effect on CD4+ T cells	Analysis of Jurkat CD4+ T cells following induction of simian immune deficiency virus (SIV) Nef from an inducible promoter. The Nef protein is expressed early in HIV and SIV infections and plays a crucial role in disease progression. Results identify Nef-mediated changes in T cell gene expression.
GDS2189.0.1	agent	BRCA1 control	BRCA1 RNAi			HG-U133A	GEO	BRCA1/CtIP/ZBRK1 repressor complex depletion effect on mammary epithelial cells	Analysis of MCF10A mammary epithelial cells (MECs) in 3D culture following depletion of the BRCA1/CtIP/ZBRK1 repressor complex using BRCA1 or CtIP RNAi. Results provide insight into the molecular mechanisms underlying the accelerated mammary tumor growth correlated with impaired BRCA1 function.
GDS2189.0.2	agent	BRCA1 control	CtIP control			HG-U133A	GEO	BRCA1/CtIP/ZBRK1 repressor complex depletion effect on mammary epithelial cells	Analysis of MCF10A mammary epithelial cells (MECs) in 3D culture following depletion of the BRCA1/CtIP/ZBRK1 repressor complex using BRCA1 or CtIP RNAi. Results provide insight into the molecular mechanisms underlying the accelerated mammary tumor growth correlated with impaired BRCA1 function.
GDS2189.0.3	agent	BRCA1 control	CtIP RNAi			HG-U133A	GEO	BRCA1/CtIP/ZBRK1 repressor complex depletion effect on mammary epithelial cells	Analysis of MCF10A mammary epithelial cells (MECs) in 3D culture following depletion of the BRCA1/CtIP/ZBRK1 repressor complex using BRCA1 or CtIP RNAi. Results provide insight into the molecular mechanisms underlying the accelerated mammary tumor growth correlated with impaired BRCA1 function.
GDS2189.1.2	agent	BRCA1 RNAi	CtIP control			HG-U133A	GEO	BRCA1/CtIP/ZBRK1 repressor complex depletion effect on mammary epithelial cells	Analysis of MCF10A mammary epithelial cells (MECs) in 3D culture following depletion of the BRCA1/CtIP/ZBRK1 repressor complex using BRCA1 or CtIP RNAi. Results provide insight into the molecular mechanisms underlying the accelerated mammary tumor growth correlated with impaired BRCA1 function.
GDS2189.1.3	agent	BRCA1 RNAi	CtIP RNAi			HG-U133A	GEO	BRCA1/CtIP/ZBRK1 repressor complex depletion effect on mammary epithelial cells	Analysis of MCF10A mammary epithelial cells (MECs) in 3D culture following depletion of the BRCA1/CtIP/ZBRK1 repressor complex using BRCA1 or CtIP RNAi. Results provide insight into the molecular mechanisms underlying the accelerated mammary tumor growth correlated with impaired BRCA1 function.
GDS2189.2.3	agent	CtIP control	CtIP RNAi			HG-U133A	GEO	BRCA1/CtIP/ZBRK1 repressor complex depletion effect on mammary epithelial cells	Analysis of MCF10A mammary epithelial cells (MECs) in 3D culture following depletion of the BRCA1/CtIP/ZBRK1 repressor complex using BRCA1 or CtIP RNAi. Results provide insight into the molecular mechanisms underlying the accelerated mammary tumor growth correlated with impaired BRCA1 function.
GDS2213.0.1	agent	untreated	5-aza-dC			HG-U133A	GEO	Hepatoma cell response to inhibition of DNA methylation and histone deacetylation	Analysis of HepG2 hepatoma cells following treatment with 5-aza-2'-deoxycytidine (5-aza-dC) to inhibit DNA methylation, or trichostatin A (TSA) to inhibit histone deacetylation, or both. Results identify epigentically regulated genes in hepatoma cells.
GDS2213.0.2	agent	untreated	TSA			HG-U133A	GEO	Hepatoma cell response to inhibition of DNA methylation and histone deacetylation	Analysis of HepG2 hepatoma cells following treatment with 5-aza-2'-deoxycytidine (5-aza-dC) to inhibit DNA methylation, or trichostatin A (TSA) to inhibit histone deacetylation, or both. Results identify epigentically regulated genes in hepatoma cells.
GDS2213.0.3	agent	untreated	5-aza-dC plus TSA			HG-U133A	GEO	Hepatoma cell response to inhibition of DNA methylation and histone deacetylation	Analysis of HepG2 hepatoma cells following treatment with 5-aza-2'-deoxycytidine (5-aza-dC) to inhibit DNA methylation, or trichostatin A (TSA) to inhibit histone deacetylation, or both. Results identify epigentically regulated genes in hepatoma cells.
GDS2213.1.2	agent	5-aza-dC	TSA			HG-U133A	GEO	Hepatoma cell response to inhibition of DNA methylation and histone deacetylation	Analysis of HepG2 hepatoma cells following treatment with 5-aza-2'-deoxycytidine (5-aza-dC) to inhibit DNA methylation, or trichostatin A (TSA) to inhibit histone deacetylation, or both. Results identify epigentically regulated genes in hepatoma cells.
GDS2213.1.3	agent	5-aza-dC	5-aza-dC plus TSA			HG-U133A	GEO	Hepatoma cell response to inhibition of DNA methylation and histone deacetylation	Analysis of HepG2 hepatoma cells following treatment with 5-aza-2'-deoxycytidine (5-aza-dC) to inhibit DNA methylation, or trichostatin A (TSA) to inhibit histone deacetylation, or both. Results identify epigentically regulated genes in hepatoma cells.
GDS2213.2.3	agent	TSA	5-aza-dC plus TSA			HG-U133A	GEO	Hepatoma cell response to inhibition of DNA methylation and histone deacetylation	Analysis of HepG2 hepatoma cells following treatment with 5-aza-2'-deoxycytidine (5-aza-dC) to inhibit DNA methylation, or trichostatin A (TSA) to inhibit histone deacetylation, or both. Results identify epigentically regulated genes in hepatoma cells.
GDS2215.0.1	agent	control	chlorpyrifos			HG-U133A	GEO	Insecticides chlorpyrifos and cyfluthrin effect on primary fetal astrocytes	Analysis of primary fetal astrocytes following exposure to the insecticide chlorpyrifos, an organophosphate, or cyfluthrin, a pyrethroid. Results provide insight into the neurotoxicity of cyfluthrin compared to chlorpyrifos and the mechanisms underlying the neurotoxicity of both insecticides.
GDS2215.0.2	agent	control	cyfluthrin			HG-U133A	GEO	Insecticides chlorpyrifos and cyfluthrin effect on primary fetal astrocytes	Analysis of primary fetal astrocytes following exposure to the insecticide chlorpyrifos, an organophosphate, or cyfluthrin, a pyrethroid. Results provide insight into the neurotoxicity of cyfluthrin compared to chlorpyrifos and the mechanisms underlying the neurotoxicity of both insecticides.
GDS2215.1.2	agent	chlorpyrifos	cyfluthrin			HG-U133A	GEO	Insecticides chlorpyrifos and cyfluthrin effect on primary fetal astrocytes	Analysis of primary fetal astrocytes following exposure to the insecticide chlorpyrifos, an organophosphate, or cyfluthrin, a pyrethroid. Results provide insight into the neurotoxicity of cyfluthrin compared to chlorpyrifos and the mechanisms underlying the neurotoxicity of both insecticides.
GDS2216.0.1.5	agent	control	LPS	time	3 h	HG-U133A	GEO	Lipopolysaccharide antagonist effect on lipopolysaccharide-stimulated dendritic cells: time course	Analysis of monocyte-derived dendritic cells treated with cyanobacterial product (CyP) for 1 or 3 hours, or with lipopolysaccharide (LPS) in the presence or absence of CyP for 3 hours. Results provide insight into the extent of the antagonistic activity of CyP on LPS-induced responses.
GDS2216.0.2.5	agent	control	CyP	time	3 h	HG-U133A	GEO	Lipopolysaccharide antagonist effect on lipopolysaccharide-stimulated dendritic cells: time course	Analysis of monocyte-derived dendritic cells treated with cyanobacterial product (CyP) for 1 or 3 hours, or with lipopolysaccharide (LPS) in the presence or absence of CyP for 3 hours. Results provide insight into the extent of the antagonistic activity of CyP on LPS-induced responses.
GDS2216.0.3.5	agent	control	CyP plus LPS	time	3 h	HG-U133A	GEO	Lipopolysaccharide antagonist effect on lipopolysaccharide-stimulated dendritic cells: time course	Analysis of monocyte-derived dendritic cells treated with cyanobacterial product (CyP) for 1 or 3 hours, or with lipopolysaccharide (LPS) in the presence or absence of CyP for 3 hours. Results provide insight into the extent of the antagonistic activity of CyP on LPS-induced responses.
GDS2216.1.2.5	agent	LPS	CyP	time	3 h	HG-U133A	GEO	Lipopolysaccharide antagonist effect on lipopolysaccharide-stimulated dendritic cells: time course	Analysis of monocyte-derived dendritic cells treated with cyanobacterial product (CyP) for 1 or 3 hours, or with lipopolysaccharide (LPS) in the presence or absence of CyP for 3 hours. Results provide insight into the extent of the antagonistic activity of CyP on LPS-induced responses.
GDS2216.1.3.5	agent	LPS	CyP plus LPS	time	3 h	HG-U133A	GEO	Lipopolysaccharide antagonist effect on lipopolysaccharide-stimulated dendritic cells: time course	Analysis of monocyte-derived dendritic cells treated with cyanobacterial product (CyP) for 1 or 3 hours, or with lipopolysaccharide (LPS) in the presence or absence of CyP for 3 hours. Results provide insight into the extent of the antagonistic activity of CyP on LPS-induced responses.
GDS2216.2.3.5	agent	CyP	CyP plus LPS	time	3 h	HG-U133A	GEO	Lipopolysaccharide antagonist effect on lipopolysaccharide-stimulated dendritic cells: time course	Analysis of monocyte-derived dendritic cells treated with cyanobacterial product (CyP) for 1 or 3 hours, or with lipopolysaccharide (LPS) in the presence or absence of CyP for 3 hours. Results provide insight into the extent of the antagonistic activity of CyP on LPS-induced responses.
GDS2221.0.1	agent	untreated	vehicle			HG-U133A	GEO	Galectin-1 maturative effect on monocyte-derived dendritic cells	Analysis of monocyte-derived dendritic cells induced to mature with galectin-1, a member of the beta-galactoside-binding lectin family that binds to cell surface glyconjugates. Results provide insight into the role of galectin-1 in the immunobiology of dendritic cells.
GDS2221.0.2	agent	untreated	galectin-1			HG-U133A	GEO	Galectin-1 maturative effect on monocyte-derived dendritic cells	Analysis of monocyte-derived dendritic cells induced to mature with galectin-1, a member of the beta-galactoside-binding lectin family that binds to cell surface glyconjugates. Results provide insight into the role of galectin-1 in the immunobiology of dendritic cells.
GDS2221.0.3	agent	untreated	lipopolysaccharide			HG-U133A	GEO	Galectin-1 maturative effect on monocyte-derived dendritic cells	Analysis of monocyte-derived dendritic cells induced to mature with galectin-1, a member of the beta-galactoside-binding lectin family that binds to cell surface glyconjugates. Results provide insight into the role of galectin-1 in the immunobiology of dendritic cells.
GDS2221.1.2	agent	vehicle	galectin-1			HG-U133A	GEO	Galectin-1 maturative effect on monocyte-derived dendritic cells	Analysis of monocyte-derived dendritic cells induced to mature with galectin-1, a member of the beta-galactoside-binding lectin family that binds to cell surface glyconjugates. Results provide insight into the role of galectin-1 in the immunobiology of dendritic cells.
GDS2221.1.3	agent	vehicle	lipopolysaccharide			HG-U133A	GEO	Galectin-1 maturative effect on monocyte-derived dendritic cells	Analysis of monocyte-derived dendritic cells induced to mature with galectin-1, a member of the beta-galactoside-binding lectin family that binds to cell surface glyconjugates. Results provide insight into the role of galectin-1 in the immunobiology of dendritic cells.
GDS2221.2.3	agent	galectin-1	lipopolysaccharide			HG-U133A	GEO	Galectin-1 maturative effect on monocyte-derived dendritic cells	Analysis of monocyte-derived dendritic cells induced to mature with galectin-1, a member of the beta-galactoside-binding lectin family that binds to cell surface glyconjugates. Results provide insight into the role of galectin-1 in the immunobiology of dendritic cells.
GDS2250.0.1	disease state	normal	non-basal-like cancer			HG-U133A	GEO	Basal-like breast cancer tumors	Analysis of sporadic basal-like cancer (BLC), BRCA-associated breast cancer, and non-BLC tumors. Sporadic BLC are phenotypically similar to BRCA1-associated cancers. Results provide insight into the molecular pathogenesis of BLC and BRCA1-associated breast cancer.
GDS2250.0.2	disease state	normal	BRCA1-associated cancer			HG-U133A	GEO	Basal-like breast cancer tumors	Analysis of sporadic basal-like cancer (BLC), BRCA-associated breast cancer, and non-BLC tumors. Sporadic BLC are phenotypically similar to BRCA1-associated cancers. Results provide insight into the molecular pathogenesis of BLC and BRCA1-associated breast cancer.
GDS2250.0.3	disease state	normal	basal-like cancer			HG-U133A	GEO	Basal-like breast cancer tumors	Analysis of sporadic basal-like cancer (BLC), BRCA-associated breast cancer, and non-BLC tumors. Sporadic BLC are phenotypically similar to BRCA1-associated cancers. Results provide insight into the molecular pathogenesis of BLC and BRCA1-associated breast cancer.
GDS2250.1.2	disease state	non-basal-like cancer	BRCA1-associated cancer			HG-U133A	GEO	Basal-like breast cancer tumors	Analysis of sporadic basal-like cancer (BLC), BRCA-associated breast cancer, and non-BLC tumors. Sporadic BLC are phenotypically similar to BRCA1-associated cancers. Results provide insight into the molecular pathogenesis of BLC and BRCA1-associated breast cancer.
GDS2250.1.3	disease state	non-basal-like cancer	basal-like cancer			HG-U133A	GEO	Basal-like breast cancer tumors	Analysis of sporadic basal-like cancer (BLC), BRCA-associated breast cancer, and non-BLC tumors. Sporadic BLC are phenotypically similar to BRCA1-associated cancers. Results provide insight into the molecular pathogenesis of BLC and BRCA1-associated breast cancer.
GDS2250.2.3	disease state	BRCA1-associated cancer	basal-like cancer			HG-U133A	GEO	Basal-like breast cancer tumors	Analysis of sporadic basal-like cancer (BLC), BRCA-associated breast cancer, and non-BLC tumors. Sporadic BLC are phenotypically similar to BRCA1-associated cancers. Results provide insight into the molecular pathogenesis of BLC and BRCA1-associated breast cancer.
GDS2307.0.1	agent	untreated	LDL			HG-U133A	GEO	Oxidatively modified LDL effect on retinal pigment epithelial cell line	Analysis of retinal pigment epithelial ARPE-19 cells following treatment with LDL or oxidatively modified LDL (ox-LDL) for 48 hours. Results provide insight into the role of ox-LDLs in the development of age-related macular degeneration.
GDS2307.0.2	agent	untreated	ox-LDL			HG-U133A	GEO	Oxidatively modified LDL effect on retinal pigment epithelial cell line	Analysis of retinal pigment epithelial ARPE-19 cells following treatment with LDL or oxidatively modified LDL (ox-LDL) for 48 hours. Results provide insight into the role of ox-LDLs in the development of age-related macular degeneration.
GDS2307.1.2	agent	LDL	ox-LDL			HG-U133A	GEO	Oxidatively modified LDL effect on retinal pigment epithelial cell line	Analysis of retinal pigment epithelial ARPE-19 cells following treatment with LDL or oxidatively modified LDL (ox-LDL) for 48 hours. Results provide insight into the role of ox-LDLs in the development of age-related macular degeneration.
GDS2374.0.1	disease state	GIP-dependent Cushing's syndrome	ACTH-dependent Cushing's syndrome			HG-U133A	GEO	Glucose-dependent insulinotropic peptide-dependent adrenal hyperplasia	Analysis of hyperplastic adrenal glands from patients with glucose-dependent insulinotropic peptide (GIP)-dependent Cushing's Syndrome (CS) or ACTH-dependent CS. Results provide insight into the molecular basis of the ectopic adrenal expression of GIPR in GIP-dependent CS.
GDS2374.0.2	disease state	GIP-dependent Cushing's syndrome	GIP-dependent nodule			HG-U133A	GEO	Glucose-dependent insulinotropic peptide-dependent adrenal hyperplasia	Analysis of hyperplastic adrenal glands from patients with glucose-dependent insulinotropic peptide (GIP)-dependent Cushing's Syndrome (CS) or ACTH-dependent CS. Results provide insight into the molecular basis of the ectopic adrenal expression of GIPR in GIP-dependent CS.
GDS2374.1.2	disease state	ACTH-dependent Cushing's syndrome	GIP-dependent nodule			HG-U133A	GEO	Glucose-dependent insulinotropic peptide-dependent adrenal hyperplasia	Analysis of hyperplastic adrenal glands from patients with glucose-dependent insulinotropic peptide (GIP)-dependent Cushing's Syndrome (CS) or ACTH-dependent CS. Results provide insight into the molecular basis of the ectopic adrenal expression of GIPR in GIP-dependent CS.
GDS2414.0.1.3	agent	control	trophoblast conditioned medium	time	3 h	HG-U133A	GEO	Decidual stromal cell response to trophoblast conditioned medium: time course	Analysis of decidualized endometrial stromal cells at various time points up to 12 hours following treatment with conditioned media from trophoblasts. Results provide insight into the paracrine signaling between the trophoblast and the decidua.
GDS2414.0.1.4	agent	control	trophoblast conditioned medium	time	12 h	HG-U133A	GEO	Decidual stromal cell response to trophoblast conditioned medium: time course	Analysis of decidualized endometrial stromal cells at various time points up to 12 hours following treatment with conditioned media from trophoblasts. Results provide insight into the paracrine signaling between the trophoblast and the decidua.
GDS2418.0.1	disease state	control	vulvar intraepithelial neoplasia			HG-U133A	GEO	Vulvar intraepithelial neoplasia	Analysis of vulvar intraepithelial neoplasia (VIN) lesions. VIN is a premalignant disorder caused by human papillomaviruses. Results provide insight into the pathogenesis of VIN.
GDS2432.0.1	disease state	control	pituitary adenoma predisposition			HG-U133A	GEO	Pituitary adenoma predisposition: whole blood	Analysis of whole blood from individuals with pituitary adenoma predisposition. Pituitary adenomas are common benign neoplasms characterized by oversecretion of growth hormone, leading to acromegaly. Results provide insight into the molecular basis of pituitary adenomas.
GDS2609.0.1	disease state	healthy control	early onset colorectal cancer			HG-U133A	GEO	Early onset colorectal cancer: normal-appearing colonic mucosa	Analysis of normal-appearing colonic mucosa of early onset colorectal cancer (CRC) patients without a prior family history of CRC. Results provide insight into the molecular pathogenesis of early onset CRC.
GDS2611.0.1.9	agent	untreated	keratinocyte growth factor	other	control	HG-U133A	GEO	Interleukin-20 subfamily cytokines effect on epidermal keratinocytes	Analysis of cultured epidermal keratinocytes treated with various cytokines of the interleukin-20 (IL-20) subfamily. IL-20 cytokines are up-regulated in psoriatic skin. Results provide insight into the role of IL-20 cytokines in the pathogenesis of psoriasis.
GDS2611.0.2.9	agent	untreated	IL-1b	other	control	HG-U133A	GEO	Interleukin-20 subfamily cytokines effect on epidermal keratinocytes	Analysis of cultured epidermal keratinocytes treated with various cytokines of the interleukin-20 (IL-20) subfamily. IL-20 cytokines are up-regulated in psoriatic skin. Results provide insight into the role of IL-20 cytokines in the pathogenesis of psoriasis.
GDS2611.0.3.9	agent	untreated	IFN-gamma	other	control	HG-U133A	GEO	Interleukin-20 subfamily cytokines effect on epidermal keratinocytes	Analysis of cultured epidermal keratinocytes treated with various cytokines of the interleukin-20 (IL-20) subfamily. IL-20 cytokines are up-regulated in psoriatic skin. Results provide insight into the role of IL-20 cytokines in the pathogenesis of psoriasis.
GDS2611.1.2.9	agent	keratinocyte growth factor	IL-1b	other	control	HG-U133A	GEO	Interleukin-20 subfamily cytokines effect on epidermal keratinocytes	Analysis of cultured epidermal keratinocytes treated with various cytokines of the interleukin-20 (IL-20) subfamily. IL-20 cytokines are up-regulated in psoriatic skin. Results provide insight into the role of IL-20 cytokines in the pathogenesis of psoriasis.
GDS2611.1.3.9	agent	keratinocyte growth factor	IFN-gamma	other	control	HG-U133A	GEO	Interleukin-20 subfamily cytokines effect on epidermal keratinocytes	Analysis of cultured epidermal keratinocytes treated with various cytokines of the interleukin-20 (IL-20) subfamily. IL-20 cytokines are up-regulated in psoriatic skin. Results provide insight into the role of IL-20 cytokines in the pathogenesis of psoriasis.
GDS2611.2.3.9	agent	IL-1b	IFN-gamma	other	control	HG-U133A	GEO	Interleukin-20 subfamily cytokines effect on epidermal keratinocytes	Analysis of cultured epidermal keratinocytes treated with various cytokines of the interleukin-20 (IL-20) subfamily. IL-20 cytokines are up-regulated in psoriatic skin. Results provide insight into the role of IL-20 cytokines in the pathogenesis of psoriasis.
GDS2611.4.5.10	agent	IL-19	IL-20	other	IL-20 subfamily	HG-U133A	GEO	Interleukin-20 subfamily cytokines effect on epidermal keratinocytes	Analysis of cultured epidermal keratinocytes treated with various cytokines of the interleukin-20 (IL-20) subfamily. IL-20 cytokines are up-regulated in psoriatic skin. Results provide insight into the role of IL-20 cytokines in the pathogenesis of psoriasis.
GDS2611.4.6.10	agent	IL-19	IL-22	other	IL-20 subfamily	HG-U133A	GEO	Interleukin-20 subfamily cytokines effect on epidermal keratinocytes	Analysis of cultured epidermal keratinocytes treated with various cytokines of the interleukin-20 (IL-20) subfamily. IL-20 cytokines are up-regulated in psoriatic skin. Results provide insight into the role of IL-20 cytokines in the pathogenesis of psoriasis.
GDS2611.4.7.10	agent	IL-19	IL-24	other	IL-20 subfamily	HG-U133A	GEO	Interleukin-20 subfamily cytokines effect on epidermal keratinocytes	Analysis of cultured epidermal keratinocytes treated with various cytokines of the interleukin-20 (IL-20) subfamily. IL-20 cytokines are up-regulated in psoriatic skin. Results provide insight into the role of IL-20 cytokines in the pathogenesis of psoriasis.
GDS2611.4.8.10	agent	IL-19	IL-26	other	IL-20 subfamily	HG-U133A	GEO	Interleukin-20 subfamily cytokines effect on epidermal keratinocytes	Analysis of cultured epidermal keratinocytes treated with various cytokines of the interleukin-20 (IL-20) subfamily. IL-20 cytokines are up-regulated in psoriatic skin. Results provide insight into the role of IL-20 cytokines in the pathogenesis of psoriasis.
GDS2611.5.6.10	agent	IL-20	IL-22	other	IL-20 subfamily	HG-U133A	GEO	Interleukin-20 subfamily cytokines effect on epidermal keratinocytes	Analysis of cultured epidermal keratinocytes treated with various cytokines of the interleukin-20 (IL-20) subfamily. IL-20 cytokines are up-regulated in psoriatic skin. Results provide insight into the role of IL-20 cytokines in the pathogenesis of psoriasis.
GDS2611.5.7.10	agent	IL-20	IL-24	other	IL-20 subfamily	HG-U133A	GEO	Interleukin-20 subfamily cytokines effect on epidermal keratinocytes	Analysis of cultured epidermal keratinocytes treated with various cytokines of the interleukin-20 (IL-20) subfamily. IL-20 cytokines are up-regulated in psoriatic skin. Results provide insight into the role of IL-20 cytokines in the pathogenesis of psoriasis.
GDS2611.5.8.10	agent	IL-20	IL-26	other	IL-20 subfamily	HG-U133A	GEO	Interleukin-20 subfamily cytokines effect on epidermal keratinocytes	Analysis of cultured epidermal keratinocytes treated with various cytokines of the interleukin-20 (IL-20) subfamily. IL-20 cytokines are up-regulated in psoriatic skin. Results provide insight into the role of IL-20 cytokines in the pathogenesis of psoriasis.
GDS2611.6.7.10	agent	IL-22	IL-24	other	IL-20 subfamily	HG-U133A	GEO	Interleukin-20 subfamily cytokines effect on epidermal keratinocytes	Analysis of cultured epidermal keratinocytes treated with various cytokines of the interleukin-20 (IL-20) subfamily. IL-20 cytokines are up-regulated in psoriatic skin. Results provide insight into the role of IL-20 cytokines in the pathogenesis of psoriasis.
GDS2611.6.8.10	agent	IL-22	IL-26	other	IL-20 subfamily	HG-U133A	GEO	Interleukin-20 subfamily cytokines effect on epidermal keratinocytes	Analysis of cultured epidermal keratinocytes treated with various cytokines of the interleukin-20 (IL-20) subfamily. IL-20 cytokines are up-regulated in psoriatic skin. Results provide insight into the role of IL-20 cytokines in the pathogenesis of psoriasis.
GDS2611.7.8.10	agent	IL-24	IL-26	other	IL-20 subfamily	HG-U133A	GEO	Interleukin-20 subfamily cytokines effect on epidermal keratinocytes	Analysis of cultured epidermal keratinocytes treated with various cytokines of the interleukin-20 (IL-20) subfamily. IL-20 cytokines are up-regulated in psoriatic skin. Results provide insight into the role of IL-20 cytokines in the pathogenesis of psoriasis.
GDS2628.0.1	agent	control	vitamin D			HG-U133A	GEO	Vitamin D effect on bronchial smooth muscle cells	Analysis of bronchial muscle cells treated with 1alpha,25-dihydroxy-vitamin D3, the ligand for the vitamin D receptor (VDR). Genetic variants in VDR are associated with asthma. Results provide insight into the molecular basis of this association.
GDS2635.0.1	disease state	lobular control	ductal control			HG-U133A	GEO	Invasive ductal and lobular breast carcinomas	Analysis of invasive ductal carcinoma (IDC) cells, invasive lobular carcinoma (ILC) cells, and their normal counterparts. Cells obtained from postmenopausal breast cancer patients. Results provide insight into the molecular differences between IDC and ILC.
GDS2635.0.2	disease state	lobular control	invasive lobular carcinoma			HG-U133A	GEO	Invasive ductal and lobular breast carcinomas	Analysis of invasive ductal carcinoma (IDC) cells, invasive lobular carcinoma (ILC) cells, and their normal counterparts. Cells obtained from postmenopausal breast cancer patients. Results provide insight into the molecular differences between IDC and ILC.
GDS2635.0.3	disease state	lobular control	invasive ductal carcinoma			HG-U133A	GEO	Invasive ductal and lobular breast carcinomas	Analysis of invasive ductal carcinoma (IDC) cells, invasive lobular carcinoma (ILC) cells, and their normal counterparts. Cells obtained from postmenopausal breast cancer patients. Results provide insight into the molecular differences between IDC and ILC.
GDS2635.1.2	disease state	ductal control	invasive lobular carcinoma			HG-U133A	GEO	Invasive ductal and lobular breast carcinomas	Analysis of invasive ductal carcinoma (IDC) cells, invasive lobular carcinoma (ILC) cells, and their normal counterparts. Cells obtained from postmenopausal breast cancer patients. Results provide insight into the molecular differences between IDC and ILC.
GDS2635.1.3	disease state	ductal control	invasive ductal carcinoma			HG-U133A	GEO	Invasive ductal and lobular breast carcinomas	Analysis of invasive ductal carcinoma (IDC) cells, invasive lobular carcinoma (ILC) cells, and their normal counterparts. Cells obtained from postmenopausal breast cancer patients. Results provide insight into the molecular differences between IDC and ILC.
GDS2635.2.3	disease state	invasive lobular carcinoma	invasive ductal carcinoma			HG-U133A	GEO	Invasive ductal and lobular breast carcinomas	Analysis of invasive ductal carcinoma (IDC) cells, invasive lobular carcinoma (ILC) cells, and their normal counterparts. Cells obtained from postmenopausal breast cancer patients. Results provide insight into the molecular differences between IDC and ILC.
GDS2652.0.1	agent	control	ARA and low DHA			HG-U133A	GEO	Neonatal brain response to docosahexaenoic acid supplemented formulas	Analysis of precentral gyri from neonates fed for 12 weeks with either a formula containing both 0.33% docosahexaenoic acid (DHA) and 0.67% arachidonic acid (ARA) or one with 1.0% DHA and 0.67% ARA. DHA and AHA are the major long chain polyunsaturated fatty acids of the central nervous system.
GDS2652.0.2	agent	control	ARA and high DHA			HG-U133A	GEO	Neonatal brain response to docosahexaenoic acid supplemented formulas	Analysis of precentral gyri from neonates fed for 12 weeks with either a formula containing both 0.33% docosahexaenoic acid (DHA) and 0.67% arachidonic acid (ARA) or one with 1.0% DHA and 0.67% ARA. DHA and AHA are the major long chain polyunsaturated fatty acids of the central nervous system.
GDS2652.1.2	agent	ARA and low DHA	ARA and high DHA			HG-U133A	GEO	Neonatal brain response to docosahexaenoic acid supplemented formulas	Analysis of precentral gyri from neonates fed for 12 weeks with either a formula containing both 0.33% docosahexaenoic acid (DHA) and 0.67% arachidonic acid (ARA) or one with 1.0% DHA and 0.67% ARA. DHA and AHA are the major long chain polyunsaturated fatty acids of the central nervous system.
GDS2697.0.1	disease state	normal	teratozoospermia			HG-U133A	GEO	Teratozoospermia (HG-U133 2.0 )	Analysis of sperm cells from males with consistent and severe teratozoospermia, a condition in which less than 4 percent of sperm cells are morphologically normal. Results provide insight into the molecular basis of a range of teratozoospermic presentations.
GDS2737.0.1.2	disease state	normal	endometriosis	other	proliferative	HG-U133A	GEO	Endometriosis	Analysis of endometrial specimens from women with endometriosis. Endometrial gene expression examined at various phases of the menstrual cycle. Results provide insight into the molecular pathogenesis of endometriosis.
GDS2737.0.1.3	disease state	normal	endometriosis	other	early secretory	HG-U133A	GEO	Endometriosis	Analysis of endometrial specimens from women with endometriosis. Endometrial gene expression examined at various phases of the menstrual cycle. Results provide insight into the molecular pathogenesis of endometriosis.
GDS2737.0.1.4	disease state	normal	endometriosis	other	mid secretory	HG-U133A	GEO	Endometriosis	Analysis of endometrial specimens from women with endometriosis. Endometrial gene expression examined at various phases of the menstrual cycle. Results provide insight into the molecular pathogenesis of endometriosis.
GDS651.0.1	disease state	normal	idiopathic dilated			HG-U133A	GEO	Heart failure arising from different etiologies	Examination of left ventricle in idiopathic dilated and ischemic cardiomyopathy. Diseased ventricles examined in reference to normal.
GDS651.0.2	disease state	normal	ischemic			HG-U133A	GEO	Heart failure arising from different etiologies	Examination of left ventricle in idiopathic dilated and ischemic cardiomyopathy. Diseased ventricles examined in reference to normal.
GDS651.1.2	disease state	idiopathic dilated	ischemic			HG-U133A	GEO	Heart failure arising from different etiologies	Examination of left ventricle in idiopathic dilated and ischemic cardiomyopathy. Diseased ventricles examined in reference to normal.
