# Supplementary material for: Human Disease-Drug Network Based on Genomic Expression Profiles
Source: PLoS One. 2009 Aug 6;4(8):e6536. doi: 10.1371/journal.pone.0006536 (PMC2715883; doi:10.1371/journal.pone.0006536)
Supplement: Table S2 — 898 significant and interesting disease-drug links (0.15 MB TXT) [file pone.0006536.s002.txt]

Title: 898 significant and interesting disease-drug links
profile1	profile2	corr	num1	num2	comb	p	q	s_comparison	s_sampleA	s_sampleB	p_comparison	p_sampleA	p_sampleB
GDS2341.0.2.5	GDS2341.0.3.5	0.9374	579	741	902	0	0	agent	untreated	Type II IFN	agent	untreated	Types I and II IFNs
GDS2221.0.2	GDS2221.0.3	0.9324	1338	970	1557	0	0	agent	untreated	galectin-1	agent	untreated	lipopolysaccharide
GDS2057.0.1.3	GDS2057.0.2.3	0.9319	133	117	165	1.08305620354162e-73	1.87725211904798e-72	agent	control	DHT	agent	control	RTI-018
GDS2221.1.2	GDS2221.1.3	0.9186	1258	940	1493	0	0	agent	vehicle	galectin-1	agent	vehicle	lipopolysaccharide
GDS2213.0.1	GDS2213.0.3	0.9007	1016	1316	1633	0	0	agent	untreated	5-aza-dC	agent	untreated	5-aza-dC plus TSA
GDS2221.0.3	GDS2221.1.2	0.8932	970	1258	1584	0	0	agent	untreated	lipopolysaccharide	agent	vehicle	galectin-1
GDS2617.0.1	GDS2617.0.2	0.8870	119	503	560	2.13570228615889e-189	1.70643703849641e-187	disease state	normal	non-tumorigenic cancer cell	disease state	normal	tumorigenic cancer cell
GDS1956.0.10	GDS1956.0.9	0.8764	2334	2401	3275	0	0	disease state	normal	dysferlin mutation	disease state	normal	Calpain 3 mutation
GDS1321.0.1	GDS1321.0.2	0.8713	1117	2064	2372	0	0	disease state	normal	Barrett's esophagus	disease state	normal	adenocarcinoma
GDS1615.0.1	GDS1615.0.2	0.8623	2228	3399	4035	0	0	disease state	normal	ulcerative colitis	disease state	normal	Crohn's disease
GDS1971.0.1	GDS1971.0.2	0.8411	1356	953	1749	0	0	disease state	healthy	uncomplicated malaria	disease state	healthy	complicated malaria
GDS2341.0.1.4	GDS2341.0.3.4	0.8388	217	494	557	1.14217312200344e-148	5.94920285043056e-147	agent	untreated	Type I IFN	agent	untreated	Types I and II IFNs
GDS1956.0.10	GDS1956.0.11	0.8362	2334	2145	3264	0	0	disease state	normal	dysferlin mutation	disease state	normal	FKRP mutation
GDS2216.0.1.5	GDS715.0.7.18	-0.8260	244	136	380	3.82692837530133e-96	9.86316700798032e-95	agent	control	LPS	agent	none	4,5-dianilinophthalimide
GDS1956.0.8	GDS1956.0.9	0.8224	3999	2401	4620	0	0	disease state	normal	Duchenne muscular dystrophy	disease state	normal	Calpain 3 mutation
GDS1397.0.1	GDS1397.0.2	0.8219	1060	590	1287	2.3496631694012e-316	4.20666985415052e-314	agent	untreated	HIV	agent	untreated	TNF-alpha
GDS2367.0.1.3	GDS715.0.7.18	0.8214	187	136	323	2.85218703319796e-80	5.59493368236819e-79	agent	vehicle	estradiol	agent	none	4,5-dianilinophthalimide
GDS1956.0.10	GDS1956.0.7	0.8204	2334	1627	3007	0	0	disease state	normal	dysferlin mutation	disease state	normal	Becker muscular dystrophy
GDS1956.0.11	GDS1956.0.9	0.8193	2145	2401	3313	0	0	disease state	normal	FKRP mutation	disease state	normal	Calpain 3 mutation
GDS1926.0.2.4	GDS1926.0.3.4	0.8170	119	135	192	2.63161116393973e-47	2.5752170873608e-46	agent	control	LTD4	agent	control	LTD4 and thrombin
GDS2250.0.1	GDS2250.0.3	0.8138	160	232	287	3.83657553958043e-69	6.11248918037675e-68	disease state	normal	non-basal-like cancer	disease state	normal	basal-like cancer
GDS2649.2.5.1	GDS2649.3.5.1	0.8120	1267	599	1485	0	0	disease state	uninfected	early HIV infection	disease state	uninfected	chronic HIV infection
GDS268.0.1	GDS268.0.2	0.8107	375	428	647	4.21067861884922e-152	2.28842556919538e-150	disease state	non-obese	obese	disease state	non-obese	morbidly obese
GDS1956.0.11	GDS1956.0.7	0.8041	2145	1627	2866	0	0	disease state	normal	FKRP mutation	disease state	normal	Becker muscular dystrophy
GDS1956.0.7	GDS1956.0.9	0.8018	1627	2401	3113	0	0	disease state	normal	Becker muscular dystrophy	disease state	normal	Calpain 3 mutation
GDS2367.3.4.1	GDS715.0.7.18	-0.7877	266	136	402	3.56899806190169e-86	7.77795483606633e-85	infection	control adenovirus	adenovirus carrying estrogen receptor beta	agent	none	4,5-dianilinophthalimide
GDS2118.0.1	GDS2118.0.3	0.7855	934	976	1488	5.35283251989798e-312	9.41904503536409e-310	disease state	normal	refractory anemia	disease state	normal	refractory anemia with excess blasts
GDS2200.0.1	GDS2200.0.2	0.7779	649	1112	1397	9.25616205460981e-284	1.40547869142355e-281	disease state	normal	actinic keratosis	disease state	normal	squamous cell carcinoma
GDS1956.0.10	GDS1956.0.8	0.7777	2334	3999	4765	0	0	disease state	normal	dysferlin mutation	disease state	normal	Duchenne muscular dystrophy
GDS715.0.10.18	GDS715.0.13.18	0.7701	158	274	379	1.32994368901725e-75	2.39580143151519e-74	agent	none	pergolide methanesulfonate	agent	none	8-(3-chlorostyryl) caffeine
GDS1956.0.6	GDS1956.0.8	0.7685	2160	3999	4798	0	0	disease state	normal	Emery-Dreifuss muscular dystrophy	disease state	normal	Duchenne muscular dystrophy
GDS1617.0.4	GDS1617.0.5	0.7679	185	1981	2047	0	0	agent	control	MGd/25uM zinc	agent	control	MGd/50uM zinc
GDS1617.0.2	GDS1617.0.5	0.7673	221	1981	2018	0	0	agent	control	50uM zinc	agent	control	MGd/50uM zinc
GDS810.0.2	GDS810.0.3	0.7626	837	903	1464	7.1070161676078e-279	1.04413653399349e-276	disease state	control	moderate AD	disease state	control	severe AD
GDS1956.0.11	GDS1956.0.8	0.7602	2145	3999	4704	0	0	disease state	normal	FKRP mutation	disease state	normal	Duchenne muscular dystrophy
GDS1956.0.7	GDS1956.0.8	0.7514	1627	3999	4558	0	0	disease state	normal	Becker muscular dystrophy	disease state	normal	Duchenne muscular dystrophy
GDS1259.0.1	GDS1956.0.2	0.7475	2867	6836	7773	0	0	disease state	normal	dermatomyositis	disease state	normal	juvenile dermatomyositis
GDS2367.0.2.3	GDS715.2.3.18	0.7469	282	266	545	2.69178280659249e-98	7.17040105749825e-97	agent	vehicle	tamoxifen	agent	negative control	erythro-9-(2-hydroxy-3-nonyl)adenine HCl
GDS1956.0.2	GDS1956.0.6	0.7460	6836	2160	7209	0	0	disease state	normal	juvenile dermatomyositis	disease state	normal	Emery-Dreifuss muscular dystrophy
GDS2367.0.2.3	GDS715.0.3.18	0.7436	282	592	864	7.40592700088734e-153	4.05937300056917e-151	agent	vehicle	tamoxifen	agent	none	erythro-9-(2-hydroxy-3-nonyl)adenine HCl
GDS2216.0.1.5	GDS2367.0.1.3	0.7403	244	187	427	2.66172048488259e-75	4.76590925712305e-74	agent	control	LPS	agent	vehicle	estradiol
GDS2216.0.1.5	GDS715.0.8.16	-0.7350	244	109	351	7.53435776896041e-61	1.00768949001395e-59	agent	control	LPS	agent	none	1,10-phenanthroline
GDS1956.0.2	GDS1956.0.8	0.7306	6836	3999	7807	0	0	disease state	normal	juvenile dermatomyositis	disease state	normal	Duchenne muscular dystrophy
GDS1574.8.9.11	GDS715.2.3.18	0.7256	567	266	830	1.46508280991248e-136	6.56699525391548e-135	agent	control	endotoxin	agent	negative control	erythro-9-(2-hydroxy-3-nonyl)adenine HCl
GDS2367.3.4.1	GDS2617.0.1	-0.7246	266	119	382	2.06339380004306e-63	2.91599085591828e-62	infection	control adenovirus	adenovirus carrying estrogen receptor beta	disease state	normal	non-tumorigenic cancer cell
GDS2649.3.5.1	GDS2649.4.5.1	0.7240	599	175	698	2.35236901197532e-114	7.94799695879262e-113	disease state	uninfected	chronic HIV infection	disease state	uninfected	non-progressive HIV infection
GDS2367.0.1.3	GDS715.2.3.18	0.7232	187	266	445	3.20990061133291e-73	5.51280413515052e-72	agent	vehicle	estradiol	agent	negative control	erythro-9-(2-hydroxy-3-nonyl)adenine HCl
GDS715.0.10.18	GDS715.0.12.18	0.7220	158	131	261	2.54046031693044e-43	2.25018878775626e-42	agent	none	pergolide methanesulfonate	agent	none	5-fluorouracil
GDS715.0.13.18	GDS715.2.10.18	0.7215	274	132	366	4.51891195722348e-60	5.9533594772391e-59	agent	none	8-(3-chlorostyryl) caffeine	agent	negative control	pergolide methanesulfonate
GDS1574.8.9.11	GDS2216.0.1.5	0.7201	567	244	802	4.12100296437656e-129	1.68571667658774e-127	agent	control	endotoxin	agent	control	LPS
GDS1956.0.1	GDS1956.0.2	0.7194	4393	6836	7955	0	0	disease state	normal	acute quadriplegic myopathy	disease state	normal	juvenile dermatomyositis
GDS715.0.7.18	GDS715.0.8.16	-0.7174	136	109	242	1.51070019222782e-39	1.21133172103396e-38	agent	none	4,5-dianilinophthalimide	agent	none	1,10-phenanthroline
GDS1574.8.9.11	GDS715.0.14.18	0.7170	567	141	704	4.01725141309766e-112	1.31378357837166e-110	agent	control	endotoxin	agent	none	R-(-)-apomorphine HCl
GDS1574.8.9.11	GDS715.0.3.18	0.7164	567	592	1142	1.96324421628179e-180	1.44492038308682e-178	agent	control	endotoxin	agent	none	erythro-9-(2-hydroxy-3-nonyl)adenine HCl
GDS2367.0.1.3	GDS715.2.6.18	0.7164	187	582	762	6.15310374016087e-121	2.28285018688262e-119	agent	vehicle	estradiol	agent	negative control	16-ketoestradiol
GDS1617.0.2	GDS1617.0.4	0.7158	221	185	367	6.93657248301503e-59	8.90603874162226e-58	agent	control	50uM zinc	agent	control	MGd/25uM zinc
GDS2216.0.1.5	GDS715.2.3.18	-0.7156	244	266	506	1.43920850086102e-80	2.83910908383498e-79	agent	control	LPS	agent	negative control	erythro-9-(2-hydroxy-3-nonyl)adenine HCl
GDS2367.0.2.3	GDS715.0.7.18	0.7125	282	136	415	1.56076963404465e-65	2.30977530890102e-64	agent	vehicle	tamoxifen	agent	none	4,5-dianilinophthalimide
GDS2250.0.1	GDS2367.3.4.1	-0.7054	160	266	403	6.49994963567666e-62	8.90141505909014e-61	disease state	normal	non-basal-like cancer	infection	control adenovirus	adenovirus carrying estrogen receptor beta
GDS1574.8.9.10	GDS2367.0.1.3	-0.7050	360	187	541	1.79349890307661e-82	3.66041820594451e-81	agent	control	endotoxin	agent	vehicle	estradiol
GDS2367.0.2.3	GDS715.2.6.18	0.7023	282	582	852	1.36900453179651e-127	5.49057773658675e-126	agent	vehicle	tamoxifen	agent	negative control	16-ketoestradiol
GDS2367.3.4.1	GDS715.2.6.18	-0.7018	266	582	839	2.04345383602867e-125	8.0118941099804e-124	infection	control adenovirus	adenovirus carrying estrogen receptor beta	agent	negative control	16-ketoestradiol
GDS2250.0.1	GDS2367.0.2.3	0.7014	160	282	409	7.93786608260201e-62	1.08474272100719e-60	disease state	normal	non-basal-like cancer	agent	vehicle	tamoxifen
GDS2367.3.4.1	GDS2635.0.2	-0.7013	266	263	526	4.69395630492718e-79	9.00249626359955e-78	infection	control adenovirus	adenovirus carrying estrogen receptor beta	disease state	lobular control	invasive lobular carcinoma
GDS1375.0.1	GDS1375.0.2	0.7008	2646	4896	5462	0	0	disease state	normal	benign nevi	disease state	normal	malignant melanoma
GDS2250.0.1	GDS2367.0.1.3	0.7007	160	187	323	5.39895792766683e-49	5.48619515907396e-48	disease state	normal	non-basal-like cancer	agent	vehicle	estradiol
GDS1259.0.1	GDS1956.0.1	0.7000	2867	4393	6368	0	0	disease state	normal	dermatomyositis	disease state	normal	acute quadriplegic myopathy
GDS2367.3.4.1	GDS2635.0.3	-0.6977	266	300	558	1.40562854958024e-82	2.87336984199691e-81	infection	control adenovirus	adenovirus carrying estrogen receptor beta	disease state	lobular control	invasive ductal carcinoma
GDS2367.0.1.3	GDS2635.0.2	0.6976	187	263	447	1.99851436582464e-66	3.00966185996521e-65	agent	vehicle	estradiol	disease state	lobular control	invasive lobular carcinoma
GDS1574.8.9.10	GDS2367.3.4.1	0.6975	360	266	619	2.30376061124027e-91	5.51128137563833e-90	agent	control	endotoxin	infection	control adenovirus	adenovirus carrying estrogen receptor beta
GDS2190.0.1	GDS810.0.2	0.6964	163	837	944	6.97265200220465e-138	3.17717451190443e-136	disease state	control	bipolar disorder	disease state	control	moderate AD
GDS715.0.12.18	GDS715.0.13.18	0.6948	131	274	370	1.25014885571395e-54	1.45358159455981e-53	agent	none	5-fluorouracil	agent	none	8-(3-chlorostyryl) caffeine
GDS1956.0.2	GDS1956.0.5	0.6932	6836	2945	7534	0	0	disease state	normal	juvenile dermatomyositis	disease state	normal	fascioscapulohumeral muscular dystrophy
GDS266.0.1.2	GDS715.0.8.16	0.6929	407	109	512	1.8352437837955e-74	3.23194941244034e-73	disease state	no atopy	atopy	agent	none	1,10-phenanthroline
GDS1392.0.1	GDS1392.0.2	0.6911	413	732	1002	3.59266523562868e-143	1.7510493931848e-141	disease state	normal	rheumatoid arthritis, on methotrexate	disease state	normal	myelodysplastic syndrome
GDS1956.0.5	GDS1956.0.6	0.6879	2945	2160	4050	0	0	disease state	normal	fascioscapulohumeral muscular dystrophy	disease state	normal	Emery-Dreifuss muscular dystrophy
GDS1956.0.1	GDS1956.0.6	0.6840	4393	2160	5255	0	0	disease state	normal	acute quadriplegic myopathy	disease state	normal	Emery-Dreifuss muscular dystrophy
GDS2367.0.1.3	GDS2617.0.1	0.6826	187	119	300	1.73476523985438e-42	1.50639460878996e-41	agent	vehicle	estradiol	disease state	normal	non-tumorigenic cancer cell
GDS2216.0.1.5	GDS2367.0.2.3	0.6817	244	282	521	1.89429974684944e-72	3.20789795923634e-71	agent	control	LPS	agent	vehicle	tamoxifen
GDS1259.0.1	GDS1956.0.6	0.6773	2867	2160	4394	0	0	disease state	normal	dermatomyositis	disease state	normal	Emery-Dreifuss muscular dystrophy
GDS1574.8.9.10	GDS2367.0.2.3	-0.6769	360	282	632	6.7867644699129e-86	1.47217030586861e-84	agent	control	endotoxin	agent	vehicle	tamoxifen
GDS715.0.12.18	GDS715.2.10.18	0.6736	131	132	240	4.29989071576897e-33	2.8668722005684e-32	agent	none	5-fluorouracil	agent	negative control	pergolide methanesulfonate
GDS2341.0.1.4	GDS2341.0.2.4	0.6731	217	300	409	2.73947123786017e-55	3.23906993609862e-54	agent	untreated	Type I IFN	agent	untreated	Type II IFN
GDS1331.0.1	GDS1331.0.2	0.6724	1070	3398	3983	0	0	disease state	normal	presymptomatic	disease state	normal	symptomatic
GDS2367.0.1.3	GDS2635.0.3	0.6722	187	300	479	2.88959082086315e-64	4.16032674164686e-63	agent	vehicle	estradiol	disease state	lobular control	invasive ductal carcinoma
GDS2216.0.1.5	GDS2367.3.4.1	-0.6709	244	266	501	8.40248779130971e-67	1.27447210246788e-65	agent	control	LPS	infection	control adenovirus	adenovirus carrying estrogen receptor beta
GDS2367.0.2.3	GDS2635.0.3	0.6692	282	300	571	2.07836755477116e-75	3.73006978763397e-74	agent	vehicle	tamoxifen	disease state	lobular control	invasive ductal carcinoma
GDS2367.0.2.3	GDS2635.0.2	0.6677	282	263	540	5.65140364385828e-71	9.30727269620204e-70	agent	vehicle	tamoxifen	disease state	lobular control	invasive lobular carcinoma
GDS2367.0.2.3	GDS2617.0.1	0.6671	282	119	395	3.38096989833527e-52	3.7055960661724e-51	agent	vehicle	tamoxifen	disease state	normal	non-tumorigenic cancer cell
GDS1956.0.3	GDS1956.0.6	0.6661	4453	2160	5285	0	0	disease state	normal	amyotophic lateral sclerosis	disease state	normal	Emery-Dreifuss muscular dystrophy
GDS1574.8.9.11	GDS715.2.6.18	0.6652	567	582	1115	2.20957474727907e-143	1.07967132158911e-141	agent	control	endotoxin	agent	negative control	16-ketoestradiol
GDS2118.0.1	GDS2118.0.2	0.6648	934	2118	2554	0	0	disease state	normal	refractory anemia	disease state	normal	refractory anemia with ringed sideroblasts
GDS715.0.10.18	GDS715.0.11.18	0.6625	158	183	311	1.14717672856744e-40	9.49617381601987e-40	agent	none	pergolide methanesulfonate	agent	none	scopolamine methyl bromide
GDS2216.0.1.5	GDS2341.0.1.5	0.6623	244	136	380	2.49373084823419e-49	2.55086009063502e-48	agent	control	LPS	agent	untreated	Type I IFN
GDS2216.0.1.5	GDS2635.0.2	-0.6608	244	263	504	1.4937065999341e-64	2.16271810061185e-63	agent	control	LPS	disease state	lobular control	invasive lobular carcinoma
GDS2635.0.2	GDS715.2.3.18	-0.6602	263	266	524	6.81275436692199e-67	1.03538456516017e-65	disease state	lobular control	invasive lobular carcinoma	agent	negative control	erythro-9-(2-hydroxy-3-nonyl)adenine HCl
GDS715.0.11.18	GDS715.0.13.18	0.6598	183	274	402	1.37356752220139e-51	1.48244662212703e-50	agent	none	scopolamine methyl bromide	agent	none	8-(3-chlorostyryl) caffeine
GDS2367.3.4.1	GDS715.2.3.18	-0.6593	266	266	521	2.7865720458341e-66	4.1845676161477e-65	infection	control adenovirus	adenovirus carrying estrogen receptor beta	agent	negative control	erythro-9-(2-hydroxy-3-nonyl)adenine HCl
GDS2649.2.5.1	GDS2649.4.5.1	0.6579	1267	175	1348	5.84160099554648e-168	3.77432347601386e-166	disease state	uninfected	early HIV infection	disease state	uninfected	non-progressive HIV infection
GDS2367.3.4.2	GDS715.0.3.18	-0.6561	691	592	1251	7.20431220781199e-155	4.03065258731587e-153	infection	control adenovirus	adenovirus carrying estrogen receptor beta	agent	none	erythro-9-(2-hydroxy-3-nonyl)adenine HCl
GDS651.0.1	GDS651.0.2	0.6545	4221	2231	5187	0	0	disease state	normal	idiopathic dilated	disease state	normal	ischemic
GDS1574.8.9.10	GDS715.0.8.16	0.6526	360	109	461	2.78502990241881e-57	3.44782726145722e-56	agent	control	endotoxin	agent	none	1,10-phenanthroline
GDS715.0.11.18	GDS715.2.10.18	0.6474	183	132	296	1.49339742990603e-36	1.10032942738291e-35	agent	none	scopolamine methyl bromide	agent	negative control	pergolide methanesulfonate
GDS2216.0.1.5	GDS715.0.14.18	-0.6472	244	141	380	1.77114834935495e-46	1.69780023061322e-45	agent	control	LPS	agent	none	R-(-)-apomorphine HCl
GDS715.0.8.16	GDS715.2.3.18	-0.6445	109	266	372	4.76748367774624e-45	4.41661422083331e-44	agent	none	1,10-phenanthroline	agent	negative control	erythro-9-(2-hydroxy-3-nonyl)adenine HCl
GDS1956.0.3	GDS1956.0.5	0.6398	4453	2945	5758	0	0	disease state	normal	amyotophic lateral sclerosis	disease state	normal	fascioscapulohumeral muscular dystrophy
GDS2367.0.1.3	GDS715.0.8.16	0.6369	187	109	290	2.13106840321873e-34	1.47674038575606e-33	agent	vehicle	estradiol	agent	none	1,10-phenanthroline
GDS715.0.11.18	GDS715.2.13.18	0.6352	183	317	477	2.95273187655227e-55	3.48961515030018e-54	agent	none	scopolamine methyl bromide	agent	negative control	8-(3-chlorostyryl) caffeine
GDS2216.0.1.5	GDS715.0.3.18	-0.6343	244	592	821	1.26218788680195e-93	3.12639806492797e-92	agent	control	LPS	agent	none	erythro-9-(2-hydroxy-3-nonyl)adenine HCl
GDS2367.0.1.3	GDS715.0.3.18	0.6340	187	592	759	1.42168966664067e-86	3.12484110122804e-85	agent	vehicle	estradiol	agent	none	erythro-9-(2-hydroxy-3-nonyl)adenine HCl
GDS715.0.7.18	GDS715.2.3.18	-0.6318	136	266	384	3.54604830039421e-44	3.21315309414933e-43	agent	none	4,5-dianilinophthalimide	agent	negative control	erythro-9-(2-hydroxy-3-nonyl)adenine HCl
GDS2216.0.1.5	GDS715.2.6.18	-0.6300	244	582	812	5.07098162357702e-91	1.20675477834277e-89	agent	control	LPS	agent	negative control	16-ketoestradiol
GDS715.0.11.18	GDS715.2.3.18	-0.6288	183	266	441	6.52194537117495e-50	6.76757474562395e-49	agent	none	scopolamine methyl bromide	agent	negative control	erythro-9-(2-hydroxy-3-nonyl)adenine HCl
GDS1326.2.3.1	GDS2367.3.4.1	0.6287	181	266	439	1.13158644011957e-49	1.16626563364313e-48	agent	control	E2	infection	control adenovirus	adenovirus carrying estrogen receptor beta
GDS2367.0.2.3	GDS715.0.6.18	0.6286	282	1378	1634	2.12960146960559e-180	1.56586000505811e-178	agent	vehicle	tamoxifen	agent	none	16-ketoestradiol
GDS1574.8.9.12	GDS1971.0.1	0.6284	2152	1356	3178	0	0	agent	control	endotoxin	disease state	healthy	uncomplicated malaria
GDS2216.0.1.5	GDS2617.0.1	-0.6268	244	119	358	1.77835442564411e-40	1.464147266166e-39	agent	control	LPS	disease state	normal	non-tumorigenic cancer cell
GDS2367.3.4.1	GDS715.0.14.18	-0.6267	266	141	403	2.32359736109734e-45	2.17048049313054e-44	infection	control adenovirus	adenovirus carrying estrogen receptor beta	agent	none	R-(-)-apomorphine HCl
GDS2635.0.2	GDS715.0.3.18	-0.6254	263	592	842	1.39471658030858e-92	3.40428217040808e-91	disease state	lobular control	invasive lobular carcinoma	agent	none	erythro-9-(2-hydroxy-3-nonyl)adenine HCl
GDS1574.8.9.11	GDS715.0.7.18	0.6225	567	136	694	1.0562872828482e-75	1.90528047020268e-74	agent	control	endotoxin	agent	none	4,5-dianilinophthalimide
GDS1392.0.1	GDS2367.3.4.1	-0.6224	413	266	672	2.52510366991982e-73	4.3464044760083e-72	disease state	normal	rheumatoid arthritis, on methotrexate	infection	control adenovirus	adenovirus carrying estrogen receptor beta
GDS1259.0.1	GDS1956.0.8	0.6220	2867	3999	5438	0	0	disease state	normal	dermatomyositis	disease state	normal	Duchenne muscular dystrophy
GDS1956.0.6	GDS1956.0.9	0.6216	2160	2401	3715	0	0	disease state	normal	Emery-Dreifuss muscular dystrophy	disease state	normal	Calpain 3 mutation
GDS2617.0.1	GDS715.2.3.18	-0.6212	119	266	381	4.89813901563241e-42	4.19746235734776e-41	disease state	normal	non-tumorigenic cancer cell	agent	negative control	erythro-9-(2-hydroxy-3-nonyl)adenine HCl
GDS715.0.11.18	GDS715.2.6.18	-0.6200	183	582	755	2.19289289167385e-81	4.39058461303006e-80	agent	none	scopolamine methyl bromide	agent	negative control	16-ketoestradiol
GDS1956.0.1	GDS1956.0.3	0.6160	4393	4453	6593	0	0	disease state	normal	acute quadriplegic myopathy	disease state	normal	amyotophic lateral sclerosis
GDS266.0.1.2	GDS715.0.3.18	0.6156	407	592	983	1.38029959223175e-103	3.97460932086617e-102	disease state	no atopy	atopy	agent	none	erythro-9-(2-hydroxy-3-nonyl)adenine HCl
GDS2617.0.1	GDS715.0.7.18	-0.6149	119	136	252	1.33608851377748e-27	7.50840413456536e-27	disease state	normal	non-tumorigenic cancer cell	agent	none	4,5-dianilinophthalimide
GDS715.0.14.18	GDS715.2.10.18	0.6147	141	132	263	1.01069270714652e-28	5.9099397034195e-28	agent	none	R-(-)-apomorphine HCl	agent	negative control	pergolide methanesulfonate
GDS2635.0.2	GDS715.2.6.18	-0.6141	263	582	834	1.3342057490486e-87	2.98279904781903e-86	disease state	lobular control	invasive lobular carcinoma	agent	negative control	16-ketoestradiol
GDS2216.0.1.5	GDS715.0.11.18	-0.6090	244	183	423	2.7318320566703e-44	2.48209309250301e-43	agent	control	LPS	agent	none	scopolamine methyl bromide
GDS2635.0.2	GDS715.0.8.16	-0.6085	263	109	372	4.72710852966536e-39	3.74260704074594e-38	disease state	lobular control	invasive lobular carcinoma	agent	none	1,10-phenanthroline
GDS2367.3.4.1	GDS266.0.1.2	0.6073	266	407	667	1.81275533178547e-68	2.84977362417191e-67	infection	control adenovirus	adenovirus carrying estrogen receptor beta	disease state	no atopy	atopy
GDS2367.3.4.2	GDS715.0.6.18	-0.6067	691	1378	1990	2.10919656576325e-200	1.86209505170912e-198	infection	control adenovirus	adenovirus carrying estrogen receptor beta	agent	none	16-ketoestradiol
GDS2250.0.1	GDS2617.0.2	0.6048	160	503	618	6.50743590336349e-63	9.09695608214053e-62	disease state	normal	non-basal-like cancer	disease state	normal	tumorigenic cancer cell
GDS1956.0.2	GDS1956.0.3	0.6047	6836	4453	8122	0	0	disease state	normal	juvenile dermatomyositis	disease state	normal	amyotophic lateral sclerosis
GDS2367.0.2.3	GDS715.0.14.18	0.6031	282	141	422	3.73805116356308e-43	3.29709741767558e-42	agent	vehicle	tamoxifen	agent	none	R-(-)-apomorphine HCl
GDS2118.0.2	GDS2118.0.3	0.6026	2118	976	2661	7.90114855553977e-263	1.05692987758814e-260	disease state	normal	refractory anemia with ringed sideroblasts	disease state	normal	refractory anemia with excess blasts
GDS2367.0.2.3	GDS715.0.8.16	0.6018	282	109	389	1.09069719191261e-39	8.78263561564833e-39	agent	vehicle	tamoxifen	agent	none	1,10-phenanthroline
GDS1574.8.9.10	GDS715.0.11.18	0.6012	360	183	535	6.9811355088668e-54	7.96821325011577e-53	agent	control	endotoxin	agent	none	scopolamine methyl bromide
GDS1956.0.1	GDS1956.0.8	0.6001	4393	3999	6569	0	0	disease state	normal	acute quadriplegic myopathy	disease state	normal	Duchenne muscular dystrophy
GDS2635.0.2	GDS715.0.7.18	-0.5996	263	136	393	9.94451634932882e-40	8.01769975926507e-39	disease state	lobular control	invasive lobular carcinoma	agent	none	4,5-dianilinophthalimide
GDS2367.0.2.3	GDS715.0.11.18	0.5983	282	183	463	2.7156815545537e-46	2.59240393297774e-45	agent	vehicle	tamoxifen	agent	none	scopolamine methyl bromide
GDS266.0.1.2	GDS715.2.3.18	0.5977	407	266	666	9.63990372975569e-66	1.43238703004983e-64	disease state	no atopy	atopy	agent	negative control	erythro-9-(2-hydroxy-3-nonyl)adenine HCl
GDS2367.0.1.3	GDS266.0.1.2	-0.5969	187	407	592	2.00824219267681e-58	2.54741807032222e-57	agent	vehicle	estradiol	disease state	no atopy	atopy
GDS2367.0.1.3	GDS715.0.14.18	0.5954	187	141	321	3.55461537079046e-32	2.30732728031374e-31	agent	vehicle	estradiol	agent	none	R-(-)-apomorphine HCl
GDS2250.0.3	GDS2367.3.4.1	-0.5948	232	266	468	4.06437647464708e-46	3.86668977745707e-45	disease state	normal	basal-like cancer	infection	control adenovirus	adenovirus carrying estrogen receptor beta
GDS2142.0.1	GDS2367.0.1.3	0.5924	226	187	411	2.71532835304879e-40	2.22261801446127e-39	disease state	normal	mild cystic fibrosis	agent	vehicle	estradiol
GDS715.2.10.18	GDS715.2.12.18	0.5911	132	117	226	1.10254417700921e-22	5.1949945092657e-22	agent	negative control	pergolide methanesulfonate	agent	negative control	5-fluorouracil
GDS715.0.10.18	GDS715.0.14.18	0.5906	158	141	286	2.80199046205293e-28	1.61301751581312e-27	agent	none	pergolide methanesulfonate	agent	none	R-(-)-apomorphine HCl
GDS2367.3.4.1	GDS715.0.8.16	-0.5898	266	109	371	3.89626669307037e-36	2.84098076765255e-35	infection	control adenovirus	adenovirus carrying estrogen receptor beta	agent	none	1,10-phenanthroline
GDS715.0.11.18	GDS715.0.8.16	-0.5897	183	109	292	9.71424792662005e-29	5.68399364975067e-28	agent	none	scopolamine methyl bromide	agent	none	1,10-phenanthroline
GDS1574.8.9.10	GDS2617.0.1	0.5889	360	119	475	1.1231787450779e-45	1.05776441756271e-44	agent	control	endotoxin	disease state	normal	non-tumorigenic cancer cell
GDS1392.0.1	GDS2367.0.1.3	0.5870	413	187	596	1.79210440400525e-56	2.17865961963383e-55	disease state	normal	rheumatoid arthritis, on methotrexate	agent	vehicle	estradiol
GDS1392.0.1	GDS2367.0.2.3	0.5858	413	282	687	1.56503553357745e-64	2.26535523522804e-63	disease state	normal	rheumatoid arthritis, on methotrexate	agent	vehicle	tamoxifen
GDS1259.0.1	GDS1956.0.5	0.5849	2867	2945	5044	0	0	disease state	normal	dermatomyositis	disease state	normal	fascioscapulohumeral muscular dystrophy
GDS715.2.10.18	GDS715.2.13.18	0.5846	132	317	415	2.09695527262609e-39	1.6749564542074e-38	agent	negative control	pergolide methanesulfonate	agent	negative control	8-(3-chlorostyryl) caffeine
GDS1353.0.1.2	GDS715.0.6.18	0.5838	1304	1378	2530	4.49743663933665e-231	5.05078485958893e-229	agent	control	dexamethasone	agent	none	16-ketoestradiol
GDS1574.8.9.10	GDS2635.0.2	0.5823	360	263	615	4.15439334774769e-57	5.12453787146195e-56	agent	control	endotoxin	disease state	lobular control	invasive lobular carcinoma
GDS2367.0.2.3	GDS266.0.1.2	-0.5823	282	407	678	8.55531663784597e-63	1.19315890085753e-61	agent	vehicle	tamoxifen	disease state	no atopy	atopy
GDS1574.8.9.11	GDS715.0.6.18	0.5817	567	1378	1855	1.99428328080178e-168	1.29341354532464e-166	agent	control	endotoxin	agent	none	16-ketoestradiol
GDS1259.0.1	GDS1956.0.7	0.5796	2867	1627	3948	0	0	disease state	normal	dermatomyositis	disease state	normal	Becker muscular dystrophy
GDS2250.0.1	GDS2635.0.3	0.5793	160	300	420	5.19431977897739e-39	4.10849946468117e-38	disease state	normal	non-basal-like cancer	disease state	lobular control	invasive ductal carcinoma
GDS2367.0.1.3	GDS715.0.11.18	0.5782	187	183	365	6.03288643678726e-34	4.12612462500946e-33	agent	vehicle	estradiol	agent	none	scopolamine methyl bromide
GDS2118.0.3	GDS2397.0.1	0.5777	976	580	1355	1.86232932007034e-121	6.9495795125091e-120	disease state	normal	refractory anemia with excess blasts	disease state	normal	idiopathic myelofibrosis
GDS1392.0.1	GDS715.0.8.16	-0.5767	413	109	519	2.44953035982077e-47	2.39932557710358e-46	disease state	normal	rheumatoid arthritis, on methotrexate	agent	none	1,10-phenanthroline
GDS2635.0.3	GDS715.2.3.18	-0.5763	300	266	557	1.32101259493954e-50	1.39253760863526e-49	disease state	lobular control	invasive ductal carcinoma	agent	negative control	erythro-9-(2-hydroxy-3-nonyl)adenine HCl
GDS266.0.1.2	GDS715.2.6.18	0.5742	407	582	970	3.64296541759016e-86	7.93802909760044e-85	disease state	no atopy	atopy	agent	negative control	16-ketoestradiol
GDS2250.0.3	GDS2367.0.2.3	0.5731	232	282	466	4.91437396846674e-42	4.21090616941617e-41	disease state	normal	basal-like cancer	agent	vehicle	tamoxifen
GDS715.0.12.18	GDS715.0.9.18	0.5731	131	3151	3228	2.97247941975593e-281	4.44769248913832e-279	agent	none	5-fluorouracil	agent	none	5-fluorouridine
GDS715.2.12.18	GDS715.2.13.18	0.5730	117	317	410	3.76698995861013e-37	2.8219577767718e-36	agent	negative control	5-fluorouracil	agent	negative control	8-(3-chlorostyryl) caffeine
GDS2200.0.2	GDS2418.0.1	0.5721	1112	2548	3140	1.77522682256933e-272	2.49160098965828e-270	disease state	normal	squamous cell carcinoma	disease state	control	vulvar intraepithelial neoplasia
GDS2142.0.1	GDS2367.0.2.3	0.5711	226	282	505	4.73453749094621e-45	4.38688460996747e-44	disease state	normal	mild cystic fibrosis	agent	vehicle	tamoxifen
GDS1956.0.1	GDS1956.0.5	0.5671	4393	2945	5833	0	0	disease state	normal	acute quadriplegic myopathy	disease state	normal	fascioscapulohumeral muscular dystrophy
GDS2617.0.2	GDS2635.0.3	0.5669	503	300	775	4.24439667089473e-67	6.47801818383232e-66	disease state	normal	tumorigenic cancer cell	disease state	lobular control	invasive ductal carcinoma
GDS266.0.1.2	GDS715.0.14.18	0.5669	407	141	541	2.54038442501426e-47	2.48641937592985e-46	disease state	no atopy	atopy	agent	none	R-(-)-apomorphine HCl
GDS1259.0.1	GDS1956.0.11	0.5665	2867	2145	4254	0	0	disease state	normal	dermatomyositis	disease state	normal	FKRP mutation
GDS2190.0.1	GDS810.0.3	0.5641	163	903	1024	4.3722604303303e-87	9.69734137254313e-86	disease state	control	bipolar disorder	disease state	control	severe AD
GDS2250.0.3	GDS2367.0.1.3	0.5640	232	187	383	1.51982100933399e-33	1.02804777100655e-32	disease state	normal	basal-like cancer	agent	vehicle	estradiol
GDS1062.2.3.0	GDS2367.3.4.1	0.5637	483	266	747	7.17093055489558e-64	1.0240176926305e-62	disease state	no metastasis	metastasis	infection	control adenovirus	adenovirus carrying estrogen receptor beta
GDS1956.0.11	GDS1956.0.6	0.5613	2145	2160	3595	1.34006042658408e-297	2.21143413804986e-295	disease state	normal	FKRP mutation	disease state	normal	Emery-Dreifuss muscular dystrophy
GDS1353.0.1.2	GDS1574.8.9.11	-0.5612	1304	567	1806	2.22955468576198e-150	1.18536156866864e-148	agent	control	dexamethasone	agent	control	endotoxin
GDS2635.0.3	GDS715.2.6.18	-0.5606	300	582	864	1.16327074286141e-72	1.97820632593773e-71	disease state	lobular control	invasive ductal carcinoma	agent	negative control	16-ketoestradiol
GDS2142.0.1	GDS2635.0.2	-0.5579	226	263	487	3.46664853866744e-41	2.90794839907804e-40	disease state	normal	mild cystic fibrosis	disease state	lobular control	invasive lobular carcinoma
GDS2367.3.4.1	GDS715.0.11.18	-0.5579	266	183	444	1.10044677262163e-37	8.3753966070921e-37	infection	control adenovirus	adenovirus carrying estrogen receptor beta	agent	none	scopolamine methyl bromide
GDS2617.0.1	GDS715.0.8.16	-0.5574	119	109	228	5.18344222251917e-20	2.1996133370637e-19	disease state	normal	non-tumorigenic cancer cell	agent	none	1,10-phenanthroline
GDS1574.8.9.10	GDS2635.0.3	0.5570	360	300	654	1.44888174551479e-54	1.68185944570818e-53	agent	control	endotoxin	disease state	lobular control	invasive ductal carcinoma
GDS1259.0.1	GDS1956.0.10	0.5555	2867	2334	4346	0	0	disease state	normal	dermatomyositis	disease state	normal	dysferlin mutation
GDS2635.0.2	GDS715.0.11.18	-0.5544	263	183	444	3.84808159772566e-37	2.88186449937356e-36	disease state	lobular control	invasive lobular carcinoma	agent	none	scopolamine methyl bromide
GDS1543.0.1	GDS2414.0.1.4	0.5538	466	129	582	4.39716893883174e-48	4.38175236817496e-47	agent	control	tumor necrosis factor	agent	control	trophoblast conditioned medium
GDS2057.0.1.3	GDS715.0.7.18	0.5538	133	136	267	7.33621621309438e-23	3.47980476108589e-22	agent	control	DHT	agent	none	4,5-dianilinophthalimide
GDS1259.0.1	GDS1956.0.9	0.5533	2867	2401	4320	0	0	disease state	normal	dermatomyositis	disease state	normal	Calpain 3 mutation
GDS1841.0.1	GDS1841.0.2	0.5518	1495	1669	2510	5.17353070601478e-200	4.53621667365212e-198	agent	empty vector	wild-type surfactant protein C	agent	empty vector	misfolded surfactant protein C
GDS2216.0.1.5	GDS2635.0.3	-0.5516	244	300	541	2.14551624242299e-44	1.95398944356401e-43	agent	control	LPS	disease state	lobular control	invasive ductal carcinoma
GDS2635.0.3	GDS715.0.8.16	-0.5514	300	109	408	7.90496295574775e-34	5.39189999450928e-33	disease state	lobular control	invasive ductal carcinoma	agent	none	1,10-phenanthroline
GDS2635.0.3	GDS715.0.3.18	-0.5510	300	592	876	1.04180231462969e-70	1.70788453181511e-69	disease state	lobular control	invasive ductal carcinoma	agent	none	erythro-9-(2-hydroxy-3-nonyl)adenine HCl
GDS1392.0.1	GDS715.0.3.18	-0.5507	413	592	977	1.44276693759751e-78	2.74044350349533e-77	disease state	normal	rheumatoid arthritis, on methotrexate	agent	none	erythro-9-(2-hydroxy-3-nonyl)adenine HCl
GDS2250.0.3	GDS2418.0.1	0.5505	232	2548	2622	1.11053400367253e-207	1.03004226195489e-205	disease state	normal	basal-like cancer	disease state	control	vulvar intraepithelial neoplasia
GDS2216.0.1.5	GDS266.0.1.2	0.5501	244	407	644	3.24880754325103e-52	3.56277296496398e-51	agent	control	LPS	disease state	no atopy	atopy
GDS2617.0.1	GDS715.2.6.18	-0.5495	119	582	694	5.30901070278405e-56	6.38010670143053e-55	disease state	normal	non-tumorigenic cancer cell	agent	negative control	16-ketoestradiol
GDS2142.0.1	GDS715.2.3.18	-0.5487	226	266	486	1.48116900261666e-39	1.1881476006443e-38	disease state	normal	mild cystic fibrosis	agent	negative control	erythro-9-(2-hydroxy-3-nonyl)adenine HCl
GDS1956.0.5	GDS1956.0.8	0.5477	2945	3999	5673	0	0	disease state	normal	fascioscapulohumeral muscular dystrophy	disease state	normal	Duchenne muscular dystrophy
GDS1543.0.1	GDS2216.0.1.5	0.5467	466	244	699	9.98659047981427e-56	1.19185970445842e-54	agent	control	tumor necrosis factor	agent	control	LPS
GDS2341.0.1.4	GDS2414.0.1.4	0.5458	217	129	338	1.24082027125912e-27	6.98245563414282e-27	agent	untreated	Type I IFN	agent	control	trophoblast conditioned medium
GDS1574.8.9.13	GDS2164.0.1	-0.5429	1931	1302	3045	4.87749639373865e-233	5.56693663945878e-231	agent	control	endotoxin	agent	control	SIV-Nef
GDS2142.0.1	GDS2216.0.1.5	-0.5417	226	244	468	4.82431587770665e-37	3.602287293103e-36	disease state	normal	mild cystic fibrosis	agent	control	LPS
GDS2367.0.1.3	GDS715.0.6.18	0.5407	187	1378	1542	8.54398181683986e-118	3.02901732351066e-116	agent	vehicle	estradiol	agent	none	16-ketoestradiol
GDS1926.0.2.4	GDS715.0.7.18	0.5405	119	136	254	1.14107310661144e-20	4.97745045686143e-20	agent	control	LTD4	agent	none	4,5-dianilinophthalimide
GDS1574.8.9.10	GDS2057.0.1.3	-0.5401	360	133	493	1.11871066333438e-38	8.76837516524274e-38	agent	control	endotoxin	agent	control	DHT
GDS2617.0.1	GDS715.0.3.18	-0.5396	119	592	704	1.9307459402712e-54	2.23514015288304e-53	disease state	normal	non-tumorigenic cancer cell	agent	none	erythro-9-(2-hydroxy-3-nonyl)adenine HCl
GDS2142.0.1	GDS715.0.14.18	-0.5371	226	141	365	1.15107603783129e-28	6.71602572800297e-28	disease state	normal	mild cystic fibrosis	agent	none	R-(-)-apomorphine HCl
GDS2142.0.1	GDS2367.3.4.1	-0.5369	226	266	486	1.22674768161091e-37	9.32465620647767e-37	disease state	normal	mild cystic fibrosis	infection	control adenovirus	adenovirus carrying estrogen receptor beta
GDS266.0.1.2	GDS715.0.6.18	0.5366	407	1378	1747	7.44176112507374e-131	3.11357389806892e-129	disease state	no atopy	atopy	agent	none	16-ketoestradiol
GDS2617.0.2	GDS2635.0.2	0.5364	503	263	748	5.91714760806372e-57	7.27503846256695e-56	disease state	normal	tumorigenic cancer cell	disease state	lobular control	invasive lobular carcinoma
GDS715.0.1.18	GDS715.0.14.18	0.5363	3116	141	3157	1.19568032198665e-234	1.37693977600178e-232	agent	none	positive control	agent	none	R-(-)-apomorphine HCl
GDS1353.0.1.2	GDS715.2.6.18	0.5345	1304	582	1804	7.89335635887578e-134	3.42345503648082e-132	agent	control	dexamethasone	agent	negative control	16-ketoestradiol
GDS2142.0.1	GDS715.0.3.18	-0.5309	226	592	810	4.2803880640156e-60	5.64250006372037e-59	disease state	normal	mild cystic fibrosis	agent	none	erythro-9-(2-hydroxy-3-nonyl)adenine HCl
GDS715.0.11.18	GDS715.0.7.18	-0.5308	183	136	311	5.28324678084386e-24	2.61543451778909e-23	agent	none	scopolamine methyl bromide	agent	none	4,5-dianilinophthalimide
GDS2057.0.1.3	GDS715.2.3.18	0.5306	133	266	396	3.87381034942909e-30	2.36693493467878e-29	agent	control	DHT	agent	negative control	erythro-9-(2-hydroxy-3-nonyl)adenine HCl
GDS1353.0.1.2	GDS715.0.3.18	0.5294	1304	592	1819	6.15866121600961e-132	2.60362027067318e-130	agent	control	dexamethasone	agent	none	erythro-9-(2-hydroxy-3-nonyl)adenine HCl
GDS2057.0.2.3	GDS715.0.7.18	0.5281	117	136	252	1.6814757528833e-19	6.98580510498754e-19	agent	control	RTI-018	agent	none	4,5-dianilinophthalimide
GDS1956.0.6	GDS1956.0.7	0.5264	2160	1627	3230	9.57141499281724e-230	1.06634902112875e-227	disease state	normal	Emery-Dreifuss muscular dystrophy	disease state	normal	Becker muscular dystrophy
GDS2250.0.3	GDS2617.0.2	0.5264	232	503	681	8.32834253922137e-50	8.62282707244478e-49	disease state	normal	basal-like cancer	disease state	normal	tumorigenic cancer cell
GDS2635.0.2	GDS715.0.14.18	-0.5262	263	141	398	1.00403963913094e-29	6.05832428817488e-29	disease state	lobular control	invasive lobular carcinoma	agent	none	R-(-)-apomorphine HCl
GDS1392.0.1	GDS715.2.3.18	-0.5257	413	266	666	1.34789911979291e-48	1.35909440226956e-47	disease state	normal	rheumatoid arthritis, on methotrexate	agent	negative control	erythro-9-(2-hydroxy-3-nonyl)adenine HCl
GDS1326.2.3.1	GDS2216.0.1.5	0.5245	181	244	424	2.42811903862144e-31	1.53899770735145e-30	agent	control	E2	agent	control	LPS
GDS1326.2.3.1	GDS715.0.3.18	0.5245	181	592	765	2.72486268535829e-55	3.22204464565109e-54	agent	control	E2	agent	none	erythro-9-(2-hydroxy-3-nonyl)adenine HCl
GDS2057.0.1.3	GDS715.0.3.18	0.5232	133	592	717	1.24504783253722e-51	1.34505949314916e-50	agent	control	DHT	agent	none	erythro-9-(2-hydroxy-3-nonyl)adenine HCl
GDS715.0.13.18	GDS715.2.12.18	0.5232	274	117	374	1.14290914703102e-27	6.43924768624169e-27	agent	none	8-(3-chlorostyryl) caffeine	agent	negative control	5-fluorouracil
GDS715.1.2.18	GDS715.2.3.18	0.5224	2226	266	2369	4.91734709051493e-166	3.10420457598984e-164	agent	negative control	positive control	agent	negative control	erythro-9-(2-hydroxy-3-nonyl)adenine HCl
GDS2617.0.1	GDS715.0.11.18	-0.5213	119	183	301	2.25669963487112e-22	1.05138033023203e-21	disease state	normal	non-tumorigenic cancer cell	agent	none	scopolamine methyl bromide
GDS1956.0.10	GDS1956.0.6	0.5201	2334	2160	3775	9.7698759076774e-261	1.28130411738671e-258	disease state	normal	dysferlin mutation	disease state	normal	Emery-Dreifuss muscular dystrophy
GDS2341.0.1.4	GDS715.0.3.18	0.5194	217	592	796	3.36445232674987e-56	4.05970966468569e-55	agent	untreated	Type I IFN	agent	none	erythro-9-(2-hydroxy-3-nonyl)adenine HCl
GDS1062.2.3.0	GDS2367.0.2.3	-0.5188	483	282	759	1.59929300716071e-53	1.81045806052482e-52	disease state	no metastasis	metastasis	agent	vehicle	tamoxifen
GDS1326.2.3.1	GDS715.2.3.18	0.5186	181	266	441	9.99774619697591e-32	6.41202912215667e-31	agent	control	E2	agent	negative control	erythro-9-(2-hydroxy-3-nonyl)adenine HCl
GDS2142.0.1	GDS715.0.7.18	-0.5185	226	136	356	6.90380352884662e-26	3.66111037485499e-25	disease state	normal	mild cystic fibrosis	agent	none	4,5-dianilinophthalimide
GDS2216.0.1.5	GDS2341.0.3.4	0.5134	244	494	724	6.20627832872655e-50	6.44305864567204e-49	agent	control	LPS	agent	untreated	Types I and II IFNs
GDS1392.0.1	GDS2216.0.1.5	-0.5107	413	244	643	5.2937235848243e-44	4.77680090991759e-43	disease state	normal	rheumatoid arthritis, on methotrexate	agent	control	LPS
GDS2142.0.1	GDS715.2.6.18	-0.5104	226	582	797	4.39740955854314e-54	5.0432894317386e-53	disease state	normal	mild cystic fibrosis	agent	negative control	16-ketoestradiol
GDS715.0.8.16	GDS715.2.6.18	-0.5101	109	582	684	1.39004732807123e-46	1.3362252765949e-45	agent	none	1,10-phenanthroline	agent	negative control	16-ketoestradiol
GDS2250.0.1	GDS2617.0.1	0.5090	160	119	259	1.78115445896431e-18	7.06971453617357e-18	disease state	normal	non-basal-like cancer	disease state	normal	non-tumorigenic cancer cell
GDS2341.0.3.4	GDS2414.0.1.4	0.5088	494	129	603	5.07799293607257e-41	4.23904717710465e-40	agent	untreated	Types I and II IFNs	agent	control	trophoblast conditioned medium
GDS1574.8.9.13	GDS2362.6.7.2.5	-0.5083	1931	797	2534	1.4173785335037e-166	9.02155193747168e-165	agent	control	endotoxin	agent	untreated	chloroguine treated
GDS1392.0.1	GDS1574.8.9.11	0.5079	413	567	961	3.74171733818282e-64	5.37061433622193e-63	disease state	normal	rheumatoid arthritis, on methotrexate	agent	control	endotoxin
GDS1353.0.1.2	GDS715.0.7.18	0.5064	1304	136	1434	3.02268741140225e-94	7.56129968281115e-93	agent	control	dexamethasone	agent	none	4,5-dianilinophthalimide
GDS1574.8.9.10	GDS2057.0.2.3	-0.5058	360	117	477	2.39006414222946e-32	1.55995793112953e-31	agent	control	endotoxin	agent	control	RTI-018
GDS2164.0.1	GDS715.0.6.18	0.5058	1302	1378	2493	4.61586090386871e-162	2.78704386317346e-160	agent	control	SIV-Nef	agent	none	16-ketoestradiol
GDS1956.0.2	GDS1956.0.9	0.5041	6836	2401	7588	0	0	disease state	normal	juvenile dermatomyositis	disease state	normal	Calpain 3 mutation
GDS2341.0.2.5	GDS2414.0.1.4	0.5039	579	129	688	1.39890376955145e-45	1.31341431583737e-44	agent	untreated	Type II IFN	agent	control	trophoblast conditioned medium
GDS2617.0.1	GDS715.0.14.18	-0.5039	119	141	258	5.09478338615053e-18	1.98159717612433e-17	disease state	normal	non-tumorigenic cancer cell	agent	none	R-(-)-apomorphine HCl
GDS1956.0.11	GDS1956.0.2	0.5029	2145	6836	7503	0	0	disease state	normal	FKRP mutation	disease state	normal	juvenile dermatomyositis
GDS715.0.1.18	GDS715.0.3.18	0.5021	3116	592	3360	4.1370160509787e-214	4.09100362583283e-212	agent	none	positive control	agent	none	erythro-9-(2-hydroxy-3-nonyl)adenine HCl
GDS1326.2.3.1	GDS2367.0.1.3	-0.5009	181	187	352	9.34583272062017e-24	4.58925795478847e-23	agent	control	E2	agent	vehicle	estradiol
GDS2250.0.1	GDS2418.0.1	0.5008	160	2548	2603	2.55907234033938e-165	1.60234232733642e-163	disease state	normal	non-basal-like cancer	disease state	control	vulvar intraepithelial neoplasia
GDS1331.0.1	GDS1353.0.1.2	0.4995	1070	1304	2236	1.97150815251701e-141	9.39200891793208e-140	disease state	normal	presymptomatic	agent	control	dexamethasone
GDS1574.8.9.13	GDS715.1.2.18	0.4995	1931	2226	3870	2.17402109432403e-243	2.61508045685629e-241	agent	control	endotoxin	agent	negative control	positive control
GDS1574.8.9.10	GDS266.0.1.2	-0.4982	360	407	754	1.50773362701348e-48	1.51747391891667e-47	agent	control	endotoxin	disease state	no atopy	atopy
GDS2057.0.1.3	GDS715.0.8.16	0.4979	133	109	241	1.67674469163301e-16	6.06691664056613e-16	agent	control	DHT	agent	none	1,10-phenanthroline
GDS2635.0.2	GDS715.0.6.18	-0.4973	263	1378	1613	1.64609937804926e-101	4.58727778178998e-100	disease state	lobular control	invasive lobular carcinoma	agent	none	16-ketoestradiol
GDS715.0.13.18	GDS715.2.5.18	-0.4969	274	3040	3216	3.50753741055746e-200	3.08776168160683e-198	agent	none	8-(3-chlorostyryl) caffeine	agent	negative control	sulmazole
GDS2164.0.1	GDS715.2.6.18	0.4958	1302	582	1811	5.68196358845508e-113	1.88097653539791e-111	agent	control	SIV-Nef	agent	negative control	16-ketoestradiol
GDS1353.0.1.2	GDS2142.0.2	0.4954	1304	604	1877	8.27562098231872e-117	2.90445216837916e-115	agent	control	dexamethasone	disease state	normal	severe cystic fibrosis
GDS2341.0.3.5	GDS2611.0.3.9	0.4952	741	284	954	3.61415602159642e-60	4.77161209703525e-59	agent	untreated	Types I and II IFNs	agent	untreated	IFN-gamma
GDS1331.0.1	GDS715.2.5.18	-0.4949	1070	3040	3778	1.15536667175085e-232	1.31575313964878e-230	disease state	normal	presymptomatic	agent	negative control	sulmazole
GDS715.0.10.18	GDS715.2.4.18	-0.4936	158	3836	3915	1.39083099702834e-239	1.63593478011605e-237	agent	none	pergolide methanesulfonate	agent	negative control	a-methyl-L-p-tyrosine
GDS1326.2.3.1	GDS715.2.6.18	0.4930	181	582	755	1.72898943857008e-47	1.69949909262562e-46	agent	control	E2	agent	negative control	16-ketoestradiol
GDS1956.0.3	GDS2153.0.1	0.4924	4453	1932	5416	0	0	disease state	normal	amyotophic lateral sclerosis	disease state	normal	dermatomyositis
GDS1574.8.9.11	GDS2142.0.1	0.4910	567	226	778	1.90490409447406e-48	1.912709114819e-47	agent	control	endotoxin	disease state	normal	mild cystic fibrosis
GDS2216.0.1.5	GDS2221.0.3	0.4909	244	970	1175	2.770890090063e-72	4.67231621788514e-71	agent	control	LPS	agent	untreated	lipopolysaccharide
GDS715.0.11.18	GDS715.2.12.18	0.4900	183	117	286	1.11541609792807e-18	4.47236206151219e-18	agent	none	scopolamine methyl bromide	agent	negative control	5-fluorouracil
GDS1574.8.9.11	GDS2414.0.1.4	0.4899	567	129	684	1.41200622526529e-42	1.22813341025803e-41	agent	control	endotoxin	agent	control	trophoblast conditioned medium
GDS2341.0.1.5	GDS2635.0.2	0.4899	136	263	398	2.04260835798697e-25	1.06580217193718e-24	agent	untreated	Type I IFN	disease state	lobular control	invasive lobular carcinoma
GDS2341.0.2.5	GDS2611.0.3.9	0.4895	579	284	802	1.49041223706296e-49	1.53167945146907e-48	agent	untreated	Type II IFN	agent	untreated	IFN-gamma
GDS1392.0.1	GDS715.2.6.18	-0.4894	413	582	964	3.34569050593868e-59	4.32555401669731e-58	disease state	normal	rheumatoid arthritis, on methotrexate	agent	negative control	16-ketoestradiol
GDS2142.0.1	GDS715.0.8.16	-0.4889	226	109	331	2.72462836115304e-21	1.21751321921964e-20	disease state	normal	mild cystic fibrosis	agent	none	1,10-phenanthroline
GDS1926.0.3.4	GDS715.0.7.18	0.4888	135	136	268	1.67787704520583e-17	6.37073932438478e-17	agent	control	LTD4 and thrombin	agent	none	4,5-dianilinophthalimide
GDS1574.8.9.13	GDS715.0.1.18	0.4880	1931	3116	4604	3.72603565801225e-274	5.27289814753435e-272	agent	control	endotoxin	agent	none	positive control
GDS266.0.1.2	GDS715.0.11.18	0.4877	407	183	585	2.77330496608902e-36	2.03014790174597e-35	disease state	no atopy	atopy	agent	none	scopolamine methyl bromide
GDS2341.0.1.5	GDS715.0.7.18	0.4873	136	136	271	1.4390825914455e-17	5.48176838042067e-17	agent	untreated	Type I IFN	agent	none	4,5-dianilinophthalimide
GDS715.0.14.18	GDS715.1.2.18	0.4862	141	2226	2288	4.53826057386691e-136	2.02359743822189e-134	agent	none	R-(-)-apomorphine HCl	agent	negative control	positive control
GDS1574.8.9.13	GDS2221.1.3	0.4861	1931	940	2656	1.40075831817459e-157	8.05348600912238e-156	agent	control	endotoxin	agent	vehicle	lipopolysaccharide
GDS2057.0.1.3	GDS2367.3.4.1	0.4861	133	266	397	6.1828392487958e-25	3.17098415379619e-24	agent	control	DHT	infection	control adenovirus	adenovirus carrying estrogen receptor beta
GDS1259.0.1	GDS715.0.6.18	0.4856	2867	1378	3893	1.55377460018571e-229	1.7285549839191e-227	disease state	normal	dermatomyositis	agent	none	16-ketoestradiol
GDS266.0.1.2	GDS715.0.7.18	0.4852	407	136	534	6.93269702343739e-33	4.59182426237767e-32	disease state	no atopy	atopy	agent	none	4,5-dianilinophthalimide
GDS1062.2.3.0	GDS2367.0.1.3	-0.4840	483	187	664	2.72936581316942e-40	2.23387078553283e-39	disease state	no metastasis	metastasis	agent	vehicle	estradiol
GDS1331.0.2	GDS2191.0.1	-0.4816	3398	942	3959	4.74342267953116e-229	5.26558509648637e-227	disease state	normal	symptomatic	disease state	control	bipolar disorder
GDS1392.0.1	GDS715.0.14.18	-0.4816	413	141	550	2.78985776854671e-33	1.8714312498288e-32	disease state	normal	rheumatoid arthritis, on methotrexate	agent	none	R-(-)-apomorphine HCl
GDS1062.2.3.0	GDS2216.0.1.5	0.4812	483	244	727	2.10034631418356e-43	1.86529802713545e-42	disease state	no metastasis	metastasis	agent	control	LPS
GDS1062.2.3.0	GDS715.2.4.18	0.4794	483	3836	4255	1.73656344090298e-243	2.09377990614943e-241	disease state	no metastasis	metastasis	agent	negative control	a-methyl-L-p-tyrosine
GDS1926.0.3.4	GDS715.2.3.18	0.4777	135	266	396	5.75265675574182e-24	2.84415481443198e-23	agent	control	LTD4 and thrombin	agent	negative control	erythro-9-(2-hydroxy-3-nonyl)adenine HCl
GDS715.0.3.18	GDS715.0.9.18	0.4772	592	3151	3597	5.25163428032224e-204	4.75638306615871e-202	agent	none	erythro-9-(2-hydroxy-3-nonyl)adenine HCl	agent	none	5-fluorouridine
GDS2216.0.1.5	GDS2221.0.2	0.4771	244	1338	1531	7.49924302212247e-88	1.68561399061441e-86	agent	control	LPS	agent	untreated	galectin-1
GDS2057.0.2.3	GDS715.0.3.18	0.4770	117	592	703	3.16986404502304e-41	2.66276681369456e-40	agent	control	RTI-018	agent	none	erythro-9-(2-hydroxy-3-nonyl)adenine HCl
GDS715.0.13.18	GDS715.2.4.18	-0.4766	274	3836	3999	6.07495365177554e-226	6.56386100006909e-224	agent	none	8-(3-chlorostyryl) caffeine	agent	negative control	a-methyl-L-p-tyrosine
GDS2142.0.1	GDS2635.0.3	-0.4764	226	300	519	9.22269339719109e-31	5.73831035858075e-30	disease state	normal	mild cystic fibrosis	disease state	lobular control	invasive ductal carcinoma
GDS1574.8.9.13	GDS2200.0.1	0.4762	1931	649	2485	7.3072275596116e-141	3.44482943110901e-139	agent	control	endotoxin	disease state	normal	actinic keratosis
GDS1926.0.2.4	GDS715.0.3.18	0.4758	119	592	702	6.07163110071041e-41	5.05728225600219e-40	agent	control	LTD4	agent	none	erythro-9-(2-hydroxy-3-nonyl)adenine HCl
GDS1326.2.3.1	GDS1574.8.9.10	-0.4756	181	360	534	1.71685174349496e-31	1.09317529374186e-30	agent	control	E2	agent	control	endotoxin
GDS715.0.10.18	GDS715.0.9.18	0.4750	158	3151	3216	1.03753964460268e-180	7.67651125595371e-179	agent	none	pergolide methanesulfonate	agent	none	5-fluorouridine
GDS2057.0.2.3	GDS715.2.3.18	0.4749	117	266	380	9.00187159452451e-23	4.25558883350936e-22	agent	control	RTI-018	agent	negative control	erythro-9-(2-hydroxy-3-nonyl)adenine HCl
GDS1050.0.1.2	GDS1050.2.3.0	0.4744	763	1874	2397	8.65193911900293e-135	3.79847226752159e-133	disease state	normal	polycystic ovary syndrome	agent	untreated	valproic acid
GDS2367.0.2.3	GDS2367.3.4.2	-0.4744	282	691	767	2.67873036959687e-44	2.43427680924235e-43	agent	vehicle	tamoxifen	infection	control adenovirus	adenovirus carrying estrogen receptor beta
GDS2057.0.1.3	GDS2216.0.1.5	0.4741	133	244	374	2.34742323151127e-22	1.09258986722596e-21	agent	control	DHT	agent	control	LPS
GDS2216.0.1.5	GDS2221.1.3	0.4739	244	940	1145	3.67995577892792e-65	5.39924221952221e-64	agent	control	LPS	agent	vehicle	lipopolysaccharide
GDS1926.0.2.4	GDS715.0.14.18	0.4737	119	141	259	6.83104688674286e-16	2.40030254886294e-15	agent	control	LTD4	agent	none	R-(-)-apomorphine HCl
GDS2142.0.1	GDS2414.0.1.4	-0.4736	226	129	348	7.40939249953763e-21	3.25583336494247e-20	disease state	normal	mild cystic fibrosis	agent	control	trophoblast conditioned medium
GDS2216.0.1.5	GDS715.0.6.18	-0.4734	244	1378	1589	1.52377246880762e-89	3.53225885385651e-88	agent	control	LPS	agent	none	16-ketoestradiol
GDS2341.0.1.5	GDS2367.3.4.1	0.4725	136	266	401	1.08020021755219e-23	5.29299772361814e-23	agent	untreated	Type I IFN	infection	control adenovirus	adenovirus carrying estrogen receptor beta
GDS1956.0.2	GDS1956.0.7	0.4717	6836	1627	7340	0	0	disease state	normal	juvenile dermatomyositis	disease state	normal	Becker muscular dystrophy
GDS2057.0.1.3	GDS715.2.6.18	0.4716	133	582	711	1.18187745986708e-40	9.78079253152105e-40	agent	control	DHT	agent	negative control	16-ketoestradiol
GDS2164.0.1	GDS2367.3.4.2	0.4716	1302	691	1873	2.45759644904193e-104	7.15702495527436e-103	agent	control	SIV-Nef	infection	control adenovirus	adenovirus carrying estrogen receptor beta
GDS715.0.10.18	GDS715.2.5.18	-0.4716	158	3040	3124	8.819020857643e-173	5.9949205867486e-171	agent	none	pergolide methanesulfonate	agent	negative control	sulmazole
GDS2341.0.1.4	GDS2635.0.3	0.4713	217	300	510	1.45828608617546e-29	8.76316474426744e-29	agent	untreated	Type I IFN	disease state	lobular control	invasive ductal carcinoma
GDS1574.8.9.12	GDS1971.0.2	0.4704	2152	953	2881	1.39891412119016e-158	8.13400330355833e-157	agent	control	endotoxin	disease state	healthy	complicated malaria
GDS2250.0.3	GDS2635.0.3	0.4702	232	300	496	1.19445577154414e-28	6.96411337929619e-28	disease state	normal	basal-like cancer	disease state	lobular control	invasive ductal carcinoma
GDS1331.0.2	GDS1956.0.4	-0.4675	3398	1090	4009	7.09449186296047e-217	7.13472724966294e-215	disease state	normal	symptomatic	disease state	normal	spastic paraplegia
GDS715.0.6.18	GDS715.0.9.18	0.4673	1378	3151	4134	2.31845047697989e-223	2.4567642310003e-221	agent	none	16-ketoestradiol	agent	none	5-fluorouridine
GDS1392.0.1	GDS715.0.11.18	-0.4672	413	183	587	3.66624893261651e-33	2.44960101936923e-32	disease state	normal	rheumatoid arthritis, on methotrexate	agent	none	scopolamine methyl bromide
GDS2216.0.1.5	GDS2221.1.2	0.4672	244	1258	1453	1.15028120033989e-79	2.22944137929533e-78	agent	control	LPS	agent	vehicle	galectin-1
GDS1353.0.1.2	GDS2635.0.2	0.4671	1304	263	1538	3.493282812189e-84	7.34975077965612e-83	agent	control	dexamethasone	disease state	lobular control	invasive lobular carcinoma
GDS2635.0.2	GDS266.0.1.2	0.4670	263	407	658	5.98787297640769e-37	4.45798019118037e-36	disease state	lobular control	invasive lobular carcinoma	disease state	no atopy	atopy
GDS2341.0.1.5	GDS2611.0.3.9	0.4668	136	284	389	1.90882298345388e-22	8.91897912964091e-22	agent	untreated	Type I IFN	agent	untreated	IFN-gamma
GDS1353.0.1.2	GDS715.0.11.18	0.4666	1304	183	1477	1.00910389866745e-80	1.99499224723589e-79	agent	control	dexamethasone	agent	none	scopolamine methyl bromide
GDS2414.0.1.4	GDS2617.0.1	-0.4666	129	119	241	1.96866146467723e-14	6.41505668961294e-14	agent	control	trophoblast conditioned medium	disease state	normal	non-tumorigenic cancer cell
GDS1259.0.1	GDS2200.0.1	0.4665	2867	649	3372	7.50873722591897e-182	5.5931658918366e-180	disease state	normal	dermatomyositis	disease state	normal	actinic keratosis
GDS1353.0.1.2	GDS715.0.14.18	0.4657	1304	141	1436	3.39387716709857e-78	6.40536216481567e-77	agent	control	dexamethasone	agent	none	R-(-)-apomorphine HCl
GDS1926.0.3.4	GDS715.2.6.18	0.4635	135	582	710	4.21911273420135e-39	3.34574345913447e-38	agent	control	LTD4 and thrombin	agent	negative control	16-ketoestradiol
GDS1353.0.1.2	GDS266.0.1.2	-0.4624	1304	407	1672	2.44506377698383e-89	5.65088975334267e-88	agent	control	dexamethasone	disease state	no atopy	atopy
GDS2635.0.3	GDS715.0.11.18	-0.4620	300	183	477	1.35276136551128e-26	7.35226611807337e-26	disease state	lobular control	invasive ductal carcinoma	agent	none	scopolamine methyl bromide
GDS1926.0.2.4	GDS715.2.3.18	0.4618	119	266	381	1.5990771867504e-21	7.21274853709198e-21	agent	control	LTD4	agent	negative control	erythro-9-(2-hydroxy-3-nonyl)adenine HCl
GDS1956.0.1	GDS1956.0.9	0.4617	4393	2401	5811	8.83740701373436e-305	1.5051774312074e-302	disease state	normal	acute quadriplegic myopathy	disease state	normal	Calpain 3 mutation
GDS2142.0.2	GDS2367.3.4.1	-0.4616	604	266	865	7.29542002836594e-47	7.06543783412686e-46	disease state	normal	severe cystic fibrosis	infection	control adenovirus	adenovirus carrying estrogen receptor beta
GDS1331.0.1	GDS715.2.4.18	-0.4614	1070	3836	4514	7.34985506206324e-237	8.5600951257754e-235	disease state	normal	presymptomatic	agent	negative control	a-methyl-L-p-tyrosine
GDS2164.0.1	GDS2367.0.2.3	-0.4614	1302	282	1538	6.29195418591579e-82	1.27117358942233e-80	agent	control	SIV-Nef	agent	vehicle	tamoxifen
GDS2341.0.1.5	GDS715.2.3.18	0.4613	136	266	400	1.79887013456631e-22	8.41416133775456e-22	agent	untreated	Type I IFN	agent	negative control	erythro-9-(2-hydroxy-3-nonyl)adenine HCl
GDS2142.0.2	GDS715.2.3.18	-0.4605	604	266	857	3.32276239871812e-46	3.16584174821572e-45	disease state	normal	severe cystic fibrosis	agent	negative control	erythro-9-(2-hydroxy-3-nonyl)adenine HCl
GDS715.0.12.18	GDS715.2.9.18	0.4596	131	3560	3638	1.29541880841266e-189	1.03612161927521e-187	agent	none	5-fluorouracil	agent	negative control	5-fluorouridine
GDS715.0.14.18	GDS715.0.9.18	0.4593	141	3151	3255	1.31180441455345e-169	8.62777767532486e-168	agent	none	R-(-)-apomorphine HCl	agent	none	5-fluorouridine
GDS1392.0.1	GDS2142.0.1	-0.4592	413	226	631	3.10491324084546e-34	2.14135796363915e-33	disease state	normal	rheumatoid arthritis, on methotrexate	disease state	normal	mild cystic fibrosis
GDS2057.0.1.3	GDS715.0.14.18	0.4591	133	141	274	1.08662636913112e-15	3.78203761571585e-15	agent	control	DHT	agent	none	R-(-)-apomorphine HCl
GDS715.0.3.18	GDS715.0.8.16	-0.4589	592	109	691	2.75127122243779e-37	2.06951248454709e-36	agent	none	erythro-9-(2-hydroxy-3-nonyl)adenine HCl	agent	none	1,10-phenanthroline
GDS2216.0.1.5	GDS2341.0.2.4	0.4588	244	300	538	2.30836380595552e-29	1.37757680360411e-28	agent	control	LPS	agent	untreated	Type II IFN
GDS1926.0.3.4	GDS715.0.3.18	0.4585	135	592	719	1.16400255332632e-38	9.12104821376679e-38	agent	control	LTD4 and thrombin	agent	none	erythro-9-(2-hydroxy-3-nonyl)adenine HCl
GDS1353.0.1.2	GDS2367.0.2.3	-0.4582	1304	282	1510	3.04250969296163e-79	5.85269862774456e-78	agent	control	dexamethasone	agent	vehicle	tamoxifen
GDS2142.0.2	GDS2164.0.1	0.4582	604	1302	1860	3.37241729814121e-97	8.84725347070271e-96	disease state	normal	severe cystic fibrosis	agent	control	SIV-Nef
GDS1956.0.10	GDS1956.0.2	0.4575	2334	6836	7626	0	0	disease state	normal	dysferlin mutation	disease state	normal	juvenile dermatomyositis
GDS1326.2.3.1	GDS2367.0.2.3	-0.4573	181	282	443	2.80949872513001e-24	1.40532698471569e-23	agent	control	E2	agent	vehicle	tamoxifen
GDS2057.0.2.3	GDS715.0.8.16	0.4571	117	109	226	4.5577926337537e-13	1.37448196719797e-12	agent	control	RTI-018	agent	none	1,10-phenanthroline
GDS1615.0.2	GDS1971.0.1	0.4570	3399	1356	4121	7.93230146027244e-212	7.64282132918975e-210	disease state	normal	Crohn's disease	disease state	healthy	uncomplicated malaria
GDS2142.0.2	GDS2200.0.1	-0.4568	604	649	1213	1.43218670779084e-63	2.03180070542532e-62	disease state	normal	severe cystic fibrosis	disease state	normal	actinic keratosis
GDS266.0.1.2	GDS715.2.5.18	0.4563	407	3040	3373	3.85258622426038e-173	2.63399685633356e-171	disease state	no atopy	atopy	agent	negative control	sulmazole
GDS2635.0.3	GDS715.0.6.18	-0.4555	300	1378	1641	7.47933161427745e-85	1.5925596159064e-83	disease state	lobular control	invasive ductal carcinoma	agent	none	16-ketoestradiol
GDS1062.2.3.0	GDS2164.0.1	-0.4551	483	1302	1763	7.48254823511279e-91	1.77597520557113e-89	disease state	no metastasis	metastasis	agent	control	SIV-Nef
GDS1062.2.3.0	GDS715.0.3.18	0.4544	483	592	1055	7.06355506978376e-55	8.26478803061305e-54	disease state	no metastasis	metastasis	agent	none	erythro-9-(2-hydroxy-3-nonyl)adenine HCl
GDS2021.0.2	GDS2367.3.4.1	0.4541	314	266	573	1.69771093738839e-30	1.04838423253723e-29	agent	control	nebivolol	infection	control adenovirus	adenovirus carrying estrogen receptor beta
GDS715.0.14.18	GDS715.0.8.16	-0.4537	141	109	239	1.54685174029552e-13	4.8001876191733e-13	agent	none	R-(-)-apomorphine HCl	agent	none	1,10-phenanthroline
GDS266.0.1.2	GDS715.2.4.18	0.4536	407	3836	4162	2.2026765219415e-210	2.09347114512983e-208	disease state	no atopy	atopy	agent	negative control	a-methyl-L-p-tyrosine
GDS1259.0.1	GDS715.0.3.18	0.4533	2867	592	3305	3.22025577755883e-167	2.06246779490983e-165	disease state	normal	dermatomyositis	agent	none	erythro-9-(2-hydroxy-3-nonyl)adenine HCl
GDS715.0.6.18	GDS715.2.4.18	-0.4528	1378	3836	4718	2.74596271200831e-237	3.20539172265034e-235	agent	none	16-ketoestradiol	agent	negative control	a-methyl-L-p-tyrosine
GDS1926.0.3.4	GDS2216.0.1.5	0.4525	135	244	372	3.54857417038575e-20	1.51730922165974e-19	agent	control	LTD4 and thrombin	agent	control	LPS
GDS1326.2.3.1	GDS715.0.7.18	0.4512	181	136	316	2.96985542371995e-17	1.11399991464418e-16	agent	control	E2	agent	none	4,5-dianilinophthalimide
GDS2142.0.1	GDS266.0.1.2	0.4511	226	407	617	2.92712579502205e-32	1.90427404121243e-31	disease state	normal	mild cystic fibrosis	disease state	no atopy	atopy
GDS1926.0.2.4	GDS715.2.6.18	0.4507	119	582	694	5.07453176581414e-36	3.68650066480109e-35	agent	control	LTD4	agent	negative control	16-ketoestradiol
GDS1956.0.1	GDS715.2.4.18	-0.4503	4393	3836	7016	0	0	disease state	normal	acute quadriplegic myopathy	agent	negative control	a-methyl-L-p-tyrosine
GDS1926.0.3.4	GDS2367.3.4.1	0.4502	135	266	395	4.14621678947273e-21	1.84020606631325e-20	agent	control	LTD4 and thrombin	infection	control adenovirus	adenovirus carrying estrogen receptor beta
GDS1392.0.1	GDS2118.0.2	0.4479	413	2118	2426	4.99334489084774e-120	1.82790477182847e-118	disease state	normal	rheumatoid arthritis, on methotrexate	disease state	normal	refractory anemia with ringed sideroblasts
GDS2635.0.3	GDS715.0.14.18	-0.4470	300	141	436	8.35142134044428e-23	3.9528251379561e-22	disease state	lobular control	invasive ductal carcinoma	agent	none	R-(-)-apomorphine HCl
GDS2367.3.4.1	GDS2428.0.1.3	0.4469	266	181	441	4.87581143356445e-23	2.32897041085632e-22	infection	control adenovirus	adenovirus carrying estrogen receptor beta	agent	untreated	5-aza-dC
GDS1392.0.1	GDS266.0.1.2	0.4469	413	407	789	5.3360749940937e-40	4.33509029702881e-39	disease state	normal	rheumatoid arthritis, on methotrexate	disease state	no atopy	atopy
GDS1220.0.1.3	GDS2142.0.2	0.4458	1705	604	2228	3.0164348927636e-109	9.46475047703468e-108	disease state	normal	malignant pleural mesothelioma	disease state	normal	severe cystic fibrosis
GDS1062.2.3.0	GDS715.2.3.18	0.4453	483	266	739	2.79910989989655e-37	2.10508547631324e-36	disease state	no metastasis	metastasis	agent	negative control	erythro-9-(2-hydroxy-3-nonyl)adenine HCl
GDS1574.8.9.13	GDS2221.0.3	0.4451	1931	970	2679	1.56211758236742e-130	6.50748280381458e-129	agent	control	endotoxin	agent	untreated	lipopolysaccharide
GDS2213.0.2	GDS2213.0.3	0.4447	385	1316	1565	7.41879764350499e-77	1.36820214515391e-75	agent	untreated	TSA	agent	untreated	5-aza-dC plus TSA
GDS715.0.11.18	GDS715.0.3.18	-0.4441	183	592	752	1.08941246379367e-37	8.29344713088855e-37	agent	none	scopolamine methyl bromide	agent	none	erythro-9-(2-hydroxy-3-nonyl)adenine HCl
GDS2142.0.2	GDS715.0.3.18	-0.4439	604	592	1165	1.98384317328684e-57	2.46429149024151e-56	disease state	normal	severe cystic fibrosis	agent	none	erythro-9-(2-hydroxy-3-nonyl)adenine HCl
GDS1574.8.9.13	GDS1617.0.5	0.4438	1931	1981	3581	1.0140021635242e-172	6.88985761924168e-171	agent	control	endotoxin	agent	control	MGd/50uM zinc
GDS715.0.6.18	GDS715.2.5.18	-0.4436	1378	3040	3955	2.29298451856112e-190	1.84841305147684e-188	agent	none	16-ketoestradiol	agent	negative control	sulmazole
GDS1926.0.3.4	GDS715.0.14.18	0.4433	135	141	276	1.02735617436265e-14	3.39924072275607e-14	agent	control	LTD4 and thrombin	agent	none	R-(-)-apomorphine HCl
GDS1926.0.2.4	GDS2216.0.1.5	0.4423	119	244	360	1.12413870294359e-18	4.50674932152457e-18	agent	control	LTD4	agent	control	LPS
GDS2142.0.1	GDS715.0.11.18	-0.4416	226	183	399	1.78735423163515e-20	7.7363056599422e-20	disease state	normal	mild cystic fibrosis	agent	none	scopolamine methyl bromide
GDS2216.0.1.5	GDS2255.3.4.0	0.4416	244	321	543	2.52996763926071e-27	1.40855099401368e-26	agent	control	LPS	agent	untreated	endotoxin
GDS715.0.14.18	GDS715.0.15.18	0.4410	141	452	551	1.26507382730379e-27	7.11711659691305e-27	agent	none	R-(-)-apomorphine HCl	agent	none	cyclazosin HCl
GDS1326.2.3.1	GDS715.0.8.16	0.4403	181	109	287	4.8695105461531e-15	1.63883404098348e-14	agent	control	E2	agent	none	1,10-phenanthroline
GDS2341.0.1.4	GDS2367.0.2.3	-0.4376	217	282	493	1.76899449816193e-24	8.91756043177557e-24	agent	untreated	Type I IFN	agent	vehicle	tamoxifen
GDS715.0.11.18	GDS715.0.12.18	0.4374	183	131	292	4.47848196706638e-15	1.51010508929942e-14	agent	none	scopolamine methyl bromide	agent	none	5-fluorouracil
GDS2057.0.2.3	GDS715.2.6.18	0.4373	117	582	692	1.09234853581966e-33	7.42154400297371e-33	agent	control	RTI-018	agent	negative control	16-ketoestradiol
GDS1331.0.1	GDS1956.0.4	-0.4371	1070	1090	2031	1.54816235315037e-95	3.95106749089804e-94	disease state	normal	presymptomatic	disease state	normal	spastic paraplegia
GDS1439.0.1	GDS1439.0.2	0.4369	1549	3178	3995	6.40506546883703e-186	4.95815456356891e-184	disease state	benign	primary	disease state	benign	metastatic
GDS1956.0.3	GDS1956.0.8	0.4359	4453	3999	6608	1.15532161459245e-304	1.96555676361469e-302	disease state	normal	amyotophic lateral sclerosis	disease state	normal	Duchenne muscular dystrophy
GDS2164.0.1	GDS266.0.1.2	-0.4358	1302	407	1690	2.78372945353299e-79	5.36092618665833e-78	agent	control	SIV-Nef	disease state	no atopy	atopy
GDS715.2.12.18	GDS715.2.9.18	0.4357	117	3560	3610	3.55323070365483e-167	2.27478102314706e-165	agent	negative control	5-fluorouracil	agent	negative control	5-fluorouridine
GDS1574.8.9.13	GDS715.2.5.18	0.4356	1931	3040	4321	1.28996919056527e-199	1.12913213984672e-197	agent	control	endotoxin	agent	negative control	sulmazole
GDS1439.0.2	GDS2250.0.1	0.4347	3178	160	3232	4.05766322155708e-149	2.12428237171577e-147	disease state	benign	metastatic	disease state	normal	non-basal-like cancer
GDS2021.0.2	GDS2367.0.1.3	-0.4338	314	187	498	2.87541063511373e-24	1.43768929946489e-23	agent	control	nebivolol	agent	vehicle	estradiol
GDS2057.0.2.3	GDS715.0.14.18	0.4330	117	141	258	3.25116046965656e-13	9.89358052658873e-13	agent	control	RTI-018	agent	none	R-(-)-apomorphine HCl
GDS651.0.1	GDS715.2.4.18	0.4330	4221	3836	6883	0	0	disease state	normal	idiopathic dilated	agent	negative control	a-methyl-L-p-tyrosine
GDS715.0.7.18	GDS715.2.6.18	-0.4326	136	582	681	1.9809747434662e-32	1.29586303690609e-31	agent	none	4,5-dianilinophthalimide	agent	negative control	16-ketoestradiol
GDS1392.0.1	GDS715.0.6.18	-0.4323	413	1378	1727	1.42388296012711e-79	2.75452716141043e-78	disease state	normal	rheumatoid arthritis, on methotrexate	agent	none	16-ketoestradiol
GDS1397.0.2	GDS715.0.8.16	-0.4322	590	109	696	4.80636466717673e-33	3.19928979614749e-32	agent	untreated	TNF-alpha	agent	none	1,10-phenanthroline
GDS1574.8.9.11	GDS2021.0.2	-0.4309	567	314	857	4.62751438976481e-40	3.76620389228105e-39	agent	control	endotoxin	agent	control	nebivolol
GDS2118.0.1	GDS2397.0.1	0.4306	934	580	1375	3.58857233337132e-63	5.04313915815684e-62	disease state	normal	refractory anemia	disease state	normal	idiopathic myelofibrosis
GDS2057.0.2.3	GDS2216.0.1.5	0.4292	117	244	359	1.59929770679496e-17	6.0768767899757e-17	agent	control	RTI-018	agent	control	LPS
GDS1574.8.9.13	GDS715.0.15.18	0.4290	1931	452	2307	6.09576170110095e-104	1.76386764173914e-102	agent	control	endotoxin	agent	none	cyclazosin HCl
GDS1574.8.9.11	GDS1615.0.2	0.4288	567	3399	3744	2.42592878818603e-167	1.55566886283852e-165	agent	control	endotoxin	disease state	normal	Crohn's disease
GDS1956.0.1	GDS1956.0.11	0.4288	4393	2145	5631	1.1005667062381e-250	1.37878248817649e-248	disease state	normal	acute quadriplegic myopathy	disease state	normal	FKRP mutation
GDS1062.2.3.0	GDS715.0.8.16	0.4284	483	109	589	1.08983539731823e-27	6.1442726683075e-27	disease state	no metastasis	metastasis	agent	none	1,10-phenanthroline
GDS715.0.11.18	GDS715.2.5.18	-0.4281	183	3040	3199	9.44525504129e-143	4.57317520718193e-141	agent	none	scopolamine methyl bromide	agent	negative control	sulmazole
GDS2617.0.1	GDS2737.0.1.3	0.4279	119	739	841	9.15207646603834e-39	7.19273908215163e-38	disease state	normal	non-tumorigenic cancer cell	disease state	normal	endometriosis
GDS715.0.3.18	GDS715.1.2.18	0.4279	592	2226	2576	3.36480188814048e-115	1.15204085964321e-113	agent	none	erythro-9-(2-hydroxy-3-nonyl)adenine HCl	agent	negative control	positive control
GDS2142.0.2	GDS715.2.5.18	-0.4270	604	3040	3523	3.91033435303566e-156	2.21755975090261e-154	disease state	normal	severe cystic fibrosis	agent	negative control	sulmazole
GDS1326.2.3.1	GDS715.0.6.18	0.4269	181	1378	1539	3.37638525350883e-69	5.38487927777793e-68	agent	control	E2	agent	none	16-ketoestradiol
GDS2341.0.1.4	GDS715.2.6.18	0.4267	217	582	789	2.98160287972732e-36	2.18034804375838e-35	agent	untreated	Type I IFN	agent	negative control	16-ketoestradiol
GDS2216.0.1.5	GDS2428.0.1.3	0.4266	244	181	422	4.31625916496601e-20	1.83891922665525e-19	agent	control	LPS	agent	untreated	5-aza-dC
GDS1062.2.3.0	GDS1353.0.1.2	-0.4260	483	1304	1750	4.36058416821639e-78	8.21676250194908e-77	disease state	no metastasis	metastasis	agent	control	dexamethasone
GDS1447.0.1	GDS2617.0.1	-0.4259	242	119	347	1.00843499069193e-16	3.68700146279485e-16	agent	control	vanadium	disease state	normal	non-tumorigenic cancer cell
GDS2142.0.2	GDS2216.0.1.5	-0.4259	604	244	840	2.44163129363123e-38	1.89587867161293e-37	disease state	normal	severe cystic fibrosis	agent	control	LPS
GDS1392.0.1	GDS2118.0.1	0.4257	413	934	1296	3.4222458084806e-58	4.32147393139003e-57	disease state	normal	rheumatoid arthritis, on methotrexate	disease state	normal	refractory anemia
GDS2057.0.2.3	GDS2367.3.4.1	0.4256	117	266	381	3.40423388949024e-18	1.3339035277292e-17	agent	control	RTI-018	infection	control adenovirus	adenovirus carrying estrogen receptor beta
GDS1392.0.1	GDS2164.0.1	0.4251	413	1302	1672	2.40598350484765e-74	4.22930874422848e-73	disease state	normal	rheumatoid arthritis, on methotrexate	agent	control	SIV-Nef
GDS1397.0.2	GDS715.0.14.18	-0.4242	590	141	725	4.96680079443384e-33	3.30379659584899e-32	agent	untreated	TNF-alpha	agent	none	R-(-)-apomorphine HCl
GDS1746.2.4.0	GDS2635.0.2	-0.4236	222	263	478	3.09411654543472e-22	1.4342359607153e-21	disease state	normal	basaloid	disease state	lobular control	invasive lobular carcinoma
GDS2164.0.1	GDS715.2.5.18	0.4227	1302	3040	3891	1.79742609207325e-168	1.16672264759438e-166	agent	control	SIV-Nef	agent	negative control	sulmazole
GDS2341.0.1.4	GDS715.0.6.18	0.4226	217	1378	1571	4.45513794483618e-69	7.09138785091002e-68	agent	untreated	Type I IFN	agent	none	16-ketoestradiol
GDS1259.0.1	GDS651.0.1	-0.4225	2867	4221	6086	4.07233113168621e-262	5.40525722829469e-260	disease state	normal	dermatomyositis	disease state	normal	idiopathic dilated
GDS1392.0.1	GDS715.0.7.18	-0.4225	413	136	537	1.1607225286964e-24	5.89272146487533e-24	disease state	normal	rheumatoid arthritis, on methotrexate	agent	none	4,5-dianilinophthalimide
GDS1543.0.1	GDS2367.3.4.2	0.4218	466	691	1108	5.03434952297775e-49	5.1190738337002e-48	agent	control	tumor necrosis factor	infection	control adenovirus	adenovirus carrying estrogen receptor beta
GDS1257.0.1	GDS1257.0.2	0.4217	232	850	1029	1.2637730432235e-45	1.18857105571376e-44	disease state	normal	SCD with acute chest syndrome	disease state	normal	SCD steady state
GDS1353.0.1.2	GDS2164.0.1	-0.4217	1304	1302	2342	1.24732945466361e-101	3.48230600921884e-100	agent	control	dexamethasone	agent	control	SIV-Nef
GDS1062.2.3.0	GDS2142.0.1	0.4217	483	226	700	1.49098709126414e-31	9.5109054453462e-31	disease state	no metastasis	metastasis	disease state	normal	mild cystic fibrosis
GDS1574.8.9.10	GDS1926.0.2.4	-0.4215	360	119	473	8.5227345340388e-22	3.88360358671864e-21	agent	control	endotoxin	agent	control	LTD4
GDS1956.0.1	GDS715.2.5.18	-0.4215	4393	3040	6470	4.40418631162237e-277	6.39721708733361e-275	disease state	normal	acute quadriplegic myopathy	agent	negative control	sulmazole
GDS715.0.13.18	GDS715.0.9.18	0.4213	274	3151	3315	8.8053887126146e-143	4.26739249264633e-141	agent	none	8-(3-chlorostyryl) caffeine	agent	none	5-fluorouridine
GDS2142.0.2	GDS715.2.4.18	-0.4210	604	3836	4305	1.47695934495188e-184	1.12688254062667e-182	disease state	normal	severe cystic fibrosis	agent	negative control	a-methyl-L-p-tyrosine
GDS1353.0.1.2	GDS2635.0.3	0.4201	1304	300	1564	6.61075997143766e-68	1.0282325208622e-66	agent	control	dexamethasone	disease state	lobular control	invasive ductal carcinoma
GDS1326.2.3.1	GDS715.0.14.18	0.4196	181	141	321	4.03411373136468e-15	1.36361266940628e-14	agent	control	E2	agent	none	R-(-)-apomorphine HCl
GDS1574.8.9.13	GDS715.2.4.18	0.4195	1931	3836	5001	2.06739116016661e-212	2.00828183238653e-210	agent	control	endotoxin	agent	negative control	a-methyl-L-p-tyrosine
GDS715.2.15.18	GDS715.2.3.18	0.4186	356	266	596	1.09948648356354e-26	5.99645948654856e-26	agent	negative control	cyclazosin HCl	agent	negative control	erythro-9-(2-hydroxy-3-nonyl)adenine HCl
GDS2635.0.3	GDS715.0.7.18	-0.4180	300	136	429	1.42748258253459e-19	5.94758468538666e-19	disease state	lobular control	invasive ductal carcinoma	agent	none	4,5-dianilinophthalimide
GDS2341.0.1.5	GDS2367.0.1.3	-0.4178	136	187	320	5.97694622054971e-15	2.00256812562659e-14	agent	untreated	Type I IFN	agent	vehicle	estradiol
GDS1392.0.2	GDS2118.0.1	0.4172	732	934	1526	2.5416466908206e-65	3.74159079193401e-64	disease state	normal	myelodysplastic syndrome	disease state	normal	refractory anemia
GDS2341.0.1.5	GDS2649.3.5.0	0.4171	136	229	324	4.54370308621227e-15	1.5315939525527e-14	agent	untreated	Type I IFN	disease state	uninfected	chronic HIV infection
GDS1574.8.9.13	GDS2221.1.2	0.4167	1931	1258	2867	7.91840412284665e-121	2.93072860384905e-119	agent	control	endotoxin	agent	vehicle	galectin-1
GDS1062.2.3.0	GDS715.2.5.18	0.4161	483	3040	3458	6.85504230204282e-145	3.40800485563985e-143	disease state	no metastasis	metastasis	agent	negative control	sulmazole
GDS715.0.14.18	GDS715.2.5.18	-0.4158	141	3040	3156	3.39243760945194e-132	1.44010973031236e-130	agent	none	R-(-)-apomorphine HCl	agent	negative control	sulmazole
GDS266.0.1.2	GDS715.0.4.18	0.4150	407	5001	5302	7.74375286006692e-220	7.9698686087954e-218	disease state	no atopy	atopy	agent	none	a-methyl-L-p-tyrosine
GDS1353.0.1.2	GDS715.2.3.18	0.4148	1304	266	1529	1.21135771487102e-64	1.75671723971108e-63	agent	control	dexamethasone	agent	negative control	erythro-9-(2-hydroxy-3-nonyl)adenine HCl
GDS2164.0.1	GDS2213.0.1	-0.4147	1302	1016	2156	2.23227389555784e-90	5.26177866433022e-89	agent	control	SIV-Nef	agent	untreated	5-aza-dC
GDS1956.0.3	GDS2191.0.1	-0.4137	4453	942	4936	2.09576380238943e-203	1.88812848147795e-201	disease state	normal	amyotophic lateral sclerosis	disease state	control	bipolar disorder
GDS715.0.3.18	GDS715.2.5.18	-0.4134	592	3040	3456	8.9188725602337e-143	4.32103054832051e-141	agent	none	erythro-9-(2-hydroxy-3-nonyl)adenine HCl	agent	negative control	sulmazole
GDS2057.0.1.3	GDS2367.0.1.3	-0.4130	133	187	312	2.78211272566178e-14	8.99286469058032e-14	agent	control	DHT	agent	vehicle	estradiol
GDS1392.0.2	GDS2118.0.3	0.4123	732	976	1548	1.38541808693505e-64	2.006872200919e-63	disease state	normal	myelodysplastic syndrome	disease state	normal	refractory anemia with excess blasts
GDS715.0.14.18	GDS715.2.15.18	0.4116	141	356	478	5.72207721120554e-21	2.5263625506716e-20	agent	none	R-(-)-apomorphine HCl	agent	negative control	cyclazosin HCl
GDS2021.0.2	GDS2367.0.2.3	-0.4115	314	282	587	2.15154124087154e-25	1.12138761045495e-24	agent	control	nebivolol	agent	vehicle	tamoxifen
GDS651.0.1	GDS715.0.4.18	0.4115	4221	5001	7648	0	0	disease state	normal	idiopathic dilated	agent	none	a-methyl-L-p-tyrosine
GDS1331.0.1	GDS2191.0.1	-0.4111	1070	942	1909	9.65217909880644e-79	1.84109199461428e-77	disease state	normal	presymptomatic	disease state	control	bipolar disorder
GDS2341.0.1.4	GDS266.0.1.2	-0.4107	217	407	614	2.19483624500415e-26	1.18486438596318e-25	agent	untreated	Type I IFN	disease state	no atopy	atopy
GDS1956.0.1	GDS715.0.4.18	-0.4104	4393	5001	7772	0	0	disease state	normal	acute quadriplegic myopathy	agent	none	a-methyl-L-p-tyrosine
GDS2635.0.3	GDS715.2.5.18	-0.4100	300	3040	3293	1.01588386598268e-133	4.3985910053878e-132	disease state	lobular control	invasive ductal carcinoma	agent	negative control	sulmazole
GDS1574.8.9.11	GDS2617.0.2	-0.4098	567	503	1041	1.99675307003048e-43	1.77493588632772e-42	agent	control	endotoxin	disease state	normal	tumorigenic cancer cell
GDS1956.0.3	GDS715.2.4.18	-0.4081	4453	3836	6745	4.26115697727873e-269	5.89472623546766e-267	disease state	normal	amyotophic lateral sclerosis	agent	negative control	a-methyl-L-p-tyrosine
GDS2216.0.1.5	GDS2649.3.5.0	0.4073	244	229	469	3.61280056096861e-20	1.54421382712955e-19	agent	control	LPS	disease state	uninfected	chronic HIV infection
GDS2428.0.1.3	GDS715.0.3.18	0.4072	181	592	757	1.34073559898309e-31	8.56417027116272e-31	agent	untreated	5-aza-dC	agent	none	erythro-9-(2-hydroxy-3-nonyl)adenine HCl
GDS1574.8.9.10	GDS2250.0.1	0.4059	360	160	516	6.91599502748616e-22	3.16193215062824e-21	agent	control	endotoxin	disease state	normal	non-basal-like cancer
GDS2250.0.3	GDS2617.0.1	0.4059	232	119	340	6.44247731636682e-15	2.15516703750059e-14	disease state	normal	basal-like cancer	disease state	normal	non-tumorigenic cancer cell
GDS2164.0.1	GDS2635.0.2	0.4055	1302	263	1539	5.5313489452189e-62	7.58507577810614e-61	agent	control	SIV-Nef	disease state	lobular control	invasive lobular carcinoma
GDS1574.8.9.13	GDS2200.0.2	0.4045	1931	1112	2872	1.6379819561688e-113	5.45645330856685e-112	agent	control	endotoxin	disease state	normal	squamous cell carcinoma
GDS2057.0.1.3	GDS715.0.6.18	0.4045	133	1378	1499	4.21595804513981e-60	5.55851882139443e-59	agent	control	DHT	agent	none	16-ketoestradiol
GDS1353.0.1.2	GDS1392.0.1	0.4039	1304	413	1655	5.75082618692065e-66	8.57989188729895e-65	agent	control	dexamethasone	disease state	normal	rheumatoid arthritis, on methotrexate
GDS1353.0.1.2	GDS1956.0.3	0.4038	1304	4453	5148	3.46343111245044e-201	3.07530880654823e-199	agent	control	dexamethasone	disease state	normal	amyotophic lateral sclerosis
GDS715.0.3.18	GDS715.0.7.18	-0.4037	592	136	678	5.79877588480318e-28	3.30090053052764e-27	agent	none	erythro-9-(2-hydroxy-3-nonyl)adenine HCl	agent	none	4,5-dianilinophthalimide
GDS1353.0.1.2	GDS1956.0.5	0.4025	1304	2945	3895	1.22915493717874e-151	6.6450448430012e-150	agent	control	dexamethasone	disease state	normal	fascioscapulohumeral muscular dystrophy
GDS2142.0.1	GDS2617.0.1	-0.4019	226	119	339	1.36608151555672e-14	4.48950325531272e-14	disease state	normal	mild cystic fibrosis	disease state	normal	non-tumorigenic cancer cell
GDS1956.0.3	GDS715.2.5.18	-0.4013	4453	3040	6279	1.14393426475091e-241	1.36217785294981e-239	disease state	normal	amyotophic lateral sclerosis	agent	negative control	sulmazole
GDS2341.0.1.5	GDS715.0.14.18	0.4013	136	141	276	4.20519700268232e-12	1.19723921729891e-11	agent	untreated	Type I IFN	agent	none	R-(-)-apomorphine HCl
GDS1926.0.2.4	GDS2367.3.4.1	0.4005	119	266	381	4.12721419908868e-16	1.46652532879742e-15	agent	control	LTD4	infection	control adenovirus	adenovirus carrying estrogen receptor beta
GDS1259.0.1	GDS2200.0.2	0.3999	2867	1112	3668	6.26580275341772e-141	2.95749509901408e-139	disease state	normal	dermatomyositis	disease state	normal	squamous cell carcinoma
GDS2200.0.1	GDS2341.0.1.4	0.3996	649	217	845	9.72779199361346e-34	6.61910661903948e-33	disease state	normal	actinic keratosis	agent	untreated	Type I IFN
GDS1353.0.1.2	GDS2341.0.1.4	-0.3994	1304	217	1492	3.05567899234631e-58	3.86112148214784e-57	agent	control	dexamethasone	agent	untreated	Type I IFN
GDS1331.0.1	GDS715.0.5.18	-0.3993	1070	4478	5095	2.29236224446972e-194	1.92029968638576e-192	disease state	normal	presymptomatic	agent	none	sulmazole
GDS1062.2.3.0	GDS715.0.4.18	0.3986	483	5001	5378	2.82619296865538e-204	2.56570803775276e-202	disease state	no metastasis	metastasis	agent	none	a-methyl-L-p-tyrosine
GDS1956.0.5	GDS715.2.5.18	-0.3981	2945	3040	5307	4.6520264635895e-201	4.12832584610595e-199	disease state	normal	fascioscapulohumeral muscular dystrophy	agent	negative control	sulmazole
GDS1331.0.1	GDS2367.3.4.1	-0.3980	1070	266	1304	9.6694254638412e-51	1.02293860883045e-49	disease state	normal	presymptomatic	infection	control adenovirus	adenovirus carrying estrogen receptor beta
GDS2221.1.3	GDS2414.0.1.4	0.3973	940	129	1046	7.00170092209833e-41	5.82189274686335e-40	agent	vehicle	lipopolysaccharide	agent	control	trophoblast conditioned medium
GDS715.0.3.18	GDS715.2.6.18	-0.3969	592	582	1053	4.66812243506011e-41	3.90239332943286e-40	agent	none	erythro-9-(2-hydroxy-3-nonyl)adenine HCl	agent	negative control	16-ketoestradiol
GDS1355.0.1	GDS1574.8.9.11	-0.3965	433	567	985	1.97460255854769e-38	1.53789351315606e-37	disease state	normal	pancreatic ductal carcinoma	agent	control	endotoxin
GDS715.0.12.18	GDS715.2.4.18	-0.3965	131	3836	3936	2.47394731909875e-148	1.28511951686563e-146	agent	none	5-fluorouracil	agent	negative control	a-methyl-L-p-tyrosine
GDS1543.0.1	GDS715.0.3.18	0.3958	466	592	1041	2.25355512558357e-40	1.84915805177101e-39	agent	control	tumor necrosis factor	agent	none	erythro-9-(2-hydroxy-3-nonyl)adenine HCl
GDS1220.0.1.3	GDS1574.8.9.11	-0.3955	1705	567	2189	7.12355440976736e-83	1.46415892724606e-81	disease state	normal	malignant pleural mesothelioma	agent	control	endotoxin
GDS1259.0.1	GDS1353.0.1.2	-0.3954	2867	1304	3706	6.03859603481707e-139	2.78953577136596e-137	disease state	normal	dermatomyositis	agent	control	dexamethasone
GDS651.0.1	GDS715.2.5.18	0.3948	4221	3040	6318	1.02433715514135e-234	1.1805047498667e-232	disease state	normal	idiopathic dilated	agent	negative control	sulmazole
GDS1326.2.3.1	GDS715.0.11.18	0.3945	181	183	357	9.63060300354821e-15	3.19124947664259e-14	agent	control	E2	agent	none	scopolamine methyl bromide
GDS2617.0.1	GDS715.0.6.18	-0.3945	119	1378	1485	1.74843171295755e-56	2.12640625200748e-55	disease state	normal	non-tumorigenic cancer cell	agent	none	16-ketoestradiol
GDS1574.8.9.11	GDS2153.0.1	-0.3943	567	1932	2378	2.71865153123659e-89	6.27847776458692e-88	agent	control	endotoxin	disease state	normal	dermatomyositis
GDS1926.0.3.4	GDS2367.0.2.3	-0.3940	135	282	412	9.44027368860648e-17	3.45619485330261e-16	agent	control	LTD4 and thrombin	agent	vehicle	tamoxifen
GDS2221.0.3	GDS2414.0.1.4	0.3933	970	129	1073	5.11108426949235e-41	4.26620881050328e-40	agent	untreated	lipopolysaccharide	agent	control	trophoblast conditioned medium
GDS2635.0.3	GDS715.2.4.18	-0.3931	300	3836	4081	6.61972785516372e-151	3.5451413637387e-149	disease state	lobular control	invasive ductal carcinoma	agent	negative control	a-methyl-L-p-tyrosine
GDS1926.0.2.4	GDS2367.0.2.3	-0.3928	119	282	397	4.26034717209518e-16	1.51274928668562e-15	agent	control	LTD4	agent	vehicle	tamoxifen
GDS2200.0.2	GDS2617.0.2	0.3928	1112	503	1523	2.32428616979722e-57	2.88276425307405e-56	disease state	normal	squamous cell carcinoma	disease state	normal	tumorigenic cancer cell
GDS1062.2.3.0	GDS1220.0.1.3	-0.3926	483	1705	2110	1.04790693803373e-78	1.99782607257856e-77	disease state	no metastasis	metastasis	disease state	normal	malignant pleural mesothelioma
GDS1353.0.1.2	GDS2216.0.1.5	0.3925	1304	244	1500	1.98367052808829e-56	2.40831373860887e-55	agent	control	dexamethasone	agent	control	LPS
GDS715.0.7.18	GDS715.0.9.18	0.3925	136	3151	3257	1.99219140567663e-120	7.32237510707927e-119	agent	none	4,5-dianilinophthalimide	agent	none	5-fluorouridine
GDS1331.0.2	GDS1353.0.1.2	0.3924	3398	1304	4094	8.40925033232897e-151	4.49881114682107e-149	disease state	normal	symptomatic	agent	control	dexamethasone
GDS1956.0.1	GDS1956.0.10	0.3922	4393	2334	5820	2.59132173231881e-213	2.54128255957334e-211	disease state	normal	acute quadriplegic myopathy	disease state	normal	dysferlin mutation
GDS1259.0.1	GDS715.2.5.18	0.3918	2867	3040	4897	2.09598815737596e-179	1.53018350420573e-177	disease state	normal	dermatomyositis	agent	negative control	sulmazole
GDS1259.0.1	GDS715.2.6.18	0.3918	2867	582	3276	1.17444334571507e-120	4.33950149377933e-119	disease state	normal	dermatomyositis	agent	negative control	16-ketoestradiol
GDS1062.2.3.0	GDS2341.0.1.5	-0.3912	483	136	614	6.89615257180721e-24	3.40077119180335e-23	disease state	no metastasis	metastasis	agent	untreated	Type I IFN
GDS2057.0.1.3	GDS2367.0.2.3	-0.3910	133	282	407	2.56323583191278e-16	9.1887549231045e-16	agent	control	DHT	agent	vehicle	tamoxifen
GDS2057.0.2.3	GDS2635.0.2	0.3907	117	263	370	6.08809121785874e-15	2.03914151063302e-14	agent	control	RTI-018	disease state	lobular control	invasive lobular carcinoma
GDS1353.0.1.2	GDS1543.0.1	-0.3906	1304	466	1682	2.01369166936104e-62	2.78766995102051e-61	agent	control	dexamethasone	agent	control	tumor necrosis factor
GDS1543.0.1	GDS715.2.3.18	0.3905	466	266	721	1.11311134872374e-27	6.27411937621721e-27	agent	control	tumor necrosis factor	agent	negative control	erythro-9-(2-hydroxy-3-nonyl)adenine HCl
GDS1543.0.1	GDS715.2.6.18	0.3905	466	582	1025	1.1193526148042e-38	8.77296013808116e-38	agent	control	tumor necrosis factor	agent	negative control	16-ketoestradiol
GDS1062.2.3.0	GDS1574.8.9.10	-0.3901	483	360	833	1.14437505508332e-31	7.32660252475112e-31	disease state	no metastasis	metastasis	agent	control	endotoxin
GDS1971.0.1	GDS2255.3.4.1	0.3899	1356	267	1515	3.48614733968204e-56	4.2062230671096e-55	disease state	healthy	uncomplicated malaria	agent	untreated	endotoxin
GDS715.0.11.18	GDS715.2.4.18	-0.3899	183	3836	3997	2.8694301609901e-145	1.43348877201682e-143	agent	none	scopolamine methyl bromide	agent	negative control	a-methyl-L-p-tyrosine
GDS2164.0.1	GDS715.0.3.18	0.3898	1302	592	1776	1.57669201372038e-65	2.33289030004568e-64	agent	control	SIV-Nef	agent	none	erythro-9-(2-hydroxy-3-nonyl)adenine HCl
GDS1353.0.1.2	GDS2367.0.1.3	-0.3896	1304	187	1441	1.94721005298946e-53	2.20010707804639e-52	agent	control	dexamethasone	agent	vehicle	estradiol
GDS1439.0.2	GDS2250.0.3	0.3879	3178	232	3265	1.03206391974394e-117	3.65551210658399e-116	disease state	benign	metastatic	disease state	normal	basal-like cancer
GDS2057.0.1.3	GDS715.0.11.18	0.3878	133	183	314	1.03936317095914e-12	3.06756947671637e-12	agent	control	DHT	agent	none	scopolamine methyl bromide
GDS2341.0.1.5	GDS715.0.11.18	0.3877	136	183	314	1.0545293967787e-12	3.11119785068961e-12	agent	untreated	Type I IFN	agent	none	scopolamine methyl bromide
GDS1326.2.3.1	GDS1353.0.1.2	-0.3864	181	1304	1466	2.11291327999129e-53	2.38575559645013e-52	agent	control	E2	agent	control	dexamethasone
GDS651.0.1	GDS715.0.9.18	-0.3863	4221	3151	6401	7.06900963943282e-227	7.65941792878408e-225	disease state	normal	idiopathic dilated	agent	none	5-fluorouridine
GDS1062.2.3.0	GDS2153.0.1	-0.3860	483	1932	2332	1.00204354284787e-83	2.09083785527644e-82	disease state	no metastasis	metastasis	disease state	normal	dermatomyositis
GDS1259.0.1	GDS2635.0.2	0.3858	2867	263	3062	3.07424899843759e-109	9.64222539380214e-108	disease state	normal	dermatomyositis	disease state	lobular control	invasive lobular carcinoma
GDS1574.8.9.11	GDS2239.0.1	-0.3857	567	332	882	1.15460805610829e-32	7.59681303069928e-32	agent	control	endotoxin	agent	control	hepatitis C virus core protein
GDS1615.0.2	GDS1971.0.2	0.3852	3399	953	3917	9.47196327516065e-139	4.36119000250116e-137	disease state	normal	Crohn's disease	disease state	healthy	complicated malaria
GDS651.0.1	GDS715.2.9.18	-0.3850	4221	3560	6669	1.38721082590776e-234	1.59631144379643e-232	disease state	normal	idiopathic dilated	agent	negative control	5-fluorouridine
GDS2428.0.1.3	GDS715.2.3.18	0.3849	181	266	438	6.46333544079505e-17	2.38473201609693e-16	agent	untreated	5-aza-dC	agent	negative control	erythro-9-(2-hydroxy-3-nonyl)adenine HCl
GDS1353.0.1.2	GDS2367.3.4.2	0.3844	1304	691	1763	3.55683455674376e-63	4.99944965441624e-62	agent	control	dexamethasone	infection	control adenovirus	adenovirus carrying estrogen receptor beta
GDS1259.0.1	GDS2635.0.3	0.3836	2867	300	3084	1.11782324430839e-108	3.48047173631781e-107	disease state	normal	dermatomyositis	disease state	lobular control	invasive ductal carcinoma
GDS2164.0.1	GDS2635.0.3	0.3833	1302	300	1573	3.24755111234354e-56	3.92233976913598e-55	agent	control	SIV-Nef	disease state	lobular control	invasive ductal carcinoma
GDS2221.1.3	GDS2341.0.3.5	0.3829	940	741	1509	7.02782678416614e-54	8.02062437255774e-53	agent	vehicle	lipopolysaccharide	agent	untreated	Types I and II IFNs
GDS266.0.1.2	GDS715.0.5.18	0.3818	407	4478	4779	1.10897940149024e-165	6.9835442148605e-164	disease state	no atopy	atopy	agent	none	sulmazole
GDS1956.0.1	GDS715.0.5.18	-0.3816	4393	4478	7446	9.8195671507394e-257	1.27157435598286e-254	disease state	normal	acute quadriplegic myopathy	agent	none	sulmazole
GDS2617.0.2	GDS2649.2.5.1	0.3816	503	1267	1629	1.2934943485905e-57	1.61339197936622e-56	disease state	normal	tumorigenic cancer cell	disease state	uninfected	early HIV infection
GDS2057.0.1.3	GDS2635.0.2	0.3805	133	263	388	8.17771968061802e-15	2.72016391027796e-14	agent	control	DHT	disease state	lobular control	invasive lobular carcinoma
GDS1615.0.1	GDS1971.0.1	0.3803	2228	1356	3152	5.19891712814701e-109	1.62630709418931e-107	disease state	normal	ulcerative colitis	disease state	healthy	uncomplicated malaria
GDS2221.0.3	GDS2341.0.3.5	0.3802	970	741	1538	4.4842236866784e-54	5.14132272391806e-53	agent	untreated	lipopolysaccharide	agent	untreated	Types I and II IFNs
GDS1376.2.3.1	GDS1574.8.9.11	-0.3800	805	567	1323	1.05814840976758e-46	1.02093805900248e-45	disease state	normal	thrombocythemia	agent	control	endotoxin
GDS2213.0.1	GDS715.2.4.18	0.3795	1016	3836	4521	7.86812285522733e-155	4.39884305984258e-153	agent	untreated	5-aza-dC	agent	negative control	a-methyl-L-p-tyrosine
GDS2200.0.2	GDS2367.0.2.3	0.3794	1112	282	1347	2.3125670140639e-47	2.26589013664204e-46	disease state	normal	squamous cell carcinoma	agent	vehicle	tamoxifen
GDS1259.0.1	GDS2362.6.7.2.5	-0.3793	2867	797	3461	7.61149429643062e-119	2.74007182538021e-117	disease state	normal	dermatomyositis	agent	untreated	chloroguine treated
GDS2142.0.2	GDS715.2.6.18	-0.3791	604	582	1148	1.51724039501514e-40	1.2515102372053e-39	disease state	normal	severe cystic fibrosis	agent	negative control	16-ketoestradiol
GDS1062.2.3.0	GDS715.2.6.18	0.3787	483	582	1040	8.34061539739612e-37	6.18618548515346e-36	disease state	no metastasis	metastasis	agent	negative control	16-ketoestradiol
GDS2221.0.2	GDS2414.0.1.4	0.3775	1338	129	1439	5.90022869179163e-50	6.12739842271908e-49	agent	untreated	galectin-1	agent	control	trophoblast conditioned medium
GDS1331.0.2	GDS1956.0.3	0.3771	3398	4453	6347	1.21331454288919e-213	1.19444986440697e-211	disease state	normal	symptomatic	disease state	normal	amyotophic lateral sclerosis
GDS2221.1.2	GDS2414.0.1.4	0.3768	1258	129	1358	4.67257544558577e-47	4.54500237416565e-46	agent	vehicle	galectin-1	agent	control	trophoblast conditioned medium
GDS1392.0.1	GDS2635.0.3	-0.3766	413	300	706	3.28639383799429e-25	1.70255861912957e-24	disease state	normal	rheumatoid arthritis, on methotrexate	disease state	lobular control	invasive ductal carcinoma
GDS715.0.14.18	GDS715.2.6.18	-0.3764	141	582	703	4.40763981510975e-25	2.27272853739121e-24	agent	none	R-(-)-apomorphine HCl	agent	negative control	16-ketoestradiol
GDS1062.2.3.0	GDS2852.0.1.5	-0.3761	483	538	989	1.37962269398674e-34	9.61255043556487e-34	disease state	no metastasis	metastasis	agent	control	IL-13
GDS1926.0.2.4	GDS715.0.6.18	0.3760	119	1378	1479	7.14094874606237e-51	7.57895931977892e-50	agent	control	LTD4	agent	none	16-ketoestradiol
GDS2057.0.2.3	GDS715.0.6.18	0.3757	117	1378	1482	6.89863103447051e-51	7.3248078487652e-50	agent	control	RTI-018	agent	none	16-ketoestradiol
GDS2142.0.1	GDS715.0.6.18	-0.3756	226	1378	1578	4.82276578837695e-54	5.52535884547094e-53	disease state	normal	mild cystic fibrosis	agent	none	16-ketoestradiol
GDS2367.0.1.3	GDS2428.0.1.3	-0.3749	187	181	363	1.47488502386277e-13	4.58388205568745e-13	agent	vehicle	estradiol	agent	untreated	5-aza-dC
GDS2057.0.1.3	GDS2142.0.1	0.3746	133	226	356	2.651807674716e-13	8.11153826648554e-13	agent	control	DHT	disease state	normal	mild cystic fibrosis
GDS1392.0.1	GDS715.2.5.18	-0.3743	413	3040	3326	4.16043877268955e-111	1.33899586292554e-109	disease state	normal	rheumatoid arthritis, on methotrexate	agent	negative control	sulmazole
GDS266.0.1.2	GDS715.2.13.18	-0.3742	407	317	713	4.06145187175726e-25	2.09731277667596e-24	disease state	no atopy	atopy	agent	negative control	8-(3-chlorostyryl) caffeine
GDS1282.0.1	GDS1353.0.1.2	-0.3740	1006	1304	2229	6.13361569825242e-75	1.09051072421978e-73	disease state	control	Wilms' tumor	agent	control	dexamethasone
GDS2250.0.1	GDS2737.0.1.3	0.3737	160	739	847	1.8308491171093e-29	1.09664539131997e-28	disease state	normal	non-basal-like cancer	disease state	normal	endometriosis
GDS1331.0.2	GDS715.2.4.18	-0.3733	3398	3836	5559	2.33637484173033e-183	1.76337071792495e-181	disease state	normal	symptomatic	agent	negative control	a-methyl-L-p-tyrosine
GDS1326.2.3.1	GDS266.0.1.2	-0.3732	181	407	574	2.07639431539246e-20	8.96192837156853e-20	agent	control	E2	disease state	no atopy	atopy
GDS1397.0.1	GDS715.0.8.16	-0.3731	1060	109	1158	1.47470629191642e-39	1.18302505073507e-38	agent	untreated	HIV	agent	none	1,10-phenanthroline
GDS2635.0.3	GDS2737.0.1.3	0.3730	300	739	1004	1.70227431627951e-34	1.18311856777025e-33	disease state	lobular control	invasive ductal carcinoma	disease state	normal	endometriosis
GDS1926.0.3.4	GDS715.0.6.18	0.3728	135	1378	1499	1.25450997750671e-50	1.3230683553173e-49	agent	control	LTD4 and thrombin	agent	none	16-ketoestradiol
GDS1392.0.1	GDS2057.0.1.3	0.3726	413	133	539	3.4033780664602e-19	1.3960630946639e-18	disease state	normal	rheumatoid arthritis, on methotrexate	agent	control	DHT
GDS1574.8.9.13	GDS2221.0.2	0.3724	1931	1338	2906	2.85813632712821e-96	7.39227863782677e-95	agent	control	endotoxin	agent	untreated	galectin-1
GDS1259.0.1	GDS2164.0.1	-0.3715	2867	1302	3700	1.94429038361956e-121	7.25191509304828e-120	disease state	normal	dermatomyositis	agent	control	SIV-Nef
GDS1543.0.1	GDS2221.1.3	0.3705	466	940	1306	9.19850405247821e-44	8.25192500975623e-43	agent	control	tumor necrosis factor	agent	vehicle	lipopolysaccharide
GDS1331.0.1	GDS715.0.4.18	-0.3703	1070	5001	5597	1.89360540256743e-181	1.40644078849868e-179	disease state	normal	presymptomatic	agent	none	a-methyl-L-p-tyrosine
GDS1392.0.1	GDS2635.0.2	-0.3698	413	263	667	4.8245355139104e-23	2.30540782982327e-22	disease state	normal	rheumatoid arthritis, on methotrexate	disease state	lobular control	invasive lobular carcinoma
GDS2250.0.3	GDS2737.0.1.3	0.3698	232	739	901	1.40254166646564e-30	8.68163280539652e-30	disease state	normal	basal-like cancer	disease state	normal	endometriosis
GDS651.0.1	GDS715.0.5.18	0.3698	4221	4478	7254	6.7747818836305e-234	7.76695119025404e-232	disease state	normal	idiopathic dilated	agent	none	sulmazole
GDS2367.3.4.1	GDS2418.0.1	-0.3695	266	2548	2659	8.421141505351e-87	1.85890854704895e-85	infection	control adenovirus	adenovirus carrying estrogen receptor beta	disease state	control	vulvar intraepithelial neoplasia
GDS715.0.9.18	GDS715.2.10.18	0.3694	3151	132	3197	6.24412344455845e-104	1.80645805205376e-102	agent	none	5-fluorouridine	agent	negative control	pergolide methanesulfonate
GDS2200.0.2	GDS2367.3.4.2	-0.3689	1112	691	1718	1.61174602441367e-56	1.96156644151406e-55	disease state	normal	squamous cell carcinoma	infection	control adenovirus	adenovirus carrying estrogen receptor beta
GDS2611.0.2.9	GDS2611.0.3.9	0.3689	640	284	829	4.01040337252367e-28	2.29510454816252e-27	agent	untreated	IL-1b	agent	untreated	IFN-gamma
GDS2221.1.3	GDS2341.0.1.4	0.3685	940	217	1091	2.00898953119786e-36	1.47562575997414e-35	agent	vehicle	lipopolysaccharide	agent	untreated	Type I IFN
GDS2635.0.2	GDS715.2.5.18	-0.3685	263	3040	3261	1.98321516996155e-105	5.87441780724789e-104	disease state	lobular control	invasive lobular carcinoma	agent	negative control	sulmazole
GDS1956.0.3	GDS715.0.9.18	0.3681	4453	3151	6390	2.9112498941237e-204	2.64136801477121e-202	disease state	normal	amyotophic lateral sclerosis	agent	none	5-fluorouridine
GDS1282.0.1	GDS1956.0.4	0.3678	1006	1090	1998	4.87699007421234e-65	7.13310340566247e-64	disease state	control	Wilms' tumor	disease state	normal	spastic paraplegia
GDS1331.0.2	GDS715.0.10.18	0.3678	3398	158	3498	1.6783263887756e-112	5.52628389652992e-111	disease state	normal	symptomatic	agent	none	pergolide methanesulfonate
GDS1574.8.9.11	GDS1746.2.4.0	0.3677	567	222	776	2.97958514138539e-26	1.59969876875006e-25	agent	control	endotoxin	disease state	normal	basaloid
GDS2142.0.2	GDS2635.0.2	-0.3675	604	263	856	9.15069700483447e-29	5.35872934850584e-28	disease state	normal	severe cystic fibrosis	disease state	lobular control	invasive lobular carcinoma
GDS1392.0.1	GDS2617.0.2	0.3673	413	503	896	5.30433807007317e-30	3.22653221137971e-29	disease state	normal	rheumatoid arthritis, on methotrexate	disease state	normal	tumorigenic cancer cell
GDS2635.0.2	GDS715.2.4.18	-0.3672	263	3836	4057	9.99035040684336e-130	4.11943522827135e-128	disease state	lobular control	invasive lobular carcinoma	agent	negative control	a-methyl-L-p-tyrosine
GDS1574.8.9.13	GDS715.0.4.18	0.3671	1931	5001	5933	1.05942703524334e-188	8.399493472024e-187	agent	control	endotoxin	agent	none	a-methyl-L-p-tyrosine
GDS2142.0.2	GDS2635.0.3	-0.3670	604	300	887	1.14630018059791e-29	6.90481093817818e-29	disease state	normal	severe cystic fibrosis	disease state	lobular control	invasive ductal carcinoma
GDS1331.0.1	GDS2153.0.1	0.3662	1070	1932	2786	3.70030388215388e-89	8.52633105453893e-88	disease state	normal	presymptomatic	disease state	normal	dermatomyositis
GDS1220.0.1.3	GDS1956.0.1	0.3659	1705	4393	5419	2.49769866354703e-171	1.6727550176578e-169	disease state	normal	malignant pleural mesothelioma	disease state	normal	acute quadriplegic myopathy
GDS1956.0.4	GDS715.0.6.18	-0.3658	1090	1378	2323	1.79844941798461e-74	3.16751511947493e-73	disease state	normal	spastic paraplegia	agent	none	16-ketoestradiol
GDS715.0.11.18	GDS715.0.9.18	0.3658	183	3151	3293	8.35431446353144e-105	2.45009422204925e-103	agent	none	scopolamine methyl bromide	agent	none	5-fluorouridine
GDS1956.0.5	GDS715.0.9.18	0.3657	2945	3151	5368	1.54330896270635e-169	1.01417257159599e-167	disease state	normal	fascioscapulohumeral muscular dystrophy	agent	none	5-fluorouridine
GDS1447.0.1	GDS1574.8.9.11	0.3655	242	567	790	2.23948913778887e-26	1.20854614567664e-25	agent	control	vanadium	agent	control	endotoxin
GDS715.0.1.18	GDS715.0.15.18	0.3654	3116	452	3319	2.25333132402882e-105	6.66426351311654e-104	agent	none	positive control	agent	none	cyclazosin HCl
GDS1331.0.1	GDS2142.0.1	-0.3652	1070	226	1278	1.32372630361879e-41	1.12225025156869e-40	disease state	normal	presymptomatic	disease state	normal	mild cystic fibrosis
GDS1956.0.5	GDS715.2.4.18	-0.3652	2945	3836	5855	3.34251887164006e-184	2.54269711836112e-182	disease state	normal	fascioscapulohumeral muscular dystrophy	agent	negative control	a-methyl-L-p-tyrosine
GDS1331.0.2	GDS715.2.5.18	-0.3647	3398	3040	5108	1.73923340340064e-160	1.03233147093628e-158	disease state	normal	symptomatic	agent	negative control	sulmazole
GDS1956.0.1	GDS715.0.9.18	0.3646	4393	3151	6556	2.68979298000933e-205	2.46074159796691e-203	disease state	normal	acute quadriplegic myopathy	agent	none	5-fluorouridine
GDS715.0.12.18	GDS715.2.5.18	-0.3646	131	3040	3138	2.86710825846233e-99	7.7432685526483e-98	agent	none	5-fluorouracil	agent	negative control	sulmazole
GDS1615.0.2	GDS715.1.2.18	0.3644	3399	2226	4763	1.6176531237813e-149	8.51512056315443e-148	disease state	normal	Crohn's disease	agent	negative control	positive control
GDS1574.8.9.13	GDS715.0.5.18	0.3640	1931	4478	5510	2.94767650864467e-172	1.99493932068828e-170	agent	control	endotoxin	agent	none	sulmazole
GDS2341.0.2.4	GDS715.0.3.18	0.3639	300	592	879	6.5189941061343e-29	3.83435206303285e-28	agent	untreated	Type II IFN	agent	none	erythro-9-(2-hydroxy-3-nonyl)adenine HCl
GDS2250.0.1	GDS715.2.6.18	-0.3638	160	582	733	2.34438647715062e-24	1.17592247921171e-23	disease state	normal	non-basal-like cancer	agent	negative control	16-ketoestradiol
GDS2414.0.1.4	GDS715.2.3.18	-0.3634	129	266	389	1.3745705863724e-13	4.28091741299164e-13	agent	control	trophoblast conditioned medium	agent	negative control	erythro-9-(2-hydroxy-3-nonyl)adenine HCl
GDS1282.0.1	GDS2635.0.3	0.3627	1006	300	1267	1.10845370583944e-40	9.1776035489239e-40	disease state	control	Wilms' tumor	disease state	lobular control	invasive ductal carcinoma
GDS1543.0.1	GDS2221.0.3	0.3627	466	970	1331	1.18556178850075e-42	1.03310269289948e-41	agent	control	tumor necrosis factor	agent	untreated	lipopolysaccharide
GDS1326.2.3.1	GDS2635.0.2	0.3626	181	263	439	4.35755898642071e-15	1.47049025113469e-14	agent	control	E2	disease state	lobular control	invasive lobular carcinoma
GDS2200.0.2	GDS2250.0.3	0.3617	1112	232	1246	8.2778163692503e-40	6.68653893409435e-39	disease state	normal	squamous cell carcinoma	disease state	normal	basal-like cancer
GDS2250.0.1	GDS2635.0.2	0.3615	160	263	387	2.1653072820846e-13	6.66031340409089e-13	disease state	normal	non-basal-like cancer	disease state	lobular control	invasive lobular carcinoma
GDS1746.2.4.0	GDS715.0.7.18	-0.3610	222	136	355	2.28709753345879e-12	6.61383625706059e-12	disease state	normal	basaloid	agent	none	4,5-dianilinophthalimide
GDS1956.0.10	GDS1956.0.4	0.3609	2334	1090	3038	4.01860327570847e-94	1.00314113596712e-92	disease state	normal	dysferlin mutation	disease state	normal	spastic paraplegia
GDS1746.2.4.0	GDS715.0.3.18	-0.3608	222	592	803	4.27880272946871e-26	2.28496086363037e-25	disease state	normal	basaloid	agent	none	erythro-9-(2-hydroxy-3-nonyl)adenine HCl
GDS2021.0.2	GDS715.0.3.18	0.3608	314	592	888	1.08539551412802e-28	6.33809251613988e-28	agent	control	nebivolol	agent	none	erythro-9-(2-hydroxy-3-nonyl)adenine HCl
GDS1956.0.1	GDS1956.0.7	0.3606	4393	1627	5330	2.0764571627731e-163	1.27120694752426e-161	disease state	normal	acute quadriplegic myopathy	disease state	normal	Becker muscular dystrophy
GDS2057.0.2.3	GDS2142.0.1	0.3590	117	226	340	8.84947090032893e-12	2.4702452114571e-11	agent	control	RTI-018	disease state	normal	mild cystic fibrosis
GDS1353.0.1.2	GDS1850.0.1	-0.3589	1304	731	1924	1.42029220424092e-59	1.85259195402073e-58	agent	control	dexamethasone	disease state	healthy	carious
GDS2617.0.1	GDS2649.2.5.1	0.3589	119	1267	1355	1.84385579516856e-42	1.59932011575309e-41	disease state	normal	non-tumorigenic cancer cell	disease state	uninfected	early HIV infection
GDS2367.0.2.3	GDS2428.0.1.3	-0.3584	282	181	458	2.50162108351752e-15	8.55496761285753e-15	agent	vehicle	tamoxifen	agent	untreated	5-aza-dC
GDS1392.0.1	GDS2341.0.1.4	0.3583	413	217	619	3.45814013040893e-20	1.47929848478017e-19	disease state	normal	rheumatoid arthritis, on methotrexate	agent	untreated	Type I IFN
GDS1956.0.1	GDS715.2.9.18	0.3582	4393	3560	6832	5.90610609144629e-206	5.42249864815025e-204	disease state	normal	acute quadriplegic myopathy	agent	negative control	5-fluorouridine
GDS1543.0.1	GDS2367.0.2.3	-0.3572	466	282	716	5.68740521408267e-23	2.70907073498525e-22	agent	control	tumor necrosis factor	agent	vehicle	tamoxifen
GDS1259.0.1	GDS715.2.3.18	0.3571	2867	266	3067	6.49227527416781e-93	1.59198038989797e-91	disease state	normal	dermatomyositis	agent	negative control	erythro-9-(2-hydroxy-3-nonyl)adenine HCl
GDS1543.0.1	GDS2221.0.2	0.3571	466	1338	1650	8.34009100778122e-51	8.83338725661114e-50	agent	control	tumor necrosis factor	agent	untreated	galectin-1
GDS715.0.14.18	GDS715.2.9.18	0.3567	141	3560	3656	3.86294568619975e-110	1.22607940760674e-108	agent	none	R-(-)-apomorphine HCl	agent	negative control	5-fluorouridine
GDS1956.0.4	GDS2118.0.2	0.3566	1090	2118	2971	8.45792636965676e-90	1.97310971821418e-88	disease state	normal	spastic paraplegia	disease state	normal	refractory anemia with ringed sideroblasts
GDS1543.0.1	GDS2200.0.1	0.3560	466	649	1083	1.04695903201171e-33	7.11850236949945e-33	agent	control	tumor necrosis factor	disease state	normal	actinic keratosis
GDS1331.0.1	GDS715.0.9.18	0.3558	1070	3151	3884	2.85986666521008e-116	9.95993586283627e-115	disease state	normal	presymptomatic	agent	none	5-fluorouridine
GDS1259.0.1	GDS715.0.7.18	0.3555	2867	136	2974	2.62232829524154e-89	6.05875433907784e-88	disease state	normal	dermatomyositis	agent	none	4,5-dianilinophthalimide
GDS2428.0.1.3	GDS715.2.6.18	0.3554	181	582	751	8.880024384796e-24	4.36386365365311e-23	agent	untreated	5-aza-dC	agent	negative control	16-ketoestradiol
GDS1543.0.1	GDS2221.1.2	0.3551	466	1258	1582	3.21107525027371e-48	3.20874706554341e-47	agent	control	tumor necrosis factor	agent	vehicle	galectin-1
GDS1376.2.3.1	GDS1956.0.5	0.3547	805	2945	3521	6.7861575548461e-105	1.99133416701703e-103	disease state	normal	thrombocythemia	disease state	normal	fascioscapulohumeral muscular dystrophy
GDS2250.0.1	GDS715.2.4.18	-0.3544	160	3836	3953	2.52540493835178e-117	8.90795569673771e-116	disease state	normal	non-basal-like cancer	agent	negative control	a-methyl-L-p-tyrosine
GDS2213.0.1	GDS715.0.4.18	0.3541	1016	5001	5570	3.12759028260615e-164	1.93860592029427e-162	agent	untreated	5-aza-dC	agent	none	a-methyl-L-p-tyrosine
GDS1259.0.1	GDS1956.0.4	0.3540	2867	1090	3663	1.3454665855062e-108	4.18249913376375e-107	disease state	normal	dermatomyositis	disease state	normal	spastic paraplegia
GDS1392.0.1	GDS2200.0.1	-0.3540	413	649	1037	5.62954073844278e-32	3.63425882736157e-31	disease state	normal	rheumatoid arthritis, on methotrexate	disease state	normal	actinic keratosis
GDS2341.0.3.4	GDS2649.3.5.0	0.3529	494	229	671	4.12368124732472e-21	1.8304679919815e-20	agent	untreated	Types I and II IFNs	disease state	uninfected	chronic HIV infection
GDS715.0.15.18	GDS715.0.7.18	0.3526	452	136	556	1.01420222266648e-17	3.89113095649157e-17	agent	none	cyclazosin HCl	agent	none	4,5-dianilinophthalimide
GDS1353.0.1.2	GDS2021.0.2	-0.3524	1304	314	1559	8.40409402671935e-47	8.13148960300228e-46	agent	control	dexamethasone	agent	control	nebivolol
GDS1746.2.4.0	GDS715.2.3.18	-0.3522	222	266	480	1.82897244952837e-15	6.29802854987775e-15	disease state	normal	basaloid	agent	negative control	erythro-9-(2-hydroxy-3-nonyl)adenine HCl
GDS1574.8.9.11	GDS2341.0.1.4	-0.3518	567	217	772	6.57094234592811e-24	3.24278573321827e-23	agent	control	endotoxin	agent	untreated	Type I IFN
GDS1259.0.1	GDS715.0.1.18	0.3513	2867	3116	5060	6.8218917266769e-147	3.4756947934169e-145	disease state	normal	dermatomyositis	agent	none	positive control
GDS1574.8.9.12	GDS1956.0.4	0.3512	2152	1090	3059	1.69466669033343e-89	3.92427317193107e-88	agent	control	endotoxin	disease state	normal	spastic paraplegia
GDS2118.0.1	GDS2617.0.1	0.3508	934	119	1030	3.42120611071485e-31	2.15769154128103e-30	disease state	normal	refractory anemia	disease state	normal	non-tumorigenic cancer cell
GDS2057.0.1.4	GDS715.1.2.18	-0.3508	292	2226	2403	1.58606581592361e-70	2.59184709050877e-69	agent	control	DHT	agent	negative control	positive control
GDS2142.0.2	GDS2367.0.2.3	0.3502	604	282	876	1.12711959797961e-26	6.14433759341041e-26	disease state	normal	severe cystic fibrosis	agent	vehicle	tamoxifen
GDS1257.0.2	GDS1353.0.1.2	0.3495	850	1304	2025	2.97464659496982e-59	3.85393161715201e-58	disease state	normal	SCD steady state	agent	control	dexamethasone
GDS1543.0.1	GDS715.0.6.18	0.3494	466	1378	1801	7.36012124799031e-53	8.20404866910601e-52	agent	control	tumor necrosis factor	agent	none	16-ketoestradiol
GDS1353.0.1.2	GDS2213.0.3	-0.3489	1304	1316	2454	3.5515726762504e-71	5.86726987587623e-70	agent	control	dexamethasone	agent	untreated	5-aza-dC plus TSA
GDS1062.2.3.0	GDS715.0.7.18	0.3487	483	136	613	5.76202200003037e-19	2.34044384242058e-18	disease state	no metastasis	metastasis	agent	none	4,5-dianilinophthalimide
GDS1956.0.5	GDS715.2.9.18	0.3485	2945	3560	5684	5.24004662708169e-162	3.16144588618936e-160	disease state	normal	fascioscapulohumeral muscular dystrophy	agent	negative control	5-fluorouridine
GDS1392.0.1	GDS715.2.4.18	-0.3482	413	3836	4103	2.85497472498154e-117	1.00589373192417e-115	disease state	normal	rheumatoid arthritis, on methotrexate	agent	negative control	a-methyl-L-p-tyrosine
GDS1259.0.1	GDS715.2.4.18	0.3478	2867	3836	5407	1.48078496290352e-153	8.1776872500658e-152	disease state	normal	dermatomyositis	agent	negative control	a-methyl-L-p-tyrosine
GDS1453.0.1	GDS885.0.1	0.3475	432	1657	1974	4.01466339266246e-57	4.95416234375716e-56	agent	untreated	camptothecin	agent	control	campthotecin
GDS715.2.3.18	GDS715.2.6.18	-0.3470	266	582	767	4.00860011626124e-23	1.92135629724592e-22	agent	negative control	erythro-9-(2-hydroxy-3-nonyl)adenine HCl	agent	negative control	16-ketoestradiol
GDS1574.8.9.10	GDS2428.0.1.3	-0.3469	360	181	535	1.42030405995032e-16	5.15698100827365e-16	agent	control	endotoxin	agent	untreated	5-aza-dC
GDS2213.0.3	GDS715.2.4.18	0.3468	1316	3836	4655	1.13736552660675e-131	4.79775942582652e-130	agent	untreated	5-aza-dC plus TSA	agent	negative control	a-methyl-L-p-tyrosine
GDS1259.0.1	GDS2221.1.3	0.3461	2867	940	3431	3.90353591549225e-97	1.02318816582202e-95	disease state	normal	dermatomyositis	agent	vehicle	lipopolysaccharide
GDS2341.0.2.4	GDS2635.0.2	0.3461	300	263	555	4.61713569268827e-17	1.71559828693425e-16	agent	untreated	Type II IFN	disease state	lobular control	invasive lobular carcinoma
GDS715.0.14.18	GDS715.2.3.18	-0.3457	141	266	389	2.32036068687827e-12	6.70700348256021e-12	agent	none	R-(-)-apomorphine HCl	agent	negative control	erythro-9-(2-hydroxy-3-nonyl)adenine HCl
GDS2367.0.2.3	GDS2397.0.1	-0.3453	282	580	803	6.68202662044855e-24	3.29676090651336e-23	agent	vehicle	tamoxifen	disease state	normal	idiopathic myelofibrosis
GDS1259.0.1	GDS2367.3.4.2	0.3452	2867	691	3290	1.02955680197125e-92	2.51897496663864e-91	disease state	normal	dermatomyositis	infection	control adenovirus	adenovirus carrying estrogen receptor beta
GDS2164.0.1	GDS2213.0.3	-0.3450	1302	1316	2427	8.68463957132769e-69	1.37440544430919e-67	agent	control	SIV-Nef	agent	untreated	5-aza-dC plus TSA
GDS266.0.1.2	GDS715.0.15.18	0.3449	407	452	826	1.7432074869917e-24	8.78900603818398e-24	disease state	no atopy	atopy	agent	none	cyclazosin HCl
GDS2142.0.2	GDS715.0.14.18	-0.3448	604	141	731	7.80867380060055e-22	3.56328534934174e-21	disease state	normal	severe cystic fibrosis	agent	none	R-(-)-apomorphine HCl
GDS1326.2.3.1	GDS2142.0.1	0.3446	181	226	399	1.4437142403839e-12	4.22396589032411e-12	agent	control	E2	disease state	normal	mild cystic fibrosis
GDS1259.0.1	GDS1392.0.1	0.3445	2867	413	3145	2.46787939907412e-88	5.60104890274126e-87	disease state	normal	dermatomyositis	disease state	normal	rheumatoid arthritis, on methotrexate
GDS1956.0.5	GDS715.0.5.18	-0.3440	2945	4478	6456	8.97594897874074e-179	6.52199842615517e-177	disease state	normal	fascioscapulohumeral muscular dystrophy	agent	none	sulmazole
GDS715.0.3.18	GDS715.2.9.18	0.3440	592	3560	3936	9.51332276897698e-110	3.00523181606343e-108	agent	none	erythro-9-(2-hydroxy-3-nonyl)adenine HCl	agent	negative control	5-fluorouridine
GDS1353.0.1.2	GDS715.0.8.16	0.3439	1304	109	1397	4.60688137907427e-40	3.7498076923267e-39	agent	control	dexamethasone	agent	none	1,10-phenanthroline
GDS2057.0.2.3	GDS2635.0.3	0.3437	117	300	411	7.71504733036234e-13	2.29505120505035e-12	agent	control	RTI-018	disease state	lobular control	invasive ductal carcinoma
GDS1956.0.11	GDS1956.0.5	0.3436	2145	2945	4426	7.11764447278552e-123	2.7059049618299e-121	disease state	normal	FKRP mutation	disease state	normal	fascioscapulohumeral muscular dystrophy
GDS1376.2.3.1	GDS2142.0.2	0.3435	805	604	1373	2.60863461499515e-39	2.07956402971615e-38	disease state	normal	thrombocythemia	disease state	normal	severe cystic fibrosis
GDS1331.0.1	GDS1376.2.3.1	0.3433	1070	805	1777	2.55019264328593e-50	2.67144364246391e-49	disease state	normal	presymptomatic	disease state	normal	thrombocythemia
GDS2216.0.1.5	GDS2414.0.1.4	-0.3429	244	129	370	1.20053794367079e-11	3.32245470889112e-11	agent	control	LPS	agent	control	trophoblast conditioned medium
GDS2255.3.4.1	GDS715.0.3.18	0.3425	267	592	851	7.85788577082355e-25	4.0136186052155e-24	agent	untreated	endotoxin	agent	none	erythro-9-(2-hydroxy-3-nonyl)adenine HCl
GDS1259.0.1	GDS715.0.5.18	0.3422	2867	4478	5987	4.14516888130173e-164	2.56521118103404e-162	disease state	normal	dermatomyositis	agent	none	sulmazole
GDS715.0.7.18	GDS715.2.15.18	0.3416	136	356	472	2.30123187757015e-14	7.4737749863061e-14	agent	none	4,5-dianilinophthalimide	agent	negative control	cyclazosin HCl
GDS2142.0.2	GDS2367.0.1.3	0.3415	604	187	783	7.72985704050188e-23	3.6640380160547e-22	disease state	normal	severe cystic fibrosis	agent	vehicle	estradiol
GDS2221.0.3	GDS2341.0.2.5	0.3415	970	579	1414	5.89735259868735e-40	4.78275092457649e-39	agent	untreated	lipopolysaccharide	agent	untreated	Type II IFN
GDS1062.2.3.0	GDS715.0.9.18	-0.3414	483	3151	3576	2.59934483881287e-98	6.9277594910282e-97	disease state	no metastasis	metastasis	agent	none	5-fluorouridine
GDS715.0.3.18	GDS715.2.4.18	-0.3412	592	3836	4165	4.69705831692402e-114	1.57800133429542e-112	agent	none	erythro-9-(2-hydroxy-3-nonyl)adenine HCl	agent	negative control	a-methyl-L-p-tyrosine
GDS1050.0.1.2	GDS1331.0.2	0.3404	763	3398	3888	4.49879817323277e-106	1.34577858420049e-104	disease state	normal	polycystic ovary syndrome	disease state	normal	symptomatic
GDS2164.0.1	GDS715.0.7.18	0.3404	1302	136	1421	6.98265670082048e-40	5.65251142931581e-39	agent	control	SIV-Nef	agent	none	4,5-dianilinophthalimide
GDS2221.0.3	GDS2341.0.1.5	0.3404	970	136	1050	6.76799809227422e-30	4.10323301359748e-29	agent	untreated	lipopolysaccharide	agent	untreated	Type I IFN
GDS1956.0.3	GDS651.0.1	-0.3403	4453	4221	6926	2.5137334762845e-187	1.97064781654716e-185	disease state	normal	amyotophic lateral sclerosis	disease state	normal	idiopathic dilated
GDS2213.0.3	GDS715.0.3.18	0.3402	1316	592	1817	1.82808755523582e-50	1.92062439368439e-49	agent	untreated	5-aza-dC plus TSA	agent	none	erythro-9-(2-hydroxy-3-nonyl)adenine HCl
GDS2057.0.2.3	GDS2367.0.2.3	-0.3396	117	282	391	5.20855227260301e-12	1.47479974699469e-11	agent	control	RTI-018	agent	vehicle	tamoxifen
GDS1850.0.1	GDS2414.0.1.4	0.3391	731	129	837	5.7258672951497e-24	2.83109173095346e-23	disease state	healthy	carious	agent	control	trophoblast conditioned medium
GDS1331.0.1	GDS715.2.9.18	0.3386	1070	3560	4271	4.71274984810618e-115	1.61032847236071e-113	disease state	normal	presymptomatic	agent	negative control	5-fluorouridine
GDS1353.0.1.2	GDS1956.0.6	0.3386	1304	2160	3195	1.54238107232173e-86	3.38673371126876e-85	agent	control	dexamethasone	disease state	normal	Emery-Dreifuss muscular dystrophy
GDS715.0.6.18	GDS715.2.9.18	0.3384	1378	3560	4385	6.29402551923567e-118	2.23444849466626e-116	agent	none	16-ketoestradiol	agent	negative control	5-fluorouridine
GDS2341.0.3.4	GDS715.0.3.18	0.3376	494	592	1063	9.50320750088426e-30	5.73823505499539e-29	agent	untreated	Types I and II IFNs	agent	none	erythro-9-(2-hydroxy-3-nonyl)adenine HCl
GDS2250.0.1	GDS715.2.5.18	-0.3375	160	3040	3158	5.57088965032192e-85	1.18784146641813e-83	disease state	normal	non-basal-like cancer	agent	negative control	sulmazole
GDS1574.8.9.12	GDS1615.0.1	0.3373	2152	2228	3824	2.1974682314079e-102	6.21606492654998e-101	agent	control	endotoxin	disease state	normal	ulcerative colitis
GDS2213.0.1	GDS715.1.2.18	0.3369	1016	2226	2985	3.95923441273156e-80	7.75173614796583e-79	agent	untreated	5-aza-dC	agent	negative control	positive control
GDS2213.0.1	GDS715.2.5.18	0.3368	1016	3040	3785	4.78629220411184e-101	1.32376001444584e-99	agent	untreated	5-aza-dC	agent	negative control	sulmazole
GDS715.0.13.18	GDS715.2.6.18	-0.3367	274	582	819	3.69659482676103e-23	1.77429504385604e-22	agent	none	8-(3-chlorostyryl) caffeine	agent	negative control	16-ketoestradiol
GDS1453.0.1	GDS715.0.3.18	0.3365	432	592	995	9.133305243143e-28	5.16240580248218e-27	agent	untreated	camptothecin	agent	none	erythro-9-(2-hydroxy-3-nonyl)adenine HCl
GDS2341.0.3.4	GDS2367.3.4.2	0.3365	494	691	1152	6.79664645051324e-32	4.37797763756253e-31	agent	untreated	Types I and II IFNs	infection	control adenovirus	adenovirus carrying estrogen receptor beta
GDS2164.0.1	GDS2216.0.1.5	0.3363	1302	244	1492	8.9898895794344e-41	7.45654192143909e-40	agent	control	SIV-Nef	agent	control	LPS
GDS2142.0.2	GDS2191.0.1	-0.3362	604	942	1503	4.90153388883328e-41	4.09351683959476e-40	disease state	normal	severe cystic fibrosis	disease state	control	bipolar disorder
GDS1062.2.3.0	GDS1617.0.5	0.3362	483	1981	2431	2.60812318279275e-65	3.83798387040531e-64	disease state	no metastasis	metastasis	agent	control	MGd/50uM zinc
GDS1353.0.1.2	GDS2142.0.1	0.3360	1304	226	1501	6.19867467655432e-41	5.16030984838235e-40	agent	control	dexamethasone	disease state	normal	mild cystic fibrosis
GDS1353.0.1.2	GDS2341.0.3.4	-0.3360	1304	494	1691	6.67149894795207e-46	6.32278252136521e-45	agent	control	dexamethasone	agent	untreated	Types I and II IFNs
GDS1926.0.3.4	GDS2617.0.2	-0.3360	135	503	622	7.0147597743398e-18	2.71171892092333e-17	agent	control	LTD4 and thrombin	disease state	normal	tumorigenic cancer cell
GDS2200.0.1	GDS2367.0.2.3	0.3359	649	282	916	1.35170630607737e-25	7.0996759626035e-25	disease state	normal	actinic keratosis	agent	vehicle	tamoxifen
GDS2418.0.1	GDS2635.0.3	0.3359	2548	300	2741	2.83030260825059e-73	4.86520975060263e-72	disease state	control	vulvar intraepithelial neoplasia	disease state	lobular control	invasive ductal carcinoma
GDS2635.0.3	GDS266.0.1.2	0.3359	300	407	696	8.10394953668732e-20	3.40906316296588e-19	disease state	lobular control	invasive ductal carcinoma	disease state	no atopy	atopy
GDS1956.0.4	GDS2191.0.1	0.3356	1090	942	1868	2.09759246575131e-50	2.20046817227933e-49	disease state	normal	spastic paraplegia	disease state	control	bipolar disorder
GDS1375.0.2	GDS2250.0.3	0.3355	4896	232	4956	1.16965925778517e-130	4.87521465712134e-129	disease state	normal	malignant melanoma	disease state	normal	basal-like cancer
GDS1326.2.3.1	GDS715.2.5.18	0.3353	181	3040	3184	1.6498928766599e-84	3.49135755796366e-83	agent	control	E2	agent	negative control	sulmazole
GDS2221.1.3	GDS2341.0.2.5	0.3353	940	579	1386	9.14015769186776e-38	6.97405421661774e-37	agent	vehicle	lipopolysaccharide	agent	untreated	Type II IFN
GDS715.2.10.18	GDS715.2.4.18	-0.3351	132	3836	3892	9.2530700107418e-103	2.63439222709571e-101	agent	negative control	pergolide methanesulfonate	agent	negative control	a-methyl-L-p-tyrosine
GDS1397.0.2	GDS2118.0.2	0.3348	590	2118	2573	1.98775186671187e-68	3.12360425634757e-67	agent	untreated	TNF-alpha	disease state	normal	refractory anemia with ringed sideroblasts
GDS2190.0.1	GDS2635.0.3	-0.3347	163	300	454	2.40361016600982e-13	7.3699040923518e-13	disease state	control	bipolar disorder	disease state	lobular control	invasive ductal carcinoma
GDS2250.0.3	GDS2649.2.5.1	0.3346	232	1267	1434	7.51071795100365e-39	5.91515272985211e-38	disease state	normal	basal-like cancer	disease state	uninfected	early HIV infection
GDS1392.0.1	GDS2021.0.2	0.3342	413	314	714	4.32388128829581e-20	1.84206464839017e-19	disease state	normal	rheumatoid arthritis, on methotrexate	agent	control	nebivolol
GDS2414.0.1.4	GDS2737.0.1.2	0.3341	129	279	401	6.52011803601292e-12	1.83520052117926e-11	agent	control	trophoblast conditioned medium	disease state	normal	endometriosis
GDS1850.0.1	GDS2200.0.1	0.3339	731	649	1324	7.60498948762264e-36	5.49885970443128e-35	disease state	healthy	carious	disease state	normal	actinic keratosis
GDS1615.0.2	GDS715.0.1.18	0.3338	3399	3116	5454	4.49804636542084e-142	2.16018865479998e-140	disease state	normal	Crohn's disease	agent	none	positive control
GDS715.1.2.18	GDS715.2.15.18	0.3337	2226	356	2457	5.56789356599535e-65	8.13126264759925e-64	agent	negative control	positive control	agent	negative control	cyclazosin HCl
GDS715.2.15.18	GDS715.2.4.18	0.3335	356	3836	4029	2.95477696225079e-105	8.72539202374135e-104	agent	negative control	cyclazosin HCl	agent	negative control	a-methyl-L-p-tyrosine
GDS1956.0.3	GDS715.0.4.18	-0.3332	4453	5001	7504	5.38172269471219e-194	4.4960098277318e-192	disease state	normal	amyotophic lateral sclerosis	agent	none	a-methyl-L-p-tyrosine
GDS2021.0.2	GDS2617.0.1	0.3332	314	119	421	2.25221602788555e-12	6.51516840317328e-12	agent	control	nebivolol	disease state	normal	non-tumorigenic cancer cell
GDS2021.0.2	GDS715.2.6.18	0.3331	314	582	874	4.3222582698144e-24	2.14667491759398e-23	agent	control	nebivolol	agent	negative control	16-ketoestradiol
GDS1956.0.3	GDS715.2.9.18	0.3330	4453	3560	6668	2.17429597900076e-172	1.47347104753403e-170	disease state	normal	amyotophic lateral sclerosis	agent	negative control	5-fluorouridine
GDS1543.0.1	GDS715.0.7.18	0.3327	466	136	600	5.6588111578617e-17	2.0936620127162e-16	agent	control	tumor necrosis factor	agent	none	4,5-dianilinophthalimide
GDS2341.0.2.4	GDS715.0.6.18	0.3326	300	1378	1643	9.89395216439437e-44	8.86754084761985e-43	agent	untreated	Type II IFN	agent	none	16-ketoestradiol
GDS2341.0.2.4	GDS2635.0.3	0.3321	300	300	587	1.40039461710946e-16	5.08649108033048e-16	agent	untreated	Type II IFN	disease state	lobular control	invasive ductal carcinoma
GDS1746.2.4.0	GDS2367.0.2.3	0.3317	222	282	495	3.5429460958524e-14	1.13819211018051e-13	disease state	normal	basaloid	agent	vehicle	tamoxifen
GDS1220.0.1.3	GDS1956.0.2	0.3314	1705	6836	7446	2.4596238396775e-190	1.98066978683909e-188	disease state	normal	malignant pleural mesothelioma	disease state	normal	juvenile dermatomyositis
GDS715.0.8.16	GDS715.2.15.18	0.3311	109	356	453	4.73853724545486e-13	1.42742301412316e-12	agent	none	1,10-phenanthroline	agent	negative control	cyclazosin HCl
GDS1353.0.1.2	GDS1956.0.1	0.3309	1304	4393	5275	5.45808440118417e-135	2.40174876308113e-133	agent	control	dexamethasone	disease state	normal	acute quadriplegic myopathy
GDS2213.0.1	GDS715.0.1.18	0.3309	1016	3116	3790	1.59782167885489e-97	4.20824260890727e-96	agent	untreated	5-aza-dC	agent	none	positive control
GDS1956.0.5	GDS651.0.1	-0.3305	2945	4221	5999	7.32702379209455e-153	4.01898569346717e-151	disease state	normal	fascioscapulohumeral muscular dystrophy	disease state	normal	idiopathic dilated
GDS2367.3.4.2	GDS2397.0.1	0.3305	691	580	1197	6.69801606949075e-32	4.31516818333661e-31	infection	control adenovirus	adenovirus carrying estrogen receptor beta	disease state	normal	idiopathic myelofibrosis
GDS1397.0.1	GDS715.2.4.18	-0.3303	1060	3836	4511	2.79686611372786e-115	9.5844352917496e-114	agent	untreated	HIV	agent	negative control	a-methyl-L-p-tyrosine
GDS1956.0.4	GDS715.0.8.16	-0.3302	1090	109	1190	1.15029722385155e-31	7.36298704098375e-31	disease state	normal	spastic paraplegia	agent	none	1,10-phenanthroline
GDS2200.0.2	GDS2367.0.1.3	0.3296	1112	187	1258	2.92503631568373e-33	1.96074197302631e-32	disease state	normal	squamous cell carcinoma	agent	vehicle	estradiol
GDS1259.0.1	GDS266.0.1.2	-0.3296	2867	407	3150	1.04801143690836e-80	2.07084860284792e-79	disease state	normal	dermatomyositis	disease state	no atopy	atopy
GDS1062.2.3.0	GDS715.0.14.18	0.3292	483	141	622	3.46252188261311e-17	1.29482562479572e-16	disease state	no metastasis	metastasis	agent	none	R-(-)-apomorphine HCl
GDS1220.0.1.3	GDS1956.0.3	0.3286	1705	4453	5445	2.90958856678531e-137	1.3164394956988e-135	disease state	normal	malignant pleural mesothelioma	disease state	normal	amyotophic lateral sclerosis
GDS1376.2.3.1	GDS1392.0.1	0.3285	805	413	1195	1.82876624542217e-31	1.1632803208353e-30	disease state	normal	thrombocythemia	disease state	normal	rheumatoid arthritis, on methotrexate
GDS715.0.15.18	GDS715.1.2.18	0.3285	452	2226	2497	6.58947070347855e-64	9.41770630589824e-63	agent	none	cyclazosin HCl	agent	negative control	positive control
GDS1355.0.1	GDS2635.0.2	0.3284	433	263	682	1.29853568256706e-18	5.18825550790114e-18	disease state	normal	pancreatic ductal carcinoma	disease state	lobular control	invasive lobular carcinoma
GDS2250.0.1	GDS2649.2.5.1	0.3283	160	1267	1384	3.87790900323611e-36	2.82772908778288e-35	disease state	normal	non-basal-like cancer	disease state	uninfected	early HIV infection
GDS1956.0.3	GDS2142.0.2	0.3280	4453	604	4833	1.37629743299677e-121	5.14710116091311e-120	disease state	normal	amyotophic lateral sclerosis	disease state	normal	severe cystic fibrosis
GDS1220.0.1.3	GDS651.0.1	-0.3278	1705	4221	5267	3.64326305416865e-132	1.54530843699685e-130	disease state	normal	malignant pleural mesothelioma	disease state	normal	idiopathic dilated
GDS2164.0.1	GDS715.2.4.18	0.3278	1302	3836	4466	2.34108703281861e-112	7.68720738825004e-111	agent	control	SIV-Nef	agent	negative control	a-methyl-L-p-tyrosine
GDS2418.0.1	GDS2617.0.1	0.3278	2548	119	2626	8.0083495319038e-67	1.21516885733444e-65	disease state	control	vulvar intraepithelial neoplasia	disease state	normal	non-tumorigenic cancer cell
GDS2367.3.4.2	GDS2649.2.5.1	-0.3276	691	1267	1775	1.12522806580627e-45	1.05962957201453e-44	infection	control adenovirus	adenovirus carrying estrogen receptor beta	disease state	uninfected	early HIV infection
GDS1453.0.1	GDS2367.3.4.1	0.3268	432	266	671	3.64887835323886e-18	1.42815951692556e-17	agent	untreated	camptothecin	infection	control adenovirus	adenovirus carrying estrogen receptor beta
GDS1956.0.4	GDS715.0.14.18	-0.3266	1090	141	1221	9.64697053268683e-32	6.19015421572086e-31	disease state	normal	spastic paraplegia	agent	none	R-(-)-apomorphine HCl
GDS1453.0.1	GDS715.2.3.18	0.3264	432	266	687	1.61722167784246e-18	6.43296684013711e-18	agent	untreated	camptothecin	agent	negative control	erythro-9-(2-hydroxy-3-nonyl)adenine HCl
GDS2142.0.1	GDS2200.0.1	-0.3263	226	649	852	1.38147495151083e-22	6.4892100933141e-22	disease state	normal	mild cystic fibrosis	disease state	normal	actinic keratosis
GDS715.0.13.18	GDS715.2.3.18	-0.3256	274	266	519	2.78181800451162e-14	8.99210081660442e-14	agent	none	8-(3-chlorostyryl) caffeine	agent	negative control	erythro-9-(2-hydroxy-3-nonyl)adenine HCl
GDS1971.0.2	GDS2255.3.4.1	0.3254	953	267	1139	1.68065034299478e-29	1.00797308447433e-28	disease state	healthy	complicated malaria	agent	untreated	endotoxin
GDS2213.0.3	GDS715.2.5.18	0.3251	1316	3040	3963	3.25250150156019e-98	8.64609939062529e-97	agent	untreated	5-aza-dC plus TSA	agent	negative control	sulmazole
GDS1397.0.2	GDS715.0.15.18	-0.3249	590	452	1011	2.76792872756617e-26	1.4878272516112e-25	agent	untreated	TNF-alpha	agent	none	cyclazosin HCl
GDS2635.0.3	GDS715.0.4.18	-0.3249	300	5001	5224	1.07338084105463e-128	4.36289880597864e-127	disease state	lobular control	invasive ductal carcinoma	agent	none	a-methyl-L-p-tyrosine
GDS2200.0.1	GDS2611.0.3.9	0.3248	649	284	893	2.19457036404894e-23	1.06242684657902e-22	disease state	normal	actinic keratosis	agent	untreated	IFN-gamma
GDS1259.0.1	GDS2611.0.3.9	0.3247	2867	284	3023	3.65186720814812e-75	6.52287389162548e-74	disease state	normal	dermatomyositis	agent	untreated	IFN-gamma
GDS715.2.10.18	GDS715.2.9.18	0.3247	132	3560	3605	2.78109328027799e-89	6.4207551589365e-88	agent	negative control	pergolide methanesulfonate	agent	negative control	5-fluorouridine
GDS1331.0.2	GDS715.2.10.18	0.3242	3398	132	3475	7.43645689386214e-86	1.61173776901581e-84	disease state	normal	symptomatic	agent	negative control	pergolide methanesulfonate
GDS2213.0.3	GDS715.2.3.18	0.3241	1316	266	1537	6.37883942400589e-39	5.03170738029902e-38	agent	untreated	5-aza-dC plus TSA	agent	negative control	erythro-9-(2-hydroxy-3-nonyl)adenine HCl
GDS1439.0.2	GDS2418.0.1	0.3240	3178	2548	4657	2.8303524573891e-114	9.55248821893512e-113	disease state	benign	metastatic	disease state	control	vulvar intraepithelial neoplasia
GDS1392.0.1	GDS2057.0.2.3	0.3238	413	117	524	2.95848210449376e-14	9.54892594832723e-14	disease state	normal	rheumatoid arthritis, on methotrexate	agent	control	RTI-018
GDS1956.0.6	GDS715.2.5.18	-0.3238	2160	3040	4683	9.37307981476409e-115	3.18788827052872e-113	disease state	normal	Emery-Dreifuss muscular dystrophy	agent	negative control	sulmazole
GDS1259.0.1	GDS505.0.1	0.3237	2867	2973	4833	2.71260090359935e-118	9.68586520888747e-117	disease state	normal	dermatomyositis	disease state	normal	RCC
GDS2164.0.1	GDS2617.0.1	0.3234	1302	119	1410	1.0952230133419e-35	7.885046692625e-35	agent	control	SIV-Nef	disease state	normal	non-tumorigenic cancer cell
GDS1956.0.3	GDS715.0.5.18	-0.3231	4453	4478	7233	2.19863115727544e-175	1.54082597930361e-173	disease state	normal	amyotophic lateral sclerosis	agent	none	sulmazole
GDS2617.0.2	GDS266.0.1.2	-0.3227	503	407	888	5.73571399221879e-23	2.73182802015392e-22	disease state	normal	tumorigenic cancer cell	disease state	no atopy	atopy
GDS2635.0.2	GDS2737.0.1.3	0.3226	263	739	974	5.01876462131161e-25	2.58256936373919e-24	disease state	lobular control	invasive lobular carcinoma	disease state	normal	endometriosis
GDS1353.0.1.2	GDS2341.0.2.4	-0.3225	1304	300	1544	1.05693240741177e-38	8.28922522712293e-38	agent	control	dexamethasone	agent	untreated	Type II IFN
GDS2021.0.2	GDS715.2.3.18	0.3223	314	266	570	3.03625273810773e-15	1.03330229777483e-14	agent	control	nebivolol	agent	negative control	erythro-9-(2-hydroxy-3-nonyl)adenine HCl
GDS1331.0.2	GDS1956.0.5	0.3221	3398	2945	5445	1.15718627679112e-131	4.88003248280284e-130	disease state	normal	symptomatic	disease state	normal	fascioscapulohumeral muscular dystrophy
GDS2200.0.1	GDS2341.0.3.4	0.3221	649	494	1105	4.30866911490482e-28	2.4632347851379e-27	disease state	normal	actinic keratosis	agent	untreated	Types I and II IFNs
GDS1282.0.1	GDS1574.8.9.11	-0.3220	1006	567	1532	2.70414197613908e-38	2.09654112118939e-37	disease state	control	Wilms' tumor	agent	control	endotoxin
GDS2142.0.2	GDS715.0.4.18	-0.3218	604	5001	5405	1.86057838883772e-130	7.74034214557866e-129	disease state	normal	severe cystic fibrosis	agent	none	a-methyl-L-p-tyrosine
GDS2414.0.1.4	GDS266.0.1.2	0.3215	129	407	533	2.78627234955154e-14	9.0059320659412e-14	agent	control	trophoblast conditioned medium	disease state	no atopy	atopy
GDS1353.0.1.2	GDS2118.0.2	-0.3214	1304	2118	3170	4.34478221028191e-77	8.05198198938963e-76	agent	control	dexamethasone	disease state	normal	refractory anemia with ringed sideroblasts
GDS2216.0.1.5	GDS715.2.13.18	0.3213	244	317	553	9.56809416621901e-15	3.17086320539239e-14	agent	control	LPS	agent	negative control	8-(3-chlorostyryl) caffeine
GDS1956.0.5	GDS1956.0.9	0.3211	2945	2401	4617	3.26129471053492e-111	1.05115334311615e-109	disease state	normal	fascioscapulohumeral muscular dystrophy	disease state	normal	Calpain 3 mutation
GDS2213.0.1	GDS2213.0.2	0.3209	1016	385	1300	1.60534598772216e-32	1.05215549057325e-31	agent	untreated	5-aza-dC	agent	untreated	TSA
GDS2367.0.1.3	GDS2397.0.1	-0.3209	187	580	725	7.93062859178165e-19	3.20086316376405e-18	agent	vehicle	estradiol	disease state	normal	idiopathic myelofibrosis
GDS2021.0.2	GDS2635.0.2	0.3205	314	263	565	5.79943615165876e-15	1.94444761911985e-14	agent	control	nebivolol	disease state	lobular control	invasive lobular carcinoma
GDS1956.0.4	GDS1956.0.9	0.3201	1090	2401	3119	3.0191366918825e-75	5.40210688301729e-74	disease state	normal	spastic paraplegia	disease state	normal	Calpain 3 mutation
GDS715.2.3.18	GDS715.2.9.18	0.3199	266	3560	3740	9.53374589339386e-90	2.22138998271946e-88	agent	negative control	erythro-9-(2-hydroxy-3-nonyl)adenine HCl	agent	negative control	5-fluorouridine
GDS1746.2.4.0	GDS1956.0.5	-0.3197	222	2945	3097	1.54876488868624e-74	2.73025730580167e-73	disease state	normal	basaloid	disease state	normal	fascioscapulohumeral muscular dystrophy
GDS2617.0.2	GDS715.0.3.18	0.3197	503	592	1074	6.035108281129e-27	3.32254181408079e-26	disease state	normal	tumorigenic cancer cell	agent	none	erythro-9-(2-hydroxy-3-nonyl)adenine HCl
GDS1956.0.9	GDS2200.0.1	0.3195	2401	649	2863	5.94465029312536e-69	9.437900679592e-68	disease state	normal	Calpain 3 mutation	disease state	normal	actinic keratosis
GDS2164.0.1	GDS2367.0.1.3	-0.3194	1302	187	1452	8.58736537678895e-36	6.20073120997933e-35	agent	control	SIV-Nef	agent	vehicle	estradiol
GDS1956.0.5	GDS1956.0.7	0.3192	2945	1627	4082	2.42758639810179e-97	6.37399920400271e-96	disease state	normal	fascioscapulohumeral muscular dystrophy	disease state	normal	Becker muscular dystrophy
GDS1062.2.3.0	GDS266.0.1.2	-0.3192	483	407	879	2.8660946526589e-22	1.32998094345905e-21	disease state	no metastasis	metastasis	disease state	no atopy	atopy
GDS1615.0.2	GDS715.2.3.18	0.3191	3399	266	3555	5.85500754480884e-85	1.2482490552836e-83	disease state	normal	Crohn's disease	agent	negative control	erythro-9-(2-hydroxy-3-nonyl)adenine HCl
GDS2367.0.1.3	GDS2418.0.1	0.3191	187	2548	2620	4.33667902036711e-63	6.0844817698915e-62	agent	vehicle	estradiol	disease state	control	vulvar intraepithelial neoplasia
GDS1259.0.1	GDS715.1.2.18	0.3189	2867	2226	4358	1.35702283428461e-103	3.90831421428379e-102	disease state	normal	dermatomyositis	agent	negative control	positive control
GDS2142.0.2	GDS715.0.8.16	-0.3186	604	109	709	3.43709526957771e-18	1.34650568038792e-17	disease state	normal	severe cystic fibrosis	agent	none	1,10-phenanthroline
GDS1331.0.2	GDS2367.3.4.1	-0.3184	3398	266	3546	2.29698342596574e-84	4.84801367711114e-83	disease state	normal	symptomatic	infection	control adenovirus	adenovirus carrying estrogen receptor beta
GDS2341.0.2.4	GDS715.2.6.18	0.3180	300	582	868	7.55607516281358e-22	3.44965435368606e-21	agent	untreated	Type II IFN	agent	negative control	16-ketoestradiol
GDS1326.2.3.1	GDS2164.0.1	-0.3179	181	1302	1463	1.03462806052786e-35	7.45158142160448e-35	agent	control	E2	agent	control	SIV-Nef
GDS1956.0.3	GDS2367.3.4.1	-0.3179	4453	266	4617	6.307445844113e-109	1.97067089394537e-107	disease state	normal	amyotophic lateral sclerosis	infection	control adenovirus	adenovirus carrying estrogen receptor beta
GDS1062.2.3.0	GDS2635.0.2	0.3179	483	263	736	9.56424116620372e-19	3.84709181624579e-18	disease state	no metastasis	metastasis	disease state	lobular control	invasive lobular carcinoma
GDS1062.2.3.0	GDS2341.0.2.4	-0.3174	483	300	776	1.27071577023579e-19	5.30547298584779e-19	disease state	no metastasis	metastasis	agent	untreated	Type II IFN
GDS1259.0.1	GDS2221.0.3	0.3173	2867	970	3455	1.15816998251859e-81	2.32978110047682e-80	disease state	normal	dermatomyositis	agent	untreated	lipopolysaccharide
GDS1392.0.2	GDS2118.0.2	0.3172	732	2118	2610	4.32038405795525e-62	5.93824426011841e-61	disease state	normal	myelodysplastic syndrome	disease state	normal	refractory anemia with ringed sideroblasts
GDS2142.0.2	GDS715.0.6.18	-0.3172	604	1378	1893	1.64208559441229e-45	1.53948183683091e-44	disease state	normal	severe cystic fibrosis	agent	none	16-ketoestradiol
GDS715.0.7.18	GDS715.2.4.18	-0.3172	136	3836	3931	1.34236114188225e-92	3.27804983771228e-91	agent	none	4,5-dianilinophthalimide	agent	negative control	a-methyl-L-p-tyrosine
GDS1331.0.2	GDS2432.0.1	-0.3171	3398	318	3626	1.67616865907835e-85	3.60643953412133e-84	disease state	normal	symptomatic	disease state	control	pituitary adenoma predisposition
GDS1376.2.3.1	GDS715.0.6.18	0.3171	805	1378	2108	1.87811644435824e-50	1.97224367160535e-49	disease state	normal	thrombocythemia	agent	none	16-ketoestradiol
GDS2142.0.1	GDS2164.0.1	0.3171	226	1302	1506	1.58253716234604e-36	1.16533804643747e-35	disease state	normal	mild cystic fibrosis	agent	control	SIV-Nef
GDS1062.2.3.0	GDS715.2.9.18	-0.3170	483	3560	3969	2.35775517962389e-93	5.81482493040766e-92	disease state	no metastasis	metastasis	agent	negative control	5-fluorouridine
GDS2341.0.3.4	GDS2635.0.3	0.3169	494	300	774	1.62365505641821e-19	6.7506854543201e-19	agent	untreated	Types I and II IFNs	disease state	lobular control	invasive ductal carcinoma
GDS1331.0.2	GDS2142.0.2	0.3167	3398	604	3840	3.33239432137241e-90	7.82854801830483e-89	disease state	normal	symptomatic	disease state	normal	severe cystic fibrosis
GDS1617.0.5	GDS266.0.1.2	0.3166	1981	407	2354	5.88196149675883e-56	7.05928382157233e-55	agent	control	MGd/50uM zinc	disease state	no atopy	atopy
GDS1956.0.5	GDS2142.0.1	-0.3162	2945	226	3122	1.92821803914186e-73	3.32718170719531e-72	disease state	normal	fascioscapulohumeral muscular dystrophy	disease state	normal	mild cystic fibrosis
GDS1353.0.1.2	GDS1453.0.1	-0.3161	1304	432	1682	2.41854797470172e-40	1.98232463548968e-39	agent	control	dexamethasone	agent	untreated	camptothecin
GDS1376.2.3.1	GDS1956.0.3	0.3161	805	4453	4910	2.30479065977713e-114	7.79066222046784e-113	disease state	normal	thrombocythemia	disease state	normal	amyotophic lateral sclerosis
GDS2200.0.1	GDS715.0.6.18	-0.3161	649	1378	1951	1.59399196801548e-46	1.5290275304245e-45	disease state	normal	actinic keratosis	agent	none	16-ketoestradiol
GDS2200.0.2	GDS2611.0.2.9	0.3159	1112	640	1596	2.56809826789147e-38	1.99297220198454e-37	disease state	normal	squamous cell carcinoma	agent	untreated	IL-1b
GDS2057.0.2.4	GDS2367.0.1.3	0.3158	564	187	715	5.06369812634215e-18	1.96970570969876e-17	agent	control	RTI-018	agent	vehicle	estradiol
GDS715.0.1.18	GDS715.0.7.18	0.3157	3116	136	3182	1.41782562989922e-74	2.50057479991397e-73	agent	none	positive control	agent	none	4,5-dianilinophthalimide
GDS2697.0.1	GDS715.0.8.16	0.3154	6233	109	6268	8.62853852312392e-145	4.28278940881619e-143	disease state	normal	teratozoospermia	agent	none	1,10-phenanthroline
GDS1956.0.4	GDS2142.0.2	-0.3152	1090	604	1648	2.46567109053108e-39	1.96691957973074e-38	disease state	normal	spastic paraplegia	disease state	normal	severe cystic fibrosis
GDS1355.0.1	GDS2617.0.1	0.3150	433	119	547	4.58404448123572e-14	1.46358133936583e-13	disease state	normal	pancreatic ductal carcinoma	disease state	normal	non-tumorigenic cancer cell
GDS2021.0.2	GDS715.0.11.18	0.3148	314	183	491	9.32968862913082e-13	2.76186989992814e-12	agent	control	nebivolol	agent	none	scopolamine methyl bromide
GDS1574.8.9.11	GDS715.0.10.18	0.3145	567	158	694	2.12975212069373e-17	8.04855629445721e-17	agent	control	endotoxin	agent	none	pergolide methanesulfonate
GDS1956.0.1	GDS651.0.1	-0.3143	4393	4221	6910	2.90078022680722e-158	1.68284911601396e-156	disease state	normal	acute quadriplegic myopathy	disease state	normal	idiopathic dilated
GDS2341.0.2.4	GDS2367.3.4.1	0.3142	300	266	559	2.83793190501002e-14	9.16886660852532e-14	agent	untreated	Type II IFN	infection	control adenovirus	adenovirus carrying estrogen receptor beta
GDS2142.0.1	GDS2737.0.1.3	0.3141	226	739	948	3.76116830698048e-23	1.8047264776403e-22	disease state	normal	mild cystic fibrosis	disease state	normal	endometriosis
GDS2341.0.2.4	GDS715.2.3.18	0.3138	300	266	563	2.48712238200771e-14	8.06304016663418e-14	agent	untreated	Type II IFN	agent	negative control	erythro-9-(2-hydroxy-3-nonyl)adenine HCl
GDS1062.2.3.0	GDS1376.2.3.1	-0.3136	483	805	1271	2.10771767490958e-30	1.29839831451664e-29	disease state	no metastasis	metastasis	disease state	normal	thrombocythemia
GDS1062.2.3.0	GDS2021.0.2	-0.3135	483	314	788	1.97555305413281e-19	8.18526182800621e-19	disease state	no metastasis	metastasis	agent	control	nebivolol
GDS1062.2.3.0	GDS2617.0.2	-0.3131	483	503	971	1.58180991950226e-23	7.70187084297325e-23	disease state	no metastasis	metastasis	disease state	normal	tumorigenic cancer cell
GDS2414.0.1.4	GDS715.2.6.18	-0.3129	129	582	703	1.96647382560695e-17	7.44356872724304e-17	agent	control	trophoblast conditioned medium	agent	negative control	16-ketoestradiol
GDS1355.0.1	GDS1392.0.1	0.3128	433	413	831	2.55179262853013e-20	1.09744178529289e-19	disease state	normal	pancreatic ductal carcinoma	disease state	normal	rheumatoid arthritis, on methotrexate
GDS2057.0.1.4	GDS715.0.1.18	-0.3128	292	3116	3286	1.65886436838628e-75	2.98239725722138e-74	agent	control	DHT	agent	none	positive control
GDS1259.0.1	GDS2216.0.1.5	0.3125	2867	244	3022	1.89441331111178e-69	3.0307519508357e-68	disease state	normal	dermatomyositis	agent	control	LPS
GDS2142.0.2	GDS2852.0.1.5	0.3124	604	538	1105	1.93434574057492e-26	1.04596437244836e-25	disease state	normal	severe cystic fibrosis	agent	control	IL-13
GDS1956.0.4	GDS715.0.15.18	-0.3122	1090	452	1494	3.91474559742687e-35	2.77265129077567e-34	disease state	normal	spastic paraplegia	agent	none	cyclazosin HCl
GDS2200.0.1	GDS2617.0.2	0.3121	649	503	1114	1.3634651644975e-26	7.40939513736709e-26	disease state	normal	actinic keratosis	disease state	normal	tumorigenic cancer cell
GDS1282.0.1	GDS2250.0.3	0.3120	1006	232	1197	1.9510448474885e-28	1.12919230258248e-27	disease state	control	Wilms' tumor	disease state	normal	basal-like cancer
GDS2367.0.2.3	GDS2418.0.1	0.3118	282	2548	2656	5.65291539605844e-61	7.58359925294813e-60	agent	vehicle	tamoxifen	disease state	control	vulvar intraepithelial neoplasia
GDS1746.2.4.0	GDS2418.0.1	0.3115	222	2548	2695	1.01043208273256e-61	1.37761882968927e-60	disease state	normal	basaloid	disease state	control	vulvar intraepithelial neoplasia
GDS2164.0.1	GDS651.0.1	-0.3111	1302	4221	5122	2.40503624375328e-115	8.25271461424668e-114	agent	control	SIV-Nef	disease state	normal	idiopathic dilated
GDS1574.8.9.13	GDS2737.0.1.3	-0.3109	1931	739	2577	7.27004839813876e-59	9.32952892554648e-58	agent	control	endotoxin	disease state	normal	endometriosis
GDS1543.0.1	GDS715.2.5.18	0.3108	466	3040	3337	1.20062408473019e-75	2.16486744021904e-74	agent	control	tumor necrosis factor	agent	negative control	sulmazole
GDS2414.0.1.4	GDS715.0.3.18	-0.3108	129	592	712	2.07086637926655e-17	7.83082604210855e-17	agent	control	trophoblast conditioned medium	agent	none	erythro-9-(2-hydroxy-3-nonyl)adenine HCl
GDS715.0.14.18	GDS715.2.4.18	-0.3106	141	3836	3929	1.26670093809603e-88	2.88893157283036e-87	agent	none	R-(-)-apomorphine HCl	agent	negative control	a-methyl-L-p-tyrosine
GDS2142.0.1	GDS2611.0.3.9	-0.3103	226	284	486	2.62414277591056e-12	7.55883337633976e-12	disease state	normal	mild cystic fibrosis	agent	untreated	IFN-gamma
GDS2428.0.1.3	GDS715.0.6.18	0.3097	181	1378	1531	2.17974904520487e-35	1.55512822041953e-34	agent	untreated	5-aza-dC	agent	none	16-ketoestradiol
GDS2341.0.3.4	GDS715.0.6.18	0.3095	494	1378	1813	1.51976119441508e-41	1.28653521022682e-40	agent	untreated	Types I and II IFNs	agent	none	16-ketoestradiol
GDS2221.1.3	GDS2649.3.5.0	0.3094	940	229	1106	5.79698476220847e-26	3.08137747505276e-25	agent	vehicle	lipopolysaccharide	disease state	uninfected	chronic HIV infection
GDS1397.0.1	GDS715.0.4.18	-0.3093	1060	5001	5548	2.74212855938838e-123	1.046346543534e-121	agent	untreated	HIV	agent	none	a-methyl-L-p-tyrosine
GDS1956.0.1	GDS2164.0.1	0.3092	4393	1302	5266	4.84571783709373e-117	1.70417282505885e-115	disease state	normal	acute quadriplegic myopathy	agent	control	SIV-Nef
GDS2250.0.3	GDS715.2.4.18	-0.3083	232	3836	4012	4.4025309454385e-89	1.0129260869183e-87	disease state	normal	basal-like cancer	agent	negative control	a-methyl-L-p-tyrosine
GDS1956.0.5	GDS715.0.4.18	-0.3082	2945	5001	6780	3.978497956796e-149	2.08354593710907e-147	disease state	normal	fascioscapulohumeral muscular dystrophy	agent	none	a-methyl-L-p-tyrosine
GDS1956.0.3	GDS2737.0.1.4	-0.3080	4453	416	4699	8.29904509677001e-104	2.39555631231197e-102	disease state	normal	amyotophic lateral sclerosis	disease state	normal	endometriosis
GDS1375.0.2	GDS2250.0.1	0.3079	4896	160	4934	7.85882690249697e-109	2.45040521827756e-107	disease state	normal	malignant melanoma	disease state	normal	non-basal-like cancer
GDS2213.0.1	GDS715.0.5.18	0.3078	1016	4478	5099	2.48307444767848e-112	8.14648866672272e-111	agent	untreated	5-aza-dC	agent	none	sulmazole
GDS2200.0.1	GDS2367.3.4.2	-0.3075	649	691	1307	5.07216569666295e-30	3.08713543617661e-29	disease state	normal	actinic keratosis	infection	control adenovirus	adenovirus carrying estrogen receptor beta
GDS1956.0.2	GDS715.0.9.18	0.3068	6836	3151	8161	2.07177320149879e-177	1.4822832984202e-175	disease state	normal	juvenile dermatomyositis	agent	none	5-fluorouridine
GDS1331.0.2	GDS2153.0.1	0.3067	3398	1932	4626	2.456232456505e-101	6.8300866497074e-100	disease state	normal	symptomatic	disease state	normal	dermatomyositis
GDS266.0.1.2	GDS715.0.1.18	0.3067	407	3116	3420	2.1184733484743e-75	3.80116195476369e-74	disease state	no atopy	atopy	agent	none	positive control
GDS2164.0.1	GDS715.0.5.18	0.3064	1302	4478	5111	1.55018221648423e-111	5.0248188761774e-110	agent	control	SIV-Nef	agent	none	sulmazole
GDS1259.0.1	GDS1617.0.5	0.3063	2867	1981	4164	3.70460029734799e-91	8.83231577487553e-90	disease state	normal	dermatomyositis	agent	control	MGd/50uM zinc
GDS1926.0.2.4	GDS2362.6.7.2.5	-0.3061	119	797	892	8.3810300029137e-21	3.67597086470339e-20	agent	control	LTD4	agent	untreated	chloroguine treated
GDS1220.0.1.3	GDS2200.0.2	0.3060	1705	1112	2599	1.84003377722889e-57	2.28713041254238e-56	disease state	normal	malignant pleural mesothelioma	disease state	normal	squamous cell carcinoma
GDS1617.0.5	GDS2635.0.3	-0.3055	1981	300	2256	6.07741023302029e-50	6.31012494510734e-49	agent	control	MGd/50uM zinc	disease state	lobular control	invasive ductal carcinoma
GDS1376.2.3.1	GDS651.0.1	-0.3054	805	4221	4722	1.69114779752838e-102	4.79262148560598e-101	disease state	normal	thrombocythemia	disease state	normal	idiopathic dilated
GDS1397.0.1	GDS715.0.15.18	-0.3052	1060	452	1461	7.17061337046995e-33	4.74654789274422e-32	agent	untreated	HIV	agent	none	cyclazosin HCl
GDS1050.2.3.0	GDS715.2.4.18	0.3046	1874	3836	5045	8.64902371174037e-109	2.69515349922045e-107	agent	untreated	valproic acid	agent	negative control	a-methyl-L-p-tyrosine
GDS1062.2.3.0	GDS715.0.6.18	0.3045	483	1378	1803	5.42221031016933e-40	4.40460282762791e-39	disease state	no metastasis	metastasis	agent	none	16-ketoestradiol
GDS1326.2.3.1	GDS715.2.4.18	0.3042	181	3836	3967	1.03229675106387e-85	2.22981144657865e-84	agent	control	E2	agent	negative control	a-methyl-L-p-tyrosine
GDS1392.0.1	GDS2118.0.3	0.3042	413	976	1309	1.98778086896741e-29	1.188840935614e-28	disease state	normal	rheumatoid arthritis, on methotrexate	disease state	normal	refractory anemia with excess blasts
GDS2341.0.3.4	GDS2635.0.2	0.3042	494	263	745	2.04612690731504e-17	7.73955656306064e-17	agent	untreated	Types I and II IFNs	disease state	lobular control	invasive lobular carcinoma
GDS1956.0.2	GDS715.2.4.18	-0.3040	6836	3836	8419	1.66992926698551e-179	1.21971605580895e-177	disease state	normal	juvenile dermatomyositis	agent	negative control	a-methyl-L-p-tyrosine
GDS1331.0.1	GDS715.2.10.18	0.3039	1070	132	1188	8.36939529389225e-27	4.58111357018081e-26	disease state	normal	presymptomatic	agent	negative control	pergolide methanesulfonate
GDS2200.0.1	GDS715.2.6.18	-0.3039	649	582	1195	5.94487443070061e-27	3.27345010365782e-26	disease state	normal	actinic keratosis	agent	negative control	16-ketoestradiol
GDS2635.0.3	GDS2649.2.5.0	0.3037	300	404	692	3.12602535883224e-16	1.11659613031474e-15	disease state	lobular control	invasive ductal carcinoma	disease state	uninfected	early HIV infection
GDS2190.0.1	GDS2852.0.1.5	-0.3035	163	538	694	2.96984620480782e-16	1.06181990884245e-15	disease state	control	bipolar disorder	agent	control	IL-13
GDS2021.0.2	GDS715.0.6.18	0.3034	314	1378	1659	1.15171794327617e-36	8.50698181897167e-36	agent	control	nebivolol	agent	none	16-ketoestradiol
GDS1956.0.4	GDS2164.0.1	0.3033	1090	1302	2245	5.5065737402642e-49	5.59407305726713e-48	disease state	normal	spastic paraplegia	agent	control	SIV-Nef
GDS1050.2.3.0	GDS715.0.4.18	0.3031	1874	5001	5999	1.09159591540751e-127	4.38141685405657e-126	agent	untreated	valproic acid	agent	none	a-methyl-L-p-tyrosine
GDS715.0.1.18	GDS715.0.6.18	0.3027	3116	1378	3766	1.21600009955451e-80	2.40094189979587e-79	agent	none	positive control	agent	none	16-ketoestradiol
GDS2200.0.1	GDS2418.0.1	0.3026	649	2548	2920	6.86340568491022e-63	9.59109456802345e-62	disease state	normal	actinic keratosis	disease state	control	vulvar intraepithelial neoplasia
GDS1956.0.4	GDS2367.0.2.3	0.3025	1090	282	1339	9.84293593111113e-30	5.9403416442834e-29	disease state	normal	spastic paraplegia	agent	vehicle	tamoxifen
GDS2200.0.2	GDS2250.0.1	0.3021	1112	160	1201	9.16354993293089e-27	5.01064018609155e-26	disease state	normal	squamous cell carcinoma	disease state	normal	non-basal-like cancer
GDS1220.0.1.3	GDS1956.0.5	0.3017	1705	2945	4166	2.08345374955876e-88	4.73484575302543e-87	disease state	normal	malignant pleural mesothelioma	disease state	normal	fascioscapulohumeral muscular dystrophy
GDS2164.0.1	GDS715.2.3.18	0.3017	1302	266	1510	3.79479052861326e-33	2.53438617130614e-32	agent	control	SIV-Nef	agent	negative control	erythro-9-(2-hydroxy-3-nonyl)adenine HCl
GDS715.2.15.18	GDS715.2.6.18	0.3014	356	582	895	2.98542682288391e-20	1.28064259488307e-19	agent	negative control	cyclazosin HCl	agent	negative control	16-ketoestradiol
GDS266.0.1.2	GDS715.1.2.18	0.3012	407	2226	2562	7.06866129943844e-55	8.27013415173891e-54	disease state	no atopy	atopy	agent	negative control	positive control
GDS1956.0.5	GDS2191.0.1	-0.3006	2945	942	3608	3.05979691532852e-76	5.58123068519382e-75	disease state	normal	fascioscapulohumeral muscular dystrophy	disease state	control	bipolar disorder
GDS2239.0.1	GDS2635.0.2	0.3006	332	263	581	1.34240707675149e-13	4.18329247856173e-13	agent	control	hepatitis C virus core protein	disease state	lobular control	invasive lobular carcinoma
GDS1746.2.4.0	GDS715.2.6.18	-0.3005	222	582	791	5.69304391043138e-18	2.20971111419927e-17	disease state	normal	basaloid	agent	negative control	16-ketoestradiol
GDS1331.0.1	GDS715.2.3.18	-0.3003	1070	266	1311	9.9743556558383e-29	5.83374902131966e-28	disease state	normal	presymptomatic	agent	negative control	erythro-9-(2-hydroxy-3-nonyl)adenine HCl
GDS2142.0.2	GDS2239.0.1	0.3003	604	332	929	8.16540061876566e-21	3.58282338549085e-20	disease state	normal	severe cystic fibrosis	agent	control	hepatitis C virus core protein
GDS1574.8.9.13	GDS2649.3.5.1	0.3003	1931	599	2376	1.03484851945141e-50	1.09413012427757e-49	agent	control	endotoxin	disease state	uninfected	chronic HIV infection
GDS2367.3.4.1	GDS715.2.13.18	0.3001	266	317	573	2.1724954492232e-13	6.68148927388674e-13	infection	control adenovirus	adenovirus carrying estrogen receptor beta	agent	negative control	8-(3-chlorostyryl) caffeine
