# Supplementary material for: Human Disease-Drug Network Based on Genomic Expression Profiles
Source: PLoS One. 2009 Aug 6;4(8):e6536. doi: 10.1371/journal.pone.0006536 (PMC2715883; doi:10.1371/journal.pone.0006536)
Supplement: Table S3 — Mapping the correlation-derived connected diseases onto MeSH terms (0.01 MB TXT) [file pone.0006536.s003.txt]

Title: Mapping the correlation-derived connected diseases onto MeSH terms
profile1	profile2	mesh_sub1	mesh_sub2	level	corr
GDS2617.0.1	GDS2617.0.2	Carcinoma	Carcinoma	4	0.8870
GDS1956.0.10	GDS1956.0.9	Muscular Diseases	Muscular Diseases	3	0.8764
GDS1321.0.1	GDS1321.0.2	Barrett Esophagus	Adenocarcinoma	0	0.8713
GDS1615.0.1	GDS1615.0.2	Colitis, Ulcerative	Crohn Disease	4	0.8623
GDS1971.0.1	GDS1971.0.2	Malaria	Malaria	4	0.8411
GDS1956.0.10	GDS1956.0.11	Muscular Diseases	Muscular Diseases	3	0.8362
GDS1956.0.8	GDS1956.0.9	Muscular Dystrophy, Duchenne	Muscular Diseases	3	0.8224
GDS1956.0.10	GDS1956.0.7	Muscular Diseases	Muscular Dystrophies	3	0.8204
GDS1956.0.11	GDS1956.0.9	Muscular Diseases	Muscular Diseases	3	0.8193
GDS2250.0.1	GDS2250.0.3	Carcinoma	Carcinoma, Basal Cell	4	0.8138
GDS2649.2.5.1	GDS2649.3.5.1	HIV Infections	HIV Infections	5	0.8120
GDS268.0.1	GDS268.0.2	Obesity	Obesity, Morbid	9	0.8107
GDS1956.0.11	GDS1956.0.7	Muscular Diseases	Muscular Dystrophies	3	0.8041
GDS1956.0.7	GDS1956.0.9	Muscular Dystrophies	Muscular Diseases	3	0.8018
GDS2118.0.1	GDS2118.0.3	Anemia, Refractory	Anemia, Refractory, with Excess of Blasts	5	0.7855
GDS2200.0.1	GDS2200.0.2	Keratosis	Carcinoma, Squamous Cell	0	0.7779
GDS1956.0.10	GDS1956.0.8	Muscular Diseases	Muscular Dystrophy, Duchenne	3	0.7777
GDS1956.0.6	GDS1956.0.8	Muscular Dystrophy, Emery-Dreifuss	Muscular Dystrophy, Duchenne	5	0.7685
GDS810.0.2	GDS810.0.3	Alzheimer Disease	Alzheimer Disease	5	0.7626
GDS1956.0.11	GDS1956.0.8	Muscular Diseases	Muscular Dystrophy, Duchenne	3	0.7602
GDS1956.0.7	GDS1956.0.8	Muscular Dystrophies	Muscular Dystrophy, Duchenne	5	0.7514
GDS1259.0.1	GDS1956.0.2	Dermatomyositis	Dermatomyositis	6	0.7475
GDS1956.0.2	GDS1956.0.6	Dermatomyositis	Muscular Dystrophy, Emery-Dreifuss	3	0.7460
GDS1956.0.2	GDS1956.0.8	Dermatomyositis	Muscular Dystrophy, Duchenne	3	0.7306
GDS2649.3.5.1	GDS2649.4.5.1	HIV Infections	HIV Infections	5	0.7240
GDS1956.0.1	GDS1956.0.2	Myopathy, Central Core	Dermatomyositis	3	0.7194
GDS1375.0.1	GDS1375.0.2	Nevus	Melanoma	3	0.7008
GDS1259.0.1	GDS1956.0.1	Dermatomyositis	Myopathy, Central Core	3	0.7000
GDS2190.0.1	GDS810.0.2	Bipolar Disorder	Alzheimer Disease	1	0.6964
GDS1956.0.2	GDS1956.0.5	Dermatomyositis	Muscular Dystrophy, Facioscapulohumeral	3	0.6932
GDS1956.0.5	GDS1956.0.6	Muscular Dystrophy, Facioscapulohumeral	Muscular Dystrophy, Emery-Dreifuss	5	0.6879
GDS1956.0.1	GDS1956.0.6	Myopathy, Central Core	Muscular Dystrophy, Emery-Dreifuss	3	0.6840
GDS1259.0.1	GDS1956.0.6	Dermatomyositis	Muscular Dystrophy, Emery-Dreifuss	3	0.6773
GDS1956.0.3	GDS1956.0.6	Amyotrophic Lateral Sclerosis	Muscular Dystrophy, Emery-Dreifuss	2	0.6661
GDS2118.0.1	GDS2118.0.2	Anemia, Refractory	Anemia, Sideroblastic	4	0.6648
GDS2649.2.5.1	GDS2649.4.5.1	HIV Infections	HIV Infections	5	0.6579
GDS651.0.1	GDS651.0.2	Cardiomyopathy, Dilated	Cardiomyopathy, Restrictive	3	0.6545
GDS1956.0.3	GDS1956.0.5	Amyotrophic Lateral Sclerosis	Muscular Dystrophy, Facioscapulohumeral	2	0.6398
GDS1259.0.1	GDS1956.0.8	Dermatomyositis	Muscular Dystrophy, Duchenne	3	0.6220
GDS1956.0.6	GDS1956.0.9	Muscular Dystrophy, Emery-Dreifuss	Muscular Diseases	3	0.6216
GDS1956.0.1	GDS1956.0.3	Myopathy, Central Core	Amyotrophic Lateral Sclerosis	2	0.6160
GDS2250.0.1	GDS2617.0.2	Carcinoma	Carcinoma	4	0.6048
GDS1956.0.2	GDS1956.0.3	Dermatomyositis	Amyotrophic Lateral Sclerosis	2	0.6047
GDS2118.0.2	GDS2118.0.3	Anemia, Sideroblastic	Anemia, Refractory, with Excess of Blasts	4	0.6026
GDS1956.0.1	GDS1956.0.8	Myopathy, Central Core	Muscular Dystrophy, Duchenne	3	0.6001
GDS1259.0.1	GDS1956.0.5	Dermatomyositis	Muscular Dystrophy, Facioscapulohumeral	3	0.5849
GDS1259.0.1	GDS1956.0.7	Dermatomyositis	Muscular Dystrophies	3	0.5796
GDS2250.0.1	GDS2635.0.3	Carcinoma	Carcinoma, Ductal	4	0.5793
GDS2118.0.3	GDS2397.0.1	Anemia, Refractory, with Excess of Blasts	Myelofibrosis	3	0.5777
GDS2200.0.2	GDS2418.0.1	Carcinoma, Squamous Cell	Cervical Intraepithelial Neoplasia	4	0.5721
GDS1956.0.1	GDS1956.0.5	Myopathy, Central Core	Muscular Dystrophy, Facioscapulohumeral	3	0.5671
GDS2617.0.2	GDS2635.0.3	Carcinoma	Carcinoma, Ductal	4	0.5669
GDS1259.0.1	GDS1956.0.11	Dermatomyositis	Muscular Diseases	3	0.5665
GDS2190.0.1	GDS810.0.3	Bipolar Disorder	Alzheimer Disease	1	0.5641
GDS1956.0.11	GDS1956.0.6	Muscular Diseases	Muscular Dystrophy, Emery-Dreifuss	3	0.5613
GDS2142.0.1	GDS2635.0.2	Cystic Fibrosis	Carcinoma, Lobular	0	-0.5579
GDS1259.0.1	GDS1956.0.10	Dermatomyositis	Muscular Diseases	3	0.5555
GDS1259.0.1	GDS1956.0.9	Dermatomyositis	Muscular Diseases	3	0.5533
GDS2250.0.3	GDS2418.0.1	Carcinoma, Basal Cell	Cervical Intraepithelial Neoplasia	4	0.5505
GDS1956.0.5	GDS1956.0.8	Muscular Dystrophy, Facioscapulohumeral	Muscular Dystrophy, Duchenne	5	0.5477
GDS2617.0.2	GDS2635.0.2	Carcinoma	Carcinoma, Lobular	4	0.5364
GDS1956.0.6	GDS1956.0.7	Muscular Dystrophy, Emery-Dreifuss	Muscular Dystrophies	5	0.5264
GDS2250.0.3	GDS2617.0.2	Carcinoma, Basal Cell	Carcinoma	4	0.5264
GDS1956.0.10	GDS1956.0.6	Muscular Diseases	Muscular Dystrophy, Emery-Dreifuss	3	0.5201
GDS2250.0.1	GDS2617.0.1	Carcinoma	Carcinoma	4	0.5090
GDS1956.0.2	GDS1956.0.9	Dermatomyositis	Muscular Diseases	3	0.5041
GDS1956.0.11	GDS1956.0.2	Muscular Diseases	Dermatomyositis	3	0.5029
GDS2250.0.1	GDS2418.0.1	Carcinoma	Cervical Intraepithelial Neoplasia	4	0.5008
GDS1956.0.3	GDS2153.0.1	Amyotrophic Lateral Sclerosis	Dermatomyositis	2	0.4924
GDS2142.0.1	GDS2635.0.3	Cystic Fibrosis	Carcinoma, Ductal	0	-0.4764
GDS1956.0.2	GDS1956.0.7	Dermatomyositis	Muscular Dystrophies	3	0.4717
GDS2250.0.3	GDS2635.0.3	Carcinoma, Basal Cell	Carcinoma, Ductal	4	0.4702
GDS1259.0.1	GDS2200.0.1	Dermatomyositis	Keratosis	2	0.4665
GDS1956.0.1	GDS1956.0.9	Myopathy, Central Core	Muscular Diseases	3	0.4617
GDS1956.0.10	GDS1956.0.2	Muscular Diseases	Dermatomyositis	3	0.4575
GDS1615.0.2	GDS1971.0.1	Crohn Disease	Malaria	0	0.4570
GDS2142.0.2	GDS2200.0.1	Cystic Fibrosis	Keratosis	0	-0.4568
GDS1220.0.1.3	GDS2142.0.2	Mesothelioma	Cystic Fibrosis	0	0.4458
GDS1331.0.1	GDS1956.0.4	Huntington Disease	Spastic Paraplegia, Hereditary	3	-0.4371
GDS1439.0.1	GDS1439.0.2	Prostatic Neoplasms	Neoplasm Metastasis	1	0.4369
GDS1956.0.3	GDS1956.0.8	Amyotrophic Lateral Sclerosis	Muscular Dystrophy, Duchenne	2	0.4359
GDS1439.0.2	GDS2250.0.1	Neoplasm Metastasis	Carcinoma	1	0.4347
GDS2118.0.1	GDS2397.0.1	Anemia, Refractory	Myelofibrosis	3	0.4306
GDS1956.0.1	GDS1956.0.11	Myopathy, Central Core	Muscular Diseases	3	0.4288
GDS2617.0.1	GDS2737.0.1.3	Carcinoma	Endometriosis	0	0.4279
GDS1746.2.4.0	GDS2635.0.2	Prostatic Neoplasms	Carcinoma, Lobular	1	-0.4236
GDS1259.0.1	GDS651.0.1	Dermatomyositis	Cardiomyopathy, Dilated	0	-0.4225
GDS1257.0.1	GDS1257.0.2	Hemoglobin SC Disease	Hemoglobin SC Disease	7	0.4217
GDS1062.2.3.0	GDS2142.0.1	Neoplasm Metastasis	Cystic Fibrosis	0	0.4217
GDS1392.0.2	GDS2118.0.1	Myelodysplastic Syndromes	Anemia, Refractory	4	0.4172
GDS1956.0.3	GDS2191.0.1	Amyotrophic Lateral Sclerosis	Bipolar Disorder	0	-0.4137
GDS1392.0.2	GDS2118.0.3	Myelodysplastic Syndromes	Anemia, Refractory, with Excess of Blasts	4	0.4123
GDS1331.0.1	GDS2191.0.1	Huntington Disease	Bipolar Disorder	1	-0.4111
GDS2250.0.3	GDS2617.0.1	Carcinoma, Basal Cell	Carcinoma	4	0.4059
GDS2142.0.1	GDS2617.0.1	Cystic Fibrosis	Carcinoma	0	-0.4019
GDS1259.0.1	GDS2200.0.2	Dermatomyositis	Carcinoma, Squamous Cell	0	0.3999
GDS2200.0.2	GDS2617.0.2	Carcinoma, Squamous Cell	Carcinoma	4	0.3928
GDS1062.2.3.0	GDS1220.0.1.3	Neoplasm Metastasis	Mesothelioma	1	-0.3926
GDS1956.0.1	GDS1956.0.10	Myopathy, Central Core	Muscular Diseases	3	0.3922
GDS1439.0.2	GDS2250.0.3	Neoplasm Metastasis	Carcinoma, Basal Cell	1	0.3879
GDS1062.2.3.0	GDS2153.0.1	Neoplasm Metastasis	Dermatomyositis	0	-0.3860
GDS1259.0.1	GDS2635.0.2	Dermatomyositis	Carcinoma, Lobular	0	0.3858
GDS1615.0.2	GDS1971.0.2	Crohn Disease	Malaria	0	0.3852
GDS1259.0.1	GDS2635.0.3	Dermatomyositis	Carcinoma, Ductal	0	0.3836
GDS2617.0.2	GDS2649.2.5.1	Carcinoma	HIV Infections	0	0.3816
GDS1615.0.1	GDS1971.0.1	Colitis, Ulcerative	Malaria	0	0.3803
GDS2250.0.1	GDS2737.0.1.3	Carcinoma	Endometriosis	0	0.3737
GDS2635.0.3	GDS2737.0.1.3	Carcinoma, Ductal	Endometriosis	0	0.3730
GDS2250.0.3	GDS2737.0.1.3	Carcinoma, Basal Cell	Endometriosis	0	0.3698
GDS1282.0.1	GDS1956.0.4	Wilms Tumor	Spastic Paraplegia, Hereditary	2	0.3678
GDS2142.0.2	GDS2635.0.2	Cystic Fibrosis	Carcinoma, Lobular	0	-0.3675
GDS2142.0.2	GDS2635.0.3	Cystic Fibrosis	Carcinoma, Ductal	0	-0.3670
GDS1331.0.1	GDS2153.0.1	Huntington Disease	Dermatomyositis	1	0.3662
GDS1220.0.1.3	GDS1956.0.1	Mesothelioma	Myopathy, Central Core	0	0.3659
GDS1331.0.1	GDS2142.0.1	Huntington Disease	Cystic Fibrosis	2	-0.3652
GDS1282.0.1	GDS2635.0.3	Wilms Tumor	Carcinoma, Ductal	2	0.3627
GDS2200.0.2	GDS2250.0.3	Carcinoma, Squamous Cell	Carcinoma, Basal Cell	4	0.3617
GDS2250.0.1	GDS2635.0.2	Carcinoma	Carcinoma, Lobular	4	0.3615
GDS1956.0.10	GDS1956.0.4	Muscular Diseases	Spastic Paraplegia, Hereditary	2	0.3609
GDS1956.0.1	GDS1956.0.7	Myopathy, Central Core	Muscular Dystrophies	3	0.3606
GDS2617.0.1	GDS2649.2.5.1	Carcinoma	HIV Infections	0	0.3589
GDS1956.0.4	GDS2118.0.2	Spastic Paraplegia, Hereditary	Anemia, Sideroblastic	0	0.3566
GDS1376.2.3.1	GDS1956.0.5	Thrombocythemia, Hemorrhagic	Muscular Dystrophy, Facioscapulohumeral	0	0.3547
GDS1259.0.1	GDS1956.0.4	Dermatomyositis	Spastic Paraplegia, Hereditary	2	0.3540
GDS2118.0.1	GDS2617.0.1	Anemia, Refractory	Carcinoma	0	0.3508
GDS1956.0.11	GDS1956.0.5	Muscular Diseases	Muscular Dystrophy, Facioscapulohumeral	3	0.3436
GDS1376.2.3.1	GDS2142.0.2	Thrombocythemia, Hemorrhagic	Cystic Fibrosis	0	0.3435
GDS1331.0.1	GDS1376.2.3.1	Huntington Disease	Thrombocythemia, Hemorrhagic	0	0.3433
GDS1956.0.3	GDS651.0.1	Amyotrophic Lateral Sclerosis	Cardiomyopathy, Dilated	0	-0.3403
GDS2142.0.2	GDS2191.0.1	Cystic Fibrosis	Bipolar Disorder	0	-0.3362
GDS2418.0.1	GDS2635.0.3	Cervical Intraepithelial Neoplasia	Carcinoma, Ductal	4	0.3359
GDS1956.0.4	GDS2191.0.1	Spastic Paraplegia, Hereditary	Bipolar Disorder	0	0.3356
GDS1375.0.2	GDS2250.0.3	Melanoma	Carcinoma, Basal Cell	2	0.3355
GDS2190.0.1	GDS2635.0.3	Bipolar Disorder	Carcinoma, Ductal	0	-0.3347
GDS2250.0.3	GDS2649.2.5.1	Carcinoma, Basal Cell	HIV Infections	0	0.3346
GDS1850.0.1	GDS2200.0.1	Dental Caries	Keratosis	0	0.3339
GDS1220.0.1.3	GDS1956.0.2	Mesothelioma	Dermatomyositis	0	0.3314
GDS1956.0.5	GDS651.0.1	Muscular Dystrophy, Facioscapulohumeral	Cardiomyopathy, Dilated	0	-0.3305
GDS1220.0.1.3	GDS1956.0.3	Mesothelioma	Amyotrophic Lateral Sclerosis	0	0.3286
GDS1355.0.1	GDS2635.0.2	Carcinoma, Pancreatic Ductal	Carcinoma, Lobular	5	0.3284
GDS2250.0.1	GDS2649.2.5.1	Carcinoma	HIV Infections	0	0.3283
GDS1956.0.3	GDS2142.0.2	Amyotrophic Lateral Sclerosis	Cystic Fibrosis	0	0.3280
GDS1220.0.1.3	GDS651.0.1	Mesothelioma	Cardiomyopathy, Dilated	0	-0.3278
GDS2418.0.1	GDS2617.0.1	Cervical Intraepithelial Neoplasia	Carcinoma	4	0.3278
GDS2142.0.1	GDS2200.0.1	Cystic Fibrosis	Keratosis	0	-0.3263
GDS1439.0.2	GDS2418.0.1	Neoplasm Metastasis	Cervical Intraepithelial Neoplasia	1	0.3240
GDS2635.0.2	GDS2737.0.1.3	Carcinoma, Lobular	Endometriosis	0	0.3226
GDS1956.0.5	GDS1956.0.9	Muscular Dystrophy, Facioscapulohumeral	Muscular Diseases	3	0.3211
GDS1956.0.4	GDS1956.0.9	Spastic Paraplegia, Hereditary	Muscular Diseases	2	0.3201
GDS1746.2.4.0	GDS1956.0.5	Prostatic Neoplasms	Muscular Dystrophy, Facioscapulohumeral	0	-0.3197
GDS1956.0.9	GDS2200.0.1	Muscular Diseases	Keratosis	0	0.3195
GDS1956.0.5	GDS1956.0.7	Muscular Dystrophy, Facioscapulohumeral	Muscular Dystrophies	5	0.3192
GDS1062.2.3.0	GDS2635.0.2	Neoplasm Metastasis	Carcinoma, Lobular	1	0.3179
GDS1392.0.2	GDS2118.0.2	Myelodysplastic Syndromes	Anemia, Sideroblastic	4	0.3172
GDS1956.0.5	GDS2142.0.1	Muscular Dystrophy, Facioscapulohumeral	Cystic Fibrosis	2	-0.3162
GDS1376.2.3.1	GDS1956.0.3	Thrombocythemia, Hemorrhagic	Amyotrophic Lateral Sclerosis	0	0.3161
GDS1956.0.4	GDS2142.0.2	Spastic Paraplegia, Hereditary	Cystic Fibrosis	2	-0.3152
GDS1355.0.1	GDS2617.0.1	Carcinoma, Pancreatic Ductal	Carcinoma	4	0.3150
GDS1956.0.1	GDS651.0.1	Myopathy, Central Core	Cardiomyopathy, Dilated	0	-0.3143
GDS2142.0.1	GDS2737.0.1.3	Cystic Fibrosis	Endometriosis	0	0.3141
GDS1062.2.3.0	GDS1376.2.3.1	Neoplasm Metastasis	Thrombocythemia, Hemorrhagic	0	-0.3136
GDS1062.2.3.0	GDS2617.0.2	Neoplasm Metastasis	Carcinoma	1	-0.3131
GDS2200.0.1	GDS2617.0.2	Keratosis	Carcinoma	0	0.3121
GDS1282.0.1	GDS2250.0.3	Wilms Tumor	Carcinoma, Basal Cell	2	0.3120
GDS1746.2.4.0	GDS2418.0.1	Prostatic Neoplasms	Cervical Intraepithelial Neoplasia	1	0.3115
GDS1956.0.3	GDS2737.0.1.4	Amyotrophic Lateral Sclerosis	Endometriosis	0	-0.3080
GDS1375.0.2	GDS2250.0.1	Melanoma	Carcinoma	2	0.3079
GDS1220.0.1.3	GDS2200.0.2	Mesothelioma	Carcinoma, Squamous Cell	3	0.3060
GDS1376.2.3.1	GDS651.0.1	Thrombocythemia, Hemorrhagic	Cardiomyopathy, Dilated	0	-0.3054
GDS2635.0.3	GDS2649.2.5.0	Carcinoma, Ductal	HIV Infections	0	0.3037
GDS2200.0.1	GDS2418.0.1	Keratosis	Cervical Intraepithelial Neoplasia	0	0.3026
GDS2200.0.2	GDS2250.0.1	Carcinoma, Squamous Cell	Carcinoma	4	0.3021
GDS1220.0.1.3	GDS1956.0.5	Mesothelioma	Muscular Dystrophy, Facioscapulohumeral	0	0.3017
GDS1956.0.5	GDS2191.0.1	Muscular Dystrophy, Facioscapulohumeral	Bipolar Disorder	0	-0.3006
