# Supplementary material for: Human Disease-Drug Network Based on Genomic Expression Profiles
Source: PLoS One. 2009 Aug 6;4(8):e6536. doi: 10.1371/journal.pone.0006536 (PMC2715883; doi:10.1371/journal.pone.0006536)
Supplement: Table S4 — 2882 non-redundant connections with p<0.05 via enrichment analysis (0.31 MB TXT) [file pone.0006536.s004.txt]

Title: 2882 non-redundant connections with p < 0.05 via enrichment analysis
sig	profile	score	s_comparison	s_sampleA	s_sampleB	p_comparison	p_sampleA	p_sampleB
GDS2221.0.3	GDS2221.0.2	1.85	agent	untreated	lipopolysaccharide	agent	untreated	galectin-1
GDS1732.0.1	GDS1665.0.1	1.80	disease state	normal	papillary thyroid cancer	disease state	normal	papillary thyroid carcinoma
GDS2367.0.1.4	GDS2367.0.2.4	1.76	agent	vehicle	estradiol	agent	vehicle	tamoxifen
GDS2221.0.3	GDS2221.1.2	1.73	agent	untreated	lipopolysaccharide	agent	vehicle	galectin-1
GDS2221.1.3	GDS2221.1.2	1.73	agent	vehicle	lipopolysaccharide	agent	vehicle	galectin-1
GDS2341.0.2.5	GDS2341.0.3.5	1.70	agent	untreated	Type II IFN	agent	untreated	Types I and II IFNs
GDS2213.0.3	GDS2213.0.1	1.70	agent	untreated	5-aza-dC plus TSA	agent	untreated	5-aza-dC
GDS2250.0.3	GDS2250.0.2	1.68	disease state	normal	basal-like cancer	disease state	normal	BRCA1-associated cancer
GDS690.2.3.0	GDS690.2.5.0	1.68	agent	control	flagellin	agent	control	TNFa
GDS2250.0.1	GDS2250.0.2	1.65	disease state	normal	non-basal-like cancer	disease state	normal	BRCA1-associated cancer
GDS1989.1.5.0	GDS1989.1.7.0	1.63	disease state	normal	vertical growth phase melanoma	disease state	normal	lymph node metastasis
GDS2250.0.1	GDS2250.0.3	1.62	disease state	normal	non-basal-like cancer	disease state	normal	basal-like cancer
GDS2057.0.1.3	GDS2057.0.2.3	1.61	agent	control	DHT	agent	control	RTI-018
GDS1783.0.1	GDS1783.0.2	1.61	agent	control	thapsigargin	agent	control	high potassium
GDS2118.0.1	GDS2118.0.3	1.60	disease state	normal	refractory anemia	disease state	normal	refractory anemia with excess blasts
GDS1615.0.2	GDS1615.0.1	1.59	disease state	normal	Crohn's disease	disease state	normal	ulcerative colitis
GDS1321.0.1	GDS1321.0.2	1.59	disease state	normal	Barrett's esophagus	disease state	normal	adenocarcinoma
GDS690.2.4.1	GDS690.2.3.1	1.59	agent	control	LTb	agent	control	flagellin
GDS2118.0.1	GDS2118.0.2	1.58	disease state	normal	refractory anemia	disease state	normal	refractory anemia with ringed sideroblasts
GDS2214.0.1	GDS2255.3.4.0	1.57	agent	control	lipopolysaccharide	agent	untreated	endotoxin
GDS2214.0.2	GDS2214.0.1	1.55	agent	control	HMGB1	agent	control	lipopolysaccharide
GDS1956.0.9	GDS1956.0.10	1.55	disease state	normal	Calpain 3 mutation	disease state	normal	dysferlin mutation
GDS1617.0.2	GDS1617.0.5	1.54	agent	control	50uM zinc	agent	control	MGd/50uM zinc
GDS1362.0.2	GDS1362.0.1	1.53	disease state	non-failing heart	ischemic cardiomyopathy	disease state	non-failing heart	non-ischemic cardiomyopathy
GDS2341.0.1.4	GDS2341.0.3.4	1.53	agent	untreated	Type I IFN	agent	untreated	Types I and II IFNs
GDS1956.0.10	GDS1956.0.11	1.53	disease state	normal	dysferlin mutation	disease state	normal	FKRP mutation
GDS2649.3.5.1	GDS2649.2.5.1	1.52	disease state	uninfected	chronic HIV infection	disease state	uninfected	early HIV infection
GDS2200.0.1	GDS2200.0.2	1.50	disease state	normal	actinic keratosis	disease state	normal	squamous cell carcinoma
GDS1956.0.8	GDS1956.0.10	1.50	disease state	normal	Duchenne muscular dystrophy	disease state	normal	dysferlin mutation
GDS1375.0.1	GDS1375.0.2	1.50	disease state	normal	benign nevi	disease state	normal	malignant melanoma
GDS1956.0.10	GDS1956.0.7	1.50	disease state	normal	dysferlin mutation	disease state	normal	Becker muscular dystrophy
GDS1989.1.7.0	GDS1989.1.6.0	1.49	disease state	normal	lymph node metastasis	disease state	normal	metastatic growth phase melanoma
GDS2767.5.8.0	GDS2767.7.8.0	1.49	agent	water	alcohol	agent	water	red wine
GDS1956.0.8	GDS1956.0.6	1.48	disease state	normal	Duchenne muscular dystrophy	disease state	normal	Emery-Dreifuss muscular dystrophy
GDS690.2.5.1	GDS690.2.4.1	1.48	agent	control	TNFa	agent	control	LTb
GDS2617.0.2	GDS2617.0.1	1.47	disease state	normal	tumorigenic cancer cell	disease state	normal	non-tumorigenic cancer cell
GDS715.0.7.18	GDS715.0.8.18	1.47	agent	none	4,5-dianilinophthalimide	agent	none	1,10-phenanthroline
GDS1956.0.9	GDS1956.0.7	1.47	disease state	normal	Calpain 3 mutation	disease state	normal	Becker muscular dystrophy
GDS1971.0.2	GDS1971.0.1	1.47	disease state	healthy	complicated malaria	disease state	healthy	uncomplicated malaria
GDS2767.7.8.0	GDS2767.6.8.0	1.47	agent	water	red wine	agent	water	grape juice
GDS2118.0.3	GDS2118.0.2	1.46	disease state	normal	refractory anemia with excess blasts	disease state	normal	refractory anemia with ringed sideroblasts
GDS1926.0.1.4	GDS1926.0.3.4	1.46	agent	control	thrombin	agent	control	LTD4 and thrombin
GDS1956.0.8	GDS1956.0.9	1.45	disease state	normal	Duchenne muscular dystrophy	disease state	normal	Calpain 3 mutation
GDS1397.0.2	GDS1397.0.1	1.44	agent	untreated	TNF-alpha	agent	untreated	HIV
GDS2767.5.8.0	GDS2767.6.8.0	1.44	agent	water	alcohol	agent	water	grape juice
GDS268.0.1	GDS268.0.2	1.43	disease state	non-obese	obese	disease state	non-obese	morbidly obese
GDS651.0.1	GDS651.0.2	1.42	disease state	normal	idiopathic dilated	disease state	normal	ischemic
GDS1375.0.2	GDS1989.1.7.0	1.41	disease state	normal	malignant melanoma	disease state	normal	lymph node metastasis
GDS2367.3.4.2	GDS2367.0.2.3	-1.41	infection	control adenovirus	adenovirus carrying estrogen receptor beta	agent	vehicle	tamoxifen
GDS1956.0.8	GDS1956.0.11	1.41	disease state	normal	Duchenne muscular dystrophy	disease state	normal	FKRP mutation
GDS1956.0.9	GDS1956.0.11	1.41	disease state	normal	Calpain 3 mutation	disease state	normal	FKRP mutation
GDS1989.1.6.0	GDS1989.1.5.0	1.41	disease state	normal	metastatic growth phase melanoma	disease state	normal	vertical growth phase melanoma
GDS1989.1.3.0	GDS1989.1.2.0	1.40	disease state	normal	atypical nevus	disease state	normal	benign nevus
GDS1956.0.8	GDS1956.0.7	1.40	disease state	normal	Duchenne muscular dystrophy	disease state	normal	Becker muscular dystrophy
GDS2214.0.2	GDS2255.3.4.0	1.39	agent	control	HMGB1	agent	untreated	endotoxin
GDS2367.3.4.1	GDS2367.0.1.3	-1.37	infection	control adenovirus	adenovirus carrying estrogen receptor beta	agent	vehicle	estradiol
GDS1956.0.9	GDS1956.0.6	1.37	disease state	normal	Calpain 3 mutation	disease state	normal	Emery-Dreifuss muscular dystrophy
GDS715.0.7.16	GDS715.0.3.16	1.37	agent	none	4,5-dianilinophthalimide	agent	none	erythro-9-(2-hydroxy-3-nonyl)adenine HCl
GDS2332.0.2	GDS2332.0.3	1.35	infection	uninfected	delta frpC/frpA mutant	infection	uninfected	delta pilD mutant
GDS715.0.8.16	GDS715.0.6.16	1.35	agent	none	1,10-phenanthroline	agent	none	16-ketoestradiol
GDS1259.0.1	GDS1956.0.2	1.34	disease state	normal	dermatomyositis	disease state	normal	juvenile dermatomyositis
GDS1926.0.1.4	GDS1926.0.2.4	1.33	agent	control	thrombin	agent	control	LTD4
GDS810.0.2	GDS810.0.3	1.32	disease state	control	moderate AD	disease state	control	severe AD
GDS1956.0.8	GDS1956.0.2	1.32	disease state	normal	Duchenne muscular dystrophy	disease state	normal	juvenile dermatomyositis
GDS1956.0.1	GDS1956.0.6	1.32	disease state	normal	acute quadriplegic myopathy	disease state	normal	Emery-Dreifuss muscular dystrophy
GDS2341.0.1.4	GDS2341.0.2.4	1.32	agent	untreated	Type I IFN	agent	untreated	Type II IFN
GDS1956.0.11	GDS1956.0.7	1.31	disease state	normal	FKRP mutation	disease state	normal	Becker muscular dystrophy
GDS810.0.2	GDS810.0.1	1.31	disease state	control	moderate AD	disease state	control	incipient AD
GDS2250.0.1	GDS2635.0.3	1.31	disease state	normal	non-basal-like cancer	disease state	lobular control	invasive ductal carcinoma
GDS1926.0.3.4	GDS1926.0.2.4	1.30	agent	control	LTD4 and thrombin	agent	control	LTD4
GDS1384.0.3	GDS1384.0.1	1.30	agent	control	3MutC	agent	control	c-Myb
GDS1617.0.3	GDS1617.0.2	1.29	agent	control	MGd	agent	control	50uM zinc
GDS1384.0.2	GDS1384.0.1	1.29	agent	control	v-Myb	agent	control	c-Myb
GDS1956.0.3	GDS1956.0.6	1.29	disease state	normal	amyotophic lateral sclerosis	disease state	normal	Emery-Dreifuss muscular dystrophy
GDS715.2.7.18	GDS715.2.8.18	1.28	agent	negative control	4,5-dianilinophthalimide	agent	negative control	1,10-phenanthroline
GDS715.0.7.16	GDS715.0.1.16	1.28	agent	none	4,5-dianilinophthalimide	agent	none	positive control
GDS2418.0.1	GDS2200.0.2	1.27	disease state	control	vulvar intraepithelial neoplasia	disease state	normal	squamous cell carcinoma
GDS2705.0.2	GDS2705.0.3	1.27	agent	control	carboplatin	agent	control	rosiglitazone plus carboplatin
GDS1630.2.3.1	GDS1630.2.5.1	1.27	agent	untreated	mevalonate	agent	untreated	atorvastatin and mevalonate
GDS1375.0.2	GDS1989.1.5.0	1.26	disease state	normal	malignant melanoma	disease state	normal	vertical growth phase melanoma
GDS1384.0.2	GDS1384.0.3	1.26	agent	control	v-Myb	agent	control	3MutC
GDS1956.0.5	GDS1956.0.2	1.26	disease state	normal	fascioscapulohumeral muscular dystrophy	disease state	normal	juvenile dermatomyositis
GDS2649.4.5.1	GDS2649.3.5.1	1.26	disease state	uninfected	non-progressive HIV infection	disease state	uninfected	chronic HIV infection
GDS1617.0.4	GDS1617.0.5	1.25	agent	control	MGd/25uM zinc	agent	control	MGd/50uM zinc
GDS2705.0.1	GDS2705.0.2	1.25	agent	control	rosiglitazone	agent	control	carboplatin
GDS1989.1.7.0	GDS1989.1.4.0	1.24	disease state	normal	lymph node metastasis	disease state	normal	melanoma in situ
GDS1428.0.2.10	GDS1428.0.3.10	1.24	agent	untreated	heat-killed HL60 cell lysate	agent	untreated	HL60 cell lysate
GDS1428.0.3.10	GDS1428.0.5.10	1.24	agent	untreated	HL60 cell lysate	agent	untreated	Anaplasma phagocytophilum
GDS1989.1.3.0	GDS1989.1.4.0	1.23	disease state	normal	atypical nevus	disease state	normal	melanoma in situ
GDS2215.0.2	GDS2215.0.1	1.23	agent	control	cyfluthrin	agent	control	chlorpyrifos
GDS1989.1.6.0	GDS1989.1.4.0	1.23	disease state	normal	metastatic growth phase melanoma	disease state	normal	melanoma in situ
GDS715.0.3.16	GDS715.0.1.16	1.23	agent	none	erythro-9-(2-hydroxy-3-nonyl)adenine HCl	agent	none	positive control
GDS1956.0.1	GDS1956.0.2	1.23	disease state	normal	acute quadriplegic myopathy	disease state	normal	juvenile dermatomyositis
GDS2705.0.1	GDS2705.0.3	1.23	agent	control	rosiglitazone	agent	control	rosiglitazone plus carboplatin
GDS2332.1.3	GDS2332.0.2	-1.22	infection	wild type	delta pilD mutant	infection	uninfected	delta frpC/frpA mutant
GDS2397.0.1	GDS2118.0.3	1.22	disease state	normal	idiopathic myelofibrosis	disease state	normal	refractory anemia with excess blasts
GDS1617.0.3	GDS1617.0.1	1.22	agent	control	MGd	agent	control	25uM zinc
GDS715.0.10.18	GDS715.0.12.18	1.21	agent	none	pergolide methanesulfonate	agent	none	5-fluorouracil
GDS1956.0.6	GDS1956.0.5	1.21	disease state	normal	Emery-Dreifuss muscular dystrophy	disease state	normal	fascioscapulohumeral muscular dystrophy
GDS715.0.13.18	GDS715.0.10.18	1.21	agent	none	8-(3-chlorostyryl) caffeine	agent	none	pergolide methanesulfonate
GDS1428.0.3.10	GDS1428.0.4.10	1.21	agent	untreated	HL60 cell lysate	agent	untreated	heat-killed Anaplasma phagocytophilum
GDS1617.0.4	GDS1617.0.3	1.20	agent	control	MGd/25uM zinc	agent	control	MGd
GDS2250.0.3	GDS2418.0.1	1.20	disease state	normal	basal-like cancer	disease state	control	vulvar intraepithelial neoplasia
GDS1956.0.8	GDS1956.0.1	1.20	disease state	normal	Duchenne muscular dystrophy	disease state	normal	acute quadriplegic myopathy
GDS1956.0.3	GDS1956.0.5	1.20	disease state	normal	amyotophic lateral sclerosis	disease state	normal	fascioscapulohumeral muscular dystrophy
GDS1956.0.2	GDS1956.0.6	1.19	disease state	normal	juvenile dermatomyositis	disease state	normal	Emery-Dreifuss muscular dystrophy
GDS2367.0.2.3	GDS1549.3.4.2	1.19	agent	vehicle	tamoxifen	agent	control	estradiol
GDS1841.0.2	GDS1841.0.1	1.18	agent	empty vector	misfolded surfactant protein C	agent	empty vector	wild-type surfactant protein C
GDS1956.0.3	GDS1956.0.1	1.18	disease state	normal	amyotophic lateral sclerosis	disease state	normal	acute quadriplegic myopathy
GDS1956.0.3	GDS1956.0.2	1.18	disease state	normal	amyotophic lateral sclerosis	disease state	normal	juvenile dermatomyositis
GDS1375.0.2	GDS1989.1.6.0	1.17	disease state	normal	malignant melanoma	disease state	normal	metastatic growth phase melanoma
GDS2250.0.1	GDS2617.0.1	1.17	disease state	normal	non-basal-like cancer	disease state	normal	non-tumorigenic cancer cell
GDS1989.1.7.0	GDS1989.1.2.0	1.17	disease state	normal	lymph node metastasis	disease state	normal	benign nevus
GDS1989.1.5.0	GDS1989.1.2.0	1.17	disease state	normal	vertical growth phase melanoma	disease state	normal	benign nevus
GDS2767.6.8.0	GDS1331.0.2	-1.17	agent	water	grape juice	disease state	normal	symptomatic
GDS1617.0.4	GDS1617.0.2	1.16	agent	control	MGd/25uM zinc	agent	control	50uM zinc
GDS1956.0.8	GDS1259.0.1	1.16	disease state	normal	Duchenne muscular dystrophy	disease state	normal	dermatomyositis
GDS715.0.9.18	GDS715.0.12.18	1.16	agent	none	5-fluorouridine	agent	none	5-fluorouracil
GDS1392.0.2	GDS1392.0.1	1.16	disease state	normal	myelodysplastic syndrome	disease state	normal	rheumatoid arthritis, on methotrexate
GDS1956.0.1	GDS1259.0.1	1.16	disease state	normal	acute quadriplegic myopathy	disease state	normal	dermatomyositis
GDS1956.0.10	GDS1956.0.6	1.16	disease state	normal	dysferlin mutation	disease state	normal	Emery-Dreifuss muscular dystrophy
GDS2216.0.3.5	GDS2216.0.2.5	1.15	agent	control	CyP plus LPS	agent	control	CyP
GDS2635.0.2	GDS2635.0.3	1.14	disease state	lobular control	invasive lobular carcinoma	disease state	lobular control	invasive ductal carcinoma
GDS715.2.9.18	GDS715.2.12.18	1.14	agent	negative control	5-fluorouridine	agent	negative control	5-fluorouracil
GDS715.0.13.18	GDS715.0.12.18	1.14	agent	none	8-(3-chlorostyryl) caffeine	agent	none	5-fluorouracil
GDS810.0.3	GDS810.0.1	1.14	disease state	control	severe AD	disease state	control	incipient AD
GDS715.2.13.18	GDS715.2.10.18	1.14	agent	negative control	8-(3-chlorostyryl) caffeine	agent	negative control	pergolide methanesulfonate
GDS1989.1.4.0	GDS1989.1.5.0	1.13	disease state	normal	melanoma in situ	disease state	normal	vertical growth phase melanoma
GDS715.0.9.18	GDS715.0.14.18	1.13	agent	none	5-fluorouridine	agent	none	R-(-)-apomorphine HCl
GDS1956.0.3	GDS1259.0.1	1.13	disease state	normal	amyotophic lateral sclerosis	disease state	normal	dermatomyositis
GDS2767.7.8.0	GDS1331.0.2	-1.13	agent	water	red wine	disease state	normal	symptomatic
GDS2021.0.1	GDS2021.0.2	1.12	agent	control	metoprolol	agent	control	nebivolol
GDS1989.1.4.0	GDS1989.1.2.0	1.12	disease state	normal	melanoma in situ	disease state	normal	benign nevus
GDS715.0.7.18	GDS715.2.8.18	1.12	agent	none	4,5-dianilinophthalimide	agent	negative control	1,10-phenanthroline
GDS715.2.11.18	GDS715.2.13.18	1.12	agent	negative control	scopolamine methyl bromide	agent	negative control	8-(3-chlorostyryl) caffeine
GDS715.0.14.18	GDS715.0.1.18	1.12	agent	none	R-(-)-apomorphine HCl	agent	none	positive control
GDS715.2.13.18	GDS715.2.12.18	1.11	agent	negative control	8-(3-chlorostyryl) caffeine	agent	negative control	5-fluorouracil
GDS2250.0.3	GDS1989.1.7.0	1.10	disease state	normal	basal-like cancer	disease state	normal	lymph node metastasis
GDS2250.0.1	GDS2418.0.1	1.10	disease state	normal	non-basal-like cancer	disease state	control	vulvar intraepithelial neoplasia
GDS715.0.9.18	GDS715.0.10.18	1.10	agent	none	5-fluorouridine	agent	none	pergolide methanesulfonate
GDS1282.0.1	GDS1282.0.2	1.10	disease state	control	Wilms' tumor	disease state	control	clear cell sarcoma of the kidney
GDS2767.5.8.4	GDS1331.0.2	-1.10	agent	water	alcohol	disease state	normal	symptomatic
GDS715.0.10.18	GDS715.0.14.18	1.09	agent	none	pergolide methanesulfonate	agent	none	R-(-)-apomorphine HCl
GDS1617.0.1	GDS1617.0.4	1.09	agent	control	25uM zinc	agent	control	MGd/25uM zinc
GDS1746.2.3.0	GDS1746.2.4.0	1.09	disease state	normal	benign hyperplasia	disease state	normal	basaloid
GDS2250.0.1	GDS1439.0.2	1.09	disease state	normal	non-basal-like cancer	disease state	benign	metastatic
GDS1956.0.5	GDS1956.0.1	1.09	disease state	normal	fascioscapulohumeral muscular dystrophy	disease state	normal	acute quadriplegic myopathy
GDS1439.0.1	GDS1439.0.2	1.09	disease state	benign	primary	disease state	benign	metastatic
GDS1630.2.3.1	GDS1630.2.4.1	1.09	agent	untreated	mevalonate	agent	untreated	atorvastatin
GDS2767.7.8.0	GDS1362.0.1	-1.09	agent	water	red wine	disease state	non-failing heart	non-ischemic cardiomyopathy
GDS2643.0.3.5	GDS2643.0.1.5	1.08	disease state	normal	multiple myeloma	disease state	normal	Waldenstrom's macroglobulinemia
GDS2250.0.3	GDS2635.0.3	1.08	disease state	normal	basal-like cancer	disease state	lobular control	invasive ductal carcinoma
GDS2250.0.3	GDS2200.0.2	1.08	disease state	normal	basal-like cancer	disease state	normal	squamous cell carcinoma
GDS715.0.3.18	GDS715.0.6.18	1.08	agent	none	erythro-9-(2-hydroxy-3-nonyl)adenine HCl	agent	none	16-ketoestradiol
GDS1956.0.9	GDS1956.0.1	1.08	disease state	normal	Calpain 3 mutation	disease state	normal	acute quadriplegic myopathy
GDS2649.4.5.1	GDS2649.2.5.1	1.08	disease state	uninfected	non-progressive HIV infection	disease state	uninfected	early HIV infection
GDS2333.0.2.3	GDS1783.0.2	1.07	infection	uninfected	delta pilD mutant	agent	control	high potassium
GDS1956.0.10	GDS1259.0.1	1.07	disease state	normal	dysferlin mutation	disease state	normal	dermatomyositis
GDS1331.0.1	GDS1331.0.2	1.06	disease state	normal	presymptomatic	disease state	normal	symptomatic
GDS1375.0.2	GDS1989.1.4.0	1.06	disease state	normal	malignant melanoma	disease state	normal	melanoma in situ
GDS1956.0.7	GDS1956.0.6	1.06	disease state	normal	Becker muscular dystrophy	disease state	normal	Emery-Dreifuss muscular dystrophy
GDS1617.0.5	GDS1617.0.3	1.06	agent	control	MGd/50uM zinc	agent	control	MGd
GDS1542.0.1	GDS2332.0.3	1.06	agent	control	tumor necrosis factor	infection	uninfected	delta pilD mutant
GDS1428.0.2.10	GDS1428.0.4.10	1.06	agent	untreated	heat-killed HL60 cell lysate	agent	untreated	heat-killed Anaplasma phagocytophilum
GDS2190.0.1	GDS810.0.2	1.06	disease state	control	bipolar disorder	disease state	control	moderate AD
GDS715.0.10.18	GDS715.2.4.18	-1.05	agent	none	pergolide methanesulfonate	agent	negative control	a-methyl-L-p-tyrosine
GDS2250.0.1	GDS2617.0.2	1.05	disease state	normal	non-basal-like cancer	disease state	normal	tumorigenic cancer cell
GDS1956.0.9	GDS1956.0.2	1.05	disease state	normal	Calpain 3 mutation	disease state	normal	juvenile dermatomyositis
GDS1428.0.1.10	GDS2255.3.4.0	1.05	agent	untreated	Staphylococcus aureus	agent	untreated	endotoxin
GDS2250.0.3	GDS1989.1.5.0	1.04	disease state	normal	basal-like cancer	disease state	normal	vertical growth phase melanoma
GDS2250.0.1	GDS1989.1.6.0	1.04	disease state	normal	non-basal-like cancer	disease state	normal	metastatic growth phase melanoma
GDS715.0.13.18	GDS715.2.10.18	1.04	agent	none	8-(3-chlorostyryl) caffeine	agent	negative control	pergolide methanesulfonate
GDS1630.2.5.1	GDS1630.2.4.1	1.04	agent	untreated	atorvastatin and mevalonate	agent	untreated	atorvastatin
GDS1956.0.10	GDS1956.0.2	1.04	disease state	normal	dysferlin mutation	disease state	normal	juvenile dermatomyositis
GDS2250.0.3	GDS1989.1.6.0	1.03	disease state	normal	basal-like cancer	disease state	normal	metastatic growth phase melanoma
GDS715.2.9.18	GDS715.2.10.18	1.03	agent	negative control	5-fluorouridine	agent	negative control	pergolide methanesulfonate
GDS2250.0.1	GDS2200.0.2	1.03	disease state	normal	non-basal-like cancer	disease state	normal	squamous cell carcinoma
GDS2332.1.2	GDS2332.1.3	1.03	infection	wild type	delta frpC/frpA mutant	infection	wild type	delta pilD mutant
GDS715.1.2.18	GDS715.2.14.18	1.03	agent	negative control	positive control	agent	negative control	R-(-)-apomorphine HCl
GDS715.2.14.18	GDS715.2.15.18	1.02	agent	negative control	R-(-)-apomorphine HCl	agent	negative control	cyclazosin HCl
GDS1617.0.1	GDS1617.0.2	1.02	agent	control	25uM zinc	agent	control	50uM zinc
GDS715.0.11.18	GDS715.0.13.18	1.02	agent	none	scopolamine methyl bromide	agent	none	8-(3-chlorostyryl) caffeine
GDS715.0.12.18	GDS715.0.11.18	1.02	agent	none	5-fluorouracil	agent	none	scopolamine methyl bromide
GDS2418.0.1	GDS1989.1.7.0	1.01	disease state	control	vulvar intraepithelial neoplasia	disease state	normal	lymph node metastasis
GDS2333.0.2.3	GDS1783.0.1	1.01	infection	uninfected	delta pilD mutant	agent	control	thapsigargin
GDS1313.0.1	GDS860.0.1	1.01	agent	control	TGFb1	agent	untreated	endothelin-1
GDS2250.0.1	GDS1312.0.1	1.01	disease state	normal	non-basal-like cancer	disease state	normal	cancer
GDS1956.0.7	GDS1956.0.2	1.01	disease state	normal	Becker muscular dystrophy	disease state	normal	juvenile dermatomyositis
GDS1956.0.9	GDS1259.0.1	1.01	disease state	normal	Calpain 3 mutation	disease state	normal	dermatomyositis
GDS2200.0.2	GDS1989.1.7.0	1.01	disease state	normal	squamous cell carcinoma	disease state	normal	lymph node metastasis
GDS715.1.2.18	GDS715.0.14.18	1.01	agent	negative control	positive control	agent	none	R-(-)-apomorphine HCl
GDS715.0.8.18	GDS715.0.3.18	1.00	agent	none	1,10-phenanthroline	agent	none	erythro-9-(2-hydroxy-3-nonyl)adenine HCl
GDS2250.0.3	GDS1312.0.1	1.00	disease state	normal	basal-like cancer	disease state	normal	cancer
GDS715.2.6.18	GDS715.2.3.18	1.00	agent	negative control	16-ketoestradiol	agent	negative control	erythro-9-(2-hydroxy-3-nonyl)adenine HCl
GDS1956.0.11	GDS1956.0.6	1.00	disease state	normal	FKRP mutation	disease state	normal	Emery-Dreifuss muscular dystrophy
GDS715.2.9.18	GDS715.2.14.18	1.00	agent	negative control	5-fluorouridine	agent	negative control	R-(-)-apomorphine HCl
GDS715.0.15.18	GDS715.0.14.18	1.00	agent	none	cyclazosin HCl	agent	none	R-(-)-apomorphine HCl
GDS2250.0.1	GDS1989.1.7.0	1.00	disease state	normal	non-basal-like cancer	disease state	normal	lymph node metastasis
GDS715.0.9.18	GDS715.2.10.18	1.00	agent	none	5-fluorouridine	agent	negative control	pergolide methanesulfonate
GDS2200.0.2	GDS1989.1.6.0	1.00	disease state	normal	squamous cell carcinoma	disease state	normal	metastatic growth phase melanoma
GDS1362.0.1	GDS2191.0.1	-1.00	disease state	non-failing heart	non-ischemic cardiomyopathy	disease state	control	bipolar disorder
GDS1428.0.1.10	GDS1428.0.5.10	1.00	agent	untreated	Staphylococcus aureus	agent	untreated	Anaplasma phagocytophilum
GDS715.0.8.18	GDS715.0.1.18	0.99	agent	none	1,10-phenanthroline	agent	none	positive control
GDS2418.0.1	GDS2200.0.1	0.99	disease state	control	vulvar intraepithelial neoplasia	disease state	normal	actinic keratosis
GDS715.0.10.18	GDS715.0.11.18	0.99	agent	none	pergolide methanesulfonate	agent	none	scopolamine methyl bromide
GDS2250.0.3	GDS1375.0.2	0.99	disease state	normal	basal-like cancer	disease state	normal	malignant melanoma
GDS715.2.6.18	GDS715.2.8.18	0.99	agent	negative control	16-ketoestradiol	agent	negative control	1,10-phenanthroline
GDS2250.0.1	GDS1989.1.5.0	0.99	disease state	normal	non-basal-like cancer	disease state	normal	vertical growth phase melanoma
GDS715.0.5.18	GDS715.0.4.18	0.99	agent	none	sulmazole	agent	none	a-methyl-L-p-tyrosine
GDS1956.0.5	GDS1956.0.8	0.99	disease state	normal	fascioscapulohumeral muscular dystrophy	disease state	normal	Duchenne muscular dystrophy
GDS715.0.6.18	GDS715.0.1.18	0.98	agent	none	16-ketoestradiol	agent	none	positive control
GDS1362.0.1	GDS1956.0.3	0.98	disease state	non-failing heart	non-ischemic cardiomyopathy	disease state	normal	amyotophic lateral sclerosis
GDS715.0.14.18	GDS715.0.3.18	0.98	agent	none	R-(-)-apomorphine HCl	agent	none	erythro-9-(2-hydroxy-3-nonyl)adenine HCl
GDS715.2.14.18	GDS715.2.10.18	0.97	agent	negative control	R-(-)-apomorphine HCl	agent	negative control	pergolide methanesulfonate
GDS715.2.6.18	GDS715.2.7.18	0.97	agent	negative control	16-ketoestradiol	agent	negative control	4,5-dianilinophthalimide
GDS2200.0.1	GDS1989.1.6.0	0.97	disease state	normal	actinic keratosis	disease state	normal	metastatic growth phase melanoma
GDS2216.0.2.5	GDS2216.0.1.5	0.97	agent	control	CyP	agent	control	LPS
GDS2367.3.4.2	GDS1549.3.4.2	-0.97	infection	control adenovirus	adenovirus carrying estrogen receptor beta	agent	control	estradiol
GDS715.2.8.18	GDS715.2.3.18	0.97	agent	negative control	1,10-phenanthroline	agent	negative control	erythro-9-(2-hydroxy-3-nonyl)adenine HCl
GDS715.2.11.18	GDS715.2.12.18	0.97	agent	negative control	scopolamine methyl bromide	agent	negative control	5-fluorouracil
GDS1392.0.2	GDS2118.0.1	0.97	disease state	normal	myelodysplastic syndrome	disease state	normal	refractory anemia
GDS2214.0.1	GDS1428.0.1.10	0.97	agent	control	lipopolysaccharide	agent	untreated	Staphylococcus aureus
GDS2767.5.8.0	GDS1362.0.1	-0.97	agent	water	alcohol	disease state	non-failing heart	non-ischemic cardiomyopathy
GDS2767.6.8.0	GDS1362.0.1	-0.97	agent	water	grape juice	disease state	non-failing heart	non-ischemic cardiomyopathy
GDS2250.0.2	GDS1989.1.5.0	0.96	disease state	normal	BRCA1-associated cancer	disease state	normal	vertical growth phase melanoma
GDS1428.0.5.10	GDS1428.0.4.10	0.96	agent	untreated	Anaplasma phagocytophilum	agent	untreated	heat-killed Anaplasma phagocytophilum
GDS715.2.15.18	GDS715.2.7.18	0.96	agent	negative control	cyclazosin HCl	agent	negative control	4,5-dianilinophthalimide
GDS1362.0.1	GDS1956.0.5	0.96	disease state	non-failing heart	non-ischemic cardiomyopathy	disease state	normal	fascioscapulohumeral muscular dystrophy
GDS2767.7.8.0	GDS2191.0.1	0.96	agent	water	red wine	disease state	control	bipolar disorder
GDS715.2.6.18	GDS715.1.2.18	0.96	agent	negative control	16-ketoestradiol	agent	negative control	positive control
GDS2418.0.1	GDS1989.1.6.0	0.95	disease state	control	vulvar intraepithelial neoplasia	disease state	normal	metastatic growth phase melanoma
GDS715.2.4.18	GDS715.2.5.18	0.95	agent	negative control	a-methyl-L-p-tyrosine	agent	negative control	sulmazole
GDS1362.0.2	GDS2205.0.1	0.95	disease state	non-failing heart	ischemic cardiomyopathy	disease state	non-failing	dilated cardiomyopathy
GDS2250.0.1	GDS1375.0.2	0.95	disease state	normal	non-basal-like cancer	disease state	normal	malignant melanoma
GDS715.0.13.18	GDS715.2.4.18	-0.95	agent	none	8-(3-chlorostyryl) caffeine	agent	negative control	a-methyl-L-p-tyrosine
GDS1989.1.6.0	GDS1989.1.2.0	0.95	disease state	normal	metastatic growth phase melanoma	disease state	normal	benign nevus
GDS2213.0.2	GDS2213.0.3	0.95	agent	untreated	TSA	agent	untreated	5-aza-dC plus TSA
GDS2367.0.2.3	GDS2250.0.3	0.95	agent	vehicle	tamoxifen	disease state	normal	basal-like cancer
GDS2367.0.2.3	GDS1439.0.2	0.95	agent	vehicle	tamoxifen	disease state	benign	metastatic
GDS2418.0.1	GDS1989.1.5.0	0.94	disease state	control	vulvar intraepithelial neoplasia	disease state	normal	vertical growth phase melanoma
GDS2250.0.2	GDS2635.0.3	0.94	disease state	normal	BRCA1-associated cancer	disease state	lobular control	invasive ductal carcinoma
GDS715.2.9.18	GDS715.2.13.18	0.94	agent	negative control	5-fluorouridine	agent	negative control	8-(3-chlorostyryl) caffeine
GDS715.0.6.18	GDS715.0.7.18	0.94	agent	none	16-ketoestradiol	agent	none	4,5-dianilinophthalimide
GDS715.0.7.18	GDS715.0.15.18	0.94	agent	none	4,5-dianilinophthalimide	agent	none	cyclazosin HCl
GDS2118.0.2	GDS1392.0.2	0.94	disease state	normal	refractory anemia with ringed sideroblasts	disease state	normal	myelodysplastic syndrome
GDS1543.0.1	GDS2414.0.1.4	0.94	agent	control	tumor necrosis factor	agent	control	trophoblast conditioned medium
GDS2200.0.2	GDS1989.1.5.0	0.94	disease state	normal	squamous cell carcinoma	disease state	normal	vertical growth phase melanoma
GDS1392.0.2	GDS2118.0.3	0.94	disease state	normal	myelodysplastic syndrome	disease state	normal	refractory anemia with excess blasts
GDS1375.0.1	GDS1989.1.4.0	0.94	disease state	normal	benign nevi	disease state	normal	melanoma in situ
GDS2250.0.2	GDS1989.1.7.0	0.93	disease state	normal	BRCA1-associated cancer	disease state	normal	lymph node metastasis
GDS2250.0.3	GDS2617.0.1	0.93	disease state	normal	basal-like cancer	disease state	normal	non-tumorigenic cancer cell
GDS715.2.7.18	GDS715.2.3.18	0.93	agent	negative control	4,5-dianilinophthalimide	agent	negative control	erythro-9-(2-hydroxy-3-nonyl)adenine HCl
GDS715.2.10.18	GDS715.0.12.18	0.93	agent	negative control	pergolide methanesulfonate	agent	none	5-fluorouracil
GDS715.0.4.18	GDS715.0.8.18	0.93	agent	none	a-methyl-L-p-tyrosine	agent	none	1,10-phenanthroline
GDS2250.0.1	GDS2635.0.2	0.93	disease state	normal	non-basal-like cancer	disease state	lobular control	invasive lobular carcinoma
GDS1439.0.2	GDS2250.0.3	0.93	disease state	benign	metastatic	disease state	normal	basal-like cancer
GDS715.2.3.18	GDS715.1.2.18	0.93	agent	negative control	erythro-9-(2-hydroxy-3-nonyl)adenine HCl	agent	negative control	positive control
GDS2307.0.1	GDS2307.0.2	0.92	agent	untreated	LDL	agent	untreated	ox-LDL
GDS2250.0.3	GDS1989.1.4.0	0.92	disease state	normal	basal-like cancer	disease state	normal	melanoma in situ
GDS1050.2.3.0	GDS1050.0.1.2	0.92	agent	untreated	valproic acid	disease state	normal	polycystic ovary syndrome
GDS715.2.12.18	GDS715.2.10.18	0.92	agent	negative control	5-fluorouracil	agent	negative control	pergolide methanesulfonate
GDS1956.0.11	GDS1956.0.2	0.92	disease state	normal	FKRP mutation	disease state	normal	juvenile dermatomyositis
GDS2216.0.1.5	GDS2221.1.3	0.92	agent	control	LPS	agent	vehicle	lipopolysaccharide
GDS1956.0.3	GDS1956.0.8	0.92	disease state	normal	amyotophic lateral sclerosis	disease state	normal	Duchenne muscular dystrophy
GDS715.0.14.18	GDS715.0.7.18	0.92	agent	none	R-(-)-apomorphine HCl	agent	none	4,5-dianilinophthalimide
GDS2649.2.5.1	GDS2250.0.1	0.92	disease state	uninfected	early HIV infection	disease state	normal	non-basal-like cancer
GDS715.2.7.18	GDS715.1.2.18	0.92	agent	negative control	4,5-dianilinophthalimide	agent	negative control	positive control
GDS1574.8.9.12	GDS1615.0.2	0.91	agent	control	endotoxin	disease state	normal	Crohn's disease
GDS715.2.14.18	GDS715.2.3.18	0.91	agent	negative control	R-(-)-apomorphine HCl	agent	negative control	erythro-9-(2-hydroxy-3-nonyl)adenine HCl
GDS2216.0.3.5	GDS2216.0.1.5	0.91	agent	control	CyP plus LPS	agent	control	LPS
GDS1971.0.1	GDS1615.0.2	0.91	disease state	healthy	uncomplicated malaria	disease state	normal	Crohn's disease
GDS2214.0.2	GDS1428.0.1.10	0.91	agent	control	HMGB1	agent	untreated	Staphylococcus aureus
GDS2367.3.4.2	GDS2250.0.1	-0.91	infection	control adenovirus	adenovirus carrying estrogen receptor beta	disease state	normal	non-basal-like cancer
GDS2367.3.4.2	GDS2737.0.1.3	-0.91	infection	control adenovirus	adenovirus carrying estrogen receptor beta	disease state	normal	endometriosis
GDS2341.0.3.5	GDS2611.0.3.9	0.91	agent	untreated	Types I and II IFNs	agent	untreated	IFN-gamma
GDS2643.0.2.4	GDS2643.0.1.4	0.91	disease state	normal	chronic lymphocytic leukemia	disease state	normal	Waldenstrom's macroglobulinemia
GDS1956.0.10	GDS1956.0.1	0.91	disease state	normal	dysferlin mutation	disease state	normal	acute quadriplegic myopathy
GDS2649.2.5.1	GDS2250.0.3	0.91	disease state	uninfected	early HIV infection	disease state	normal	basal-like cancer
GDS2250.0.2	GDS1989.1.6.0	0.90	disease state	normal	BRCA1-associated cancer	disease state	normal	metastatic growth phase melanoma
GDS1574.8.9.12	GDS1971.0.1	0.90	agent	control	endotoxin	disease state	healthy	uncomplicated malaria
GDS2250.0.3	GDS2617.0.2	0.90	disease state	normal	basal-like cancer	disease state	normal	tumorigenic cancer cell
GDS715.2.4.18	GDS715.2.8.18	0.90	agent	negative control	a-methyl-L-p-tyrosine	agent	negative control	1,10-phenanthroline
GDS715.2.9.18	GDS715.0.12.18	0.90	agent	negative control	5-fluorouridine	agent	none	5-fluorouracil
GDS1362.0.1	GDS1783.0.2	0.90	disease state	non-failing heart	non-ischemic cardiomyopathy	agent	control	high potassium
GDS2332.1.2	GDS1353.0.1.2	0.90	infection	wild type	delta frpC/frpA mutant	agent	control	dexamethasone
GDS1259.0.1	GDS1956.0.6	0.89	disease state	normal	dermatomyositis	disease state	normal	Emery-Dreifuss muscular dystrophy
GDS715.0.8.18	GDS715.0.15.18	0.89	agent	none	1,10-phenanthroline	agent	none	cyclazosin HCl
GDS1989.1.3.0	GDS1989.1.6.0	0.89	disease state	normal	atypical nevus	disease state	normal	metastatic growth phase melanoma
GDS2652.0.1	GDS2652.0.2	0.89	agent	control	ARA and low DHA	agent	control	ARA and high DHA
GDS715.2.7.18	GDS715.2.14.18	0.89	agent	negative control	4,5-dianilinophthalimide	agent	negative control	R-(-)-apomorphine HCl
GDS715.0.9.18	GDS715.2.14.18	0.89	agent	none	5-fluorouridine	agent	negative control	R-(-)-apomorphine HCl
GDS715.0.9.18	GDS715.0.13.18	0.89	agent	none	5-fluorouridine	agent	none	8-(3-chlorostyryl) caffeine
GDS715.2.8.18	GDS715.2.15.18	0.89	agent	negative control	1,10-phenanthroline	agent	negative control	cyclazosin HCl
GDS2611.0.2.9	GDS2611.0.3.9	0.89	agent	untreated	IL-1b	agent	untreated	IFN-gamma
GDS2367.3.4.2	GDS715.1.2.18	0.89	infection	control adenovirus	adenovirus carrying estrogen receptor beta	agent	negative control	positive control
GDS715.2.8.18	GDS715.1.2.18	0.89	agent	negative control	1,10-phenanthroline	agent	negative control	positive control
GDS715.2.4.18	GDS715.2.15.18	0.88	agent	negative control	a-methyl-L-p-tyrosine	agent	negative control	cyclazosin HCl
GDS2367.3.4.2	GDS1439.0.2	-0.88	infection	control adenovirus	adenovirus carrying estrogen receptor beta	disease state	benign	metastatic
GDS2367.3.4.2	GDS2250.0.3	-0.88	infection	control adenovirus	adenovirus carrying estrogen receptor beta	disease state	normal	basal-like cancer
GDS715.0.8.18	GDS715.0.14.18	0.87	agent	none	1,10-phenanthroline	agent	none	R-(-)-apomorphine HCl
GDS2418.0.1	GDS2250.0.2	0.87	disease state	control	vulvar intraepithelial neoplasia	disease state	normal	BRCA1-associated cancer
GDS1989.1.3.0	GDS1989.1.7.0	0.87	disease state	normal	atypical nevus	disease state	normal	lymph node metastasis
GDS2333.0.2.3	GDS2643.0.3.5	0.87	infection	uninfected	delta pilD mutant	disease state	normal	multiple myeloma
GDS2397.0.1	GDS2118.0.1	0.87	disease state	normal	idiopathic myelofibrosis	disease state	normal	refractory anemia
GDS715.0.5.18	GDS715.0.8.18	0.87	agent	none	sulmazole	agent	none	1,10-phenanthroline
GDS2367.3.4.1	GDS715.0.1.18	0.87	infection	control adenovirus	adenovirus carrying estrogen receptor beta	agent	none	positive control
GDS1375.0.1	GDS1989.1.7.0	0.87	disease state	normal	benign nevi	disease state	normal	lymph node metastasis
GDS2635.0.1	GDS2635.0.3	0.87	disease state	lobular control	ductal control	disease state	lobular control	invasive ductal carcinoma
GDS2767.6.8.0	GDS2643.0.1.5	-0.87	agent	water	grape juice	disease state	normal	Waldenstrom's macroglobulinemia
GDS2649.2.5.1	GDS2418.0.1	0.87	disease state	uninfected	early HIV infection	disease state	control	vulvar intraepithelial neoplasia
GDS2367.0.1.3	GDS715.1.2.18	-0.87	agent	vehicle	estradiol	agent	negative control	positive control
GDS715.0.10.18	GDS715.0.1.18	0.86	agent	none	pergolide methanesulfonate	agent	none	positive control
GDS2250.0.2	GDS2200.0.2	0.86	disease state	normal	BRCA1-associated cancer	disease state	normal	squamous cell carcinoma
GDS2200.0.1	GDS1989.1.7.0	0.86	disease state	normal	actinic keratosis	disease state	normal	lymph node metastasis
GDS1617.0.1	GDS1617.0.5	0.86	agent	control	25uM zinc	agent	control	MGd/50uM zinc
GDS1447.0.2	GDS1447.0.1	0.86	agent	control	zinc	agent	control	vanadium
GDS715.0.5.18	GDS715.0.6.18	0.86	agent	none	sulmazole	agent	none	16-ketoestradiol
GDS1956.0.7	GDS1259.0.1	0.86	disease state	normal	Becker muscular dystrophy	disease state	normal	dermatomyositis
GDS2200.0.2	GDS1375.0.2	0.86	disease state	normal	squamous cell carcinoma	disease state	normal	malignant melanoma
GDS715.2.5.18	GDS715.2.7.18	0.86	agent	negative control	sulmazole	agent	negative control	4,5-dianilinophthalimide
GDS2367.0.2.3	GDS2418.0.1	0.86	agent	vehicle	tamoxifen	disease state	control	vulvar intraepithelial neoplasia
GDS2367.0.2.3	GDS2737.0.1.3	0.86	agent	vehicle	tamoxifen	disease state	normal	endometriosis
GDS1956.0.1	GDS1956.0.11	0.86	disease state	normal	acute quadriplegic myopathy	disease state	normal	FKRP mutation
GDS2057.0.1.4	GDS715.1.2.18	-0.86	agent	control	DHT	agent	negative control	positive control
GDS715.0.1.18	GDS715.2.3.18	0.85	agent	none	positive control	agent	negative control	erythro-9-(2-hydroxy-3-nonyl)adenine HCl
GDS715.2.14.18	GDS715.2.8.18	0.85	agent	negative control	R-(-)-apomorphine HCl	agent	negative control	1,10-phenanthroline
GDS2333.0.2.3	GDS1362.0.1	0.85	infection	uninfected	delta pilD mutant	disease state	non-failing heart	non-ischemic cardiomyopathy
GDS715.0.4.18	GDS715.0.6.18	0.85	agent	none	a-methyl-L-p-tyrosine	agent	none	16-ketoestradiol
GDS715.0.4.18	GDS715.0.15.18	0.85	agent	none	a-methyl-L-p-tyrosine	agent	none	cyclazosin HCl
GDS715.0.6.18	GDS715.0.14.18	0.85	agent	none	16-ketoestradiol	agent	none	R-(-)-apomorphine HCl
GDS1405.0.1	GDS1312.0.1	-0.85	agent	untreated	DCI	disease state	normal	cancer
GDS1542.0.1	GDS2332.0.2	0.85	agent	control	tumor necrosis factor	infection	uninfected	delta frpC/frpA mutant
GDS1312.0.1	GDS2200.0.2	0.85	disease state	normal	cancer	disease state	normal	squamous cell carcinoma
GDS2767.5.8.4	GDS2643.0.1.5	-0.85	agent	water	alcohol	disease state	normal	Waldenstrom's macroglobulinemia
GDS2767.6.8.0	GDS1331.0.1	-0.85	agent	water	grape juice	disease state	normal	presymptomatic
GDS2649.2.5.1	GDS1312.0.1	0.85	disease state	uninfected	early HIV infection	disease state	normal	cancer
GDS2767.7.8.0	GDS2643.0.1.5	-0.85	agent	water	red wine	disease state	normal	Waldenstrom's macroglobulinemia
GDS715.0.1.18	GDS715.0.15.18	0.84	agent	none	positive control	agent	none	cyclazosin HCl
GDS715.0.10.18	GDS715.2.5.18	-0.84	agent	none	pergolide methanesulfonate	agent	negative control	sulmazole
GDS1783.0.1	GDS2643.0.3.5	0.84	agent	control	thapsigargin	disease state	normal	multiple myeloma
GDS2367.0.1.3	GDS2250.0.3	0.84	agent	vehicle	estradiol	disease state	normal	basal-like cancer
GDS715.2.4.18	GDS715.2.3.18	0.84	agent	negative control	a-methyl-L-p-tyrosine	agent	negative control	erythro-9-(2-hydroxy-3-nonyl)adenine HCl
GDS715.2.10.18	GDS715.2.4.18	-0.84	agent	negative control	pergolide methanesulfonate	agent	negative control	a-methyl-L-p-tyrosine
GDS2205.0.1	GDS1362.0.1	0.84	disease state	non-failing	dilated cardiomyopathy	disease state	non-failing heart	non-ischemic cardiomyopathy
GDS715.0.5.18	GDS715.0.7.18	0.84	agent	none	sulmazole	agent	none	4,5-dianilinophthalimide
GDS715.0.13.18	GDS715.2.5.18	-0.84	agent	none	8-(3-chlorostyryl) caffeine	agent	negative control	sulmazole
GDS715.0.9.18	GDS715.0.1.18	0.84	agent	none	5-fluorouridine	agent	none	positive control
GDS2221.0.3	GDS2216.0.1.5	0.84	agent	untreated	lipopolysaccharide	agent	control	LPS
GDS1257.0.1	GDS1257.0.2	0.84	disease state	normal	SCD with acute chest syndrome	disease state	normal	SCD steady state
GDS1989.1.5.0	GDS1989.1.3.0	0.84	disease state	normal	vertical growth phase melanoma	disease state	normal	atypical nevus
GDS715.2.5.18	GDS715.2.8.18	0.84	agent	negative control	sulmazole	agent	negative control	1,10-phenanthroline
GDS1362.0.1	GDS1956.0.2	0.84	disease state	non-failing heart	non-ischemic cardiomyopathy	disease state	normal	juvenile dermatomyositis
GDS1428.0.1.10	GDS1428.0.2.10	-0.84	agent	untreated	Staphylococcus aureus	agent	untreated	heat-killed HL60 cell lysate
GDS2341.0.1.4	GDS2611.0.3.9	0.84	agent	untreated	Type I IFN	agent	untreated	IFN-gamma
GDS2767.5.8.0	GDS2643.0.3.5	-0.84	agent	water	alcohol	disease state	normal	multiple myeloma
GDS2767.7.8.0	GDS1331.0.1	-0.84	agent	water	red wine	disease state	normal	presymptomatic
GDS2367.0.2.3	GDS715.1.2.18	-0.84	agent	vehicle	tamoxifen	agent	negative control	positive control
GDS2250.0.2	GDS1439.0.2	0.83	disease state	normal	BRCA1-associated cancer	disease state	benign	metastatic
GDS2367.0.1.3	GDS715.0.1.18	-0.83	agent	vehicle	estradiol	agent	none	positive control
GDS1331.0.1	GDS1362.0.1	0.83	disease state	normal	presymptomatic	disease state	non-failing heart	non-ischemic cardiomyopathy
GDS2250.0.1	GDS1665.0.1	0.83	disease state	normal	non-basal-like cancer	disease state	normal	papillary thyroid carcinoma
GDS1331.0.2	GDS1362.0.1	0.83	disease state	normal	symptomatic	disease state	non-failing heart	non-ischemic cardiomyopathy
GDS2216.0.1.5	GDS2221.1.2	0.83	agent	control	LPS	agent	vehicle	galectin-1
GDS715.2.11.18	GDS715.2.10.18	0.83	agent	negative control	scopolamine methyl bromide	agent	negative control	pergolide methanesulfonate
GDS2367.0.2.3	GDS2250.0.1	0.83	agent	vehicle	tamoxifen	disease state	normal	non-basal-like cancer
GDS1375.0.1	GDS1989.1.5.0	0.83	disease state	normal	benign nevi	disease state	normal	vertical growth phase melanoma
GDS2332.1.2	GDS1956.0.4	-0.83	infection	wild type	delta frpC/frpA mutant	disease state	normal	spastic paraplegia
GDS715.0.14.18	GDS715.2.10.18	0.83	agent	none	R-(-)-apomorphine HCl	agent	negative control	pergolide methanesulfonate
GDS2767.6.8.0	GDS2643.0.3.5	-0.83	agent	water	grape juice	disease state	normal	multiple myeloma
GDS1956.0.11	GDS2153.0.1	0.82	disease state	normal	FKRP mutation	disease state	normal	dermatomyositis
GDS2341.0.1.5	GDS1956.0.2	0.82	agent	untreated	Type I IFN	disease state	normal	juvenile dermatomyositis
GDS2367.3.4.2	GDS2250.0.2	-0.82	infection	control adenovirus	adenovirus carrying estrogen receptor beta	disease state	normal	BRCA1-associated cancer
GDS2250.0.1	GDS1667.0.1	0.82	disease state	normal	non-basal-like cancer	infection	HPV negative	HPV positive
GDS2250.0.1	GDS1989.1.4.0	0.82	disease state	normal	non-basal-like cancer	disease state	normal	melanoma in situ
GDS1331.0.2	GDS2643.0.1.5	0.82	disease state	normal	symptomatic	disease state	normal	Waldenstrom's macroglobulinemia
GDS1971.0.2	GDS1615.0.2	0.82	disease state	healthy	complicated malaria	disease state	normal	Crohn's disease
GDS2255.3.4.0	GDS1428.0.5.10	0.82	agent	untreated	endotoxin	agent	untreated	Anaplasma phagocytophilum
GDS2214.0.1	GDS1428.0.2.10	-0.82	agent	control	lipopolysaccharide	agent	untreated	heat-killed HL60 cell lysate
GDS2649.2.5.1	GDS2617.0.2	0.82	disease state	uninfected	early HIV infection	disease state	normal	tumorigenic cancer cell
GDS715.1.2.18	GDS715.0.15.18	0.82	agent	negative control	positive control	agent	none	cyclazosin HCl
GDS2767.7.8.0	GDS2643.0.3.5	-0.82	agent	water	red wine	disease state	normal	multiple myeloma
GDS2611.0.1.9	GDS2611.0.3.9	0.81	agent	untreated	keratinocyte growth factor	agent	untreated	IFN-gamma
GDS1375.0.2	GDS1989.1.2.0	0.81	disease state	normal	malignant melanoma	disease state	normal	benign nevus
GDS2213.0.1	GDS2213.0.2	0.81	agent	untreated	5-aza-dC	agent	untreated	TSA
GDS2341.0.3.5	GDS2414.0.1.4	0.81	agent	untreated	Types I and II IFNs	agent	control	trophoblast conditioned medium
GDS2611.0.2.9	GDS2200.0.2	0.81	agent	untreated	IL-1b	disease state	normal	squamous cell carcinoma
GDS1375.0.1	GDS1989.1.6.0	0.81	disease state	normal	benign nevi	disease state	normal	metastatic growth phase melanoma
GDS2221.0.2	GDS2216.0.1.5	0.81	agent	untreated	galectin-1	agent	control	LPS
GDS1956.0.3	GDS1956.0.9	0.81	disease state	normal	amyotophic lateral sclerosis	disease state	normal	Calpain 3 mutation
GDS1956.0.3	GDS1956.0.11	0.81	disease state	normal	amyotophic lateral sclerosis	disease state	normal	FKRP mutation
GDS2767.7.8.0	GDS1783.0.1	-0.81	agent	water	red wine	agent	control	thapsigargin
GDS2767.7.8.0	GDS715.2.4.18	0.81	agent	water	red wine	agent	negative control	a-methyl-L-p-tyrosine
GDS715.2.14.18	GDS715.2.12.18	0.80	agent	negative control	R-(-)-apomorphine HCl	agent	negative control	5-fluorouracil
GDS1783.0.1	GDS1362.0.2	0.80	agent	control	thapsigargin	disease state	non-failing heart	ischemic cardiomyopathy
GDS1783.0.1	GDS1362.0.1	0.80	agent	control	thapsigargin	disease state	non-failing heart	non-ischemic cardiomyopathy
GDS715.2.4.18	GDS715.2.6.18	0.80	agent	negative control	a-methyl-L-p-tyrosine	agent	negative control	16-ketoestradiol
GDS715.0.4.18	GDS715.0.3.18	0.80	agent	none	a-methyl-L-p-tyrosine	agent	none	erythro-9-(2-hydroxy-3-nonyl)adenine HCl
GDS1667.0.1	GDS2418.0.1	0.80	infection	HPV negative	HPV positive	disease state	control	vulvar intraepithelial neoplasia
GDS715.0.5.18	GDS715.0.3.18	0.80	agent	none	sulmazole	agent	none	erythro-9-(2-hydroxy-3-nonyl)adenine HCl
GDS1439.0.2	GDS1989.1.7.0	0.80	disease state	benign	metastatic	disease state	normal	lymph node metastasis
GDS2341.0.3.5	GDS1321.0.2	0.80	agent	untreated	Types I and II IFNs	disease state	normal	adenocarcinoma
GDS1956.0.7	GDS1956.0.1	0.80	disease state	normal	Becker muscular dystrophy	disease state	normal	acute quadriplegic myopathy
GDS2367.0.2.3	GDS1312.0.1	0.80	agent	vehicle	tamoxifen	disease state	normal	cancer
GDS1783.0.2	GDS1362.0.2	0.80	agent	control	high potassium	disease state	non-failing heart	ischemic cardiomyopathy
GDS2255.3.4.0	GDS2332.0.3	0.80	agent	untreated	endotoxin	infection	uninfected	delta pilD mutant
GDS2255.3.4.0	GDS1428.0.2.10	-0.80	agent	untreated	endotoxin	agent	untreated	heat-killed HL60 cell lysate
GDS2649.2.5.1	GDS715.1.2.18	-0.80	disease state	uninfected	early HIV infection	agent	negative control	positive control
GDS2767.5.8.4	GDS1331.0.1	-0.80	agent	water	alcohol	disease state	normal	presymptomatic
GDS2767.6.8.0	GDS1362.0.2	-0.80	agent	water	grape juice	disease state	non-failing heart	ischemic cardiomyopathy
GDS715.1.2.18	GDS715.0.8.18	0.80	agent	negative control	positive control	agent	none	1,10-phenanthroline
GDS2767.7.8.0	GDS1783.0.2	-0.80	agent	water	red wine	agent	control	high potassium
GDS2767.7.8.0	GDS1362.0.2	-0.80	agent	water	red wine	disease state	non-failing heart	ischemic cardiomyopathy
GDS2418.0.1	GDS1375.0.2	0.79	disease state	control	vulvar intraepithelial neoplasia	disease state	normal	malignant melanoma
GDS715.0.10.18	GDS715.0.6.18	0.79	agent	none	pergolide methanesulfonate	agent	none	16-ketoestradiol
GDS2200.0.1	GDS1989.1.5.0	0.79	disease state	normal	actinic keratosis	disease state	normal	vertical growth phase melanoma
GDS2367.3.4.2	GDS1630.2.4.1	0.79	infection	control adenovirus	adenovirus carrying estrogen receptor beta	agent	untreated	atorvastatin
GDS2250.0.1	GDS2737.0.1.3	0.79	disease state	normal	non-basal-like cancer	disease state	normal	endometriosis
GDS2341.0.3.4	GDS2216.0.1.5	0.79	agent	untreated	Types I and II IFNs	agent	control	LPS
GDS2341.0.2.5	GDS2414.0.1.4	0.79	agent	untreated	Type II IFN	agent	control	trophoblast conditioned medium
GDS2367.3.4.1	GDS2418.0.1	-0.79	infection	control adenovirus	adenovirus carrying estrogen receptor beta	disease state	control	vulvar intraepithelial neoplasia
GDS715.2.5.18	GDS715.2.6.18	0.79	agent	negative control	sulmazole	agent	negative control	16-ketoestradiol
GDS1362.0.1	GDS1956.0.6	0.79	disease state	non-failing heart	non-ischemic cardiomyopathy	disease state	normal	Emery-Dreifuss muscular dystrophy
GDS1312.0.1	GDS2250.0.2	0.79	disease state	normal	cancer	disease state	normal	BRCA1-associated cancer
GDS2333.1.2.3	GDS1362.0.1	0.79	infection	wild type	delta pilD mutant	disease state	non-failing heart	non-ischemic cardiomyopathy
GDS2332.1.2	GDS1362.0.1	0.79	infection	wild type	delta frpC/frpA mutant	disease state	non-failing heart	non-ischemic cardiomyopathy
GDS715.2.13.18	GDS715.0.12.18	0.79	agent	negative control	8-(3-chlorostyryl) caffeine	agent	none	5-fluorouracil
GDS2767.6.8.0	GDS1783.0.2	-0.79	agent	water	grape juice	agent	control	high potassium
GDS2649.2.5.1	GDS2617.0.1	0.79	disease state	uninfected	early HIV infection	disease state	normal	non-tumorigenic cancer cell
GDS2767.7.8.0	GDS2332.1.2	-0.79	agent	water	red wine	infection	wild type	delta frpC/frpA mutant
GDS2250.0.2	GDS1375.0.2	0.78	disease state	normal	BRCA1-associated cancer	disease state	normal	malignant melanoma
GDS2250.0.2	GDS2617.0.1	0.78	disease state	normal	BRCA1-associated cancer	disease state	normal	non-tumorigenic cancer cell
GDS1783.0.1	GDS1926.0.2.4	0.78	agent	control	thapsigargin	agent	control	LTD4
GDS2367.0.1.3	GDS1439.0.2	0.78	agent	vehicle	estradiol	disease state	benign	metastatic
GDS715.0.8.16	GDS2643.0.1.5	-0.78	agent	none	1,10-phenanthroline	disease state	normal	Waldenstrom's macroglobulinemia
GDS2341.0.1.5	GDS1259.0.1	0.78	agent	untreated	Type I IFN	disease state	normal	dermatomyositis
GDS715.0.3.18	GDS715.0.15.18	0.78	agent	none	erythro-9-(2-hydroxy-3-nonyl)adenine HCl	agent	none	cyclazosin HCl
GDS1439.0.2	GDS1312.0.1	0.78	disease state	benign	metastatic	disease state	normal	cancer
GDS2341.0.3.5	GDS1321.0.1	0.78	agent	untreated	Types I and II IFNs	disease state	normal	Barrett's esophagus
GDS2341.0.3.5	GDS2221.0.3	0.78	agent	untreated	Types I and II IFNs	agent	untreated	lipopolysaccharide
GDS2341.0.2.5	GDS1321.0.2	0.78	agent	untreated	Type II IFN	disease state	normal	adenocarcinoma
GDS2341.0.2.5	GDS2611.0.3.9	0.78	agent	untreated	Type II IFN	agent	untreated	IFN-gamma
GDS1956.0.7	GDS1956.0.5	0.78	disease state	normal	Becker muscular dystrophy	disease state	normal	fascioscapulohumeral muscular dystrophy
GDS715.2.11.18	GDS715.2.14.18	0.78	agent	negative control	scopolamine methyl bromide	agent	negative control	R-(-)-apomorphine HCl
GDS2367.0.2.3	GDS715.0.1.18	-0.78	agent	vehicle	tamoxifen	agent	none	positive control
GDS1375.0.1	GDS1989.1.2.0	0.78	disease state	normal	benign nevi	disease state	normal	benign nevus
GDS1362.0.1	GDS1665.0.1	-0.78	disease state	non-failing heart	non-ischemic cardiomyopathy	disease state	normal	papillary thyroid carcinoma
GDS1956.0.5	GDS2153.0.1	0.78	disease state	normal	fascioscapulohumeral muscular dystrophy	disease state	normal	dermatomyositis
GDS690.2.3.0	GDS1362.0.1	0.78	agent	control	flagellin	disease state	non-failing heart	non-ischemic cardiomyopathy
GDS1956.0.10	GDS1956.0.5	0.78	disease state	normal	dysferlin mutation	disease state	normal	fascioscapulohumeral muscular dystrophy
GDS715.0.12.18	GDS715.0.14.18	0.78	agent	none	5-fluorouracil	agent	none	R-(-)-apomorphine HCl
GDS2767.5.8.0	GDS2191.0.1	0.78	agent	water	alcohol	disease state	control	bipolar disorder
GDS2767.6.8.0	GDS1783.0.1	-0.78	agent	water	grape juice	agent	control	thapsigargin
GDS2649.2.5.1	GDS2635.0.3	0.78	disease state	uninfected	early HIV infection	disease state	lobular control	invasive ductal carcinoma
GDS2649.2.5.1	GDS2250.0.2	0.78	disease state	uninfected	early HIV infection	disease state	normal	BRCA1-associated cancer
GDS715.1.2.18	GDS715.2.15.18	0.78	agent	negative control	positive control	agent	negative control	cyclazosin HCl
GDS2767.7.8.0	GDS1956.0.3	-0.78	agent	water	red wine	disease state	normal	amyotophic lateral sclerosis
GDS2418.0.1	GDS1439.0.2	0.77	disease state	control	vulvar intraepithelial neoplasia	disease state	benign	metastatic
GDS2643.0.3.5	GDS690.2.4.1	0.77	disease state	normal	multiple myeloma	agent	control	LTb
GDS2643.0.3.5	GDS1783.0.2	0.77	disease state	normal	multiple myeloma	agent	control	high potassium
GDS2250.0.3	GDS1439.0.1	0.77	disease state	normal	basal-like cancer	disease state	benign	primary
GDS715.2.4.18	GDS715.0.12.18	-0.77	agent	negative control	a-methyl-L-p-tyrosine	agent	none	5-fluorouracil
GDS2333.0.2.3	GDS2643.0.1.5	0.77	infection	uninfected	delta pilD mutant	disease state	normal	Waldenstrom's macroglobulinemia
GDS715.0.4.18	GDS715.0.7.18	0.77	agent	none	a-methyl-L-p-tyrosine	agent	none	4,5-dianilinophthalimide
GDS715.0.15.18	GDS715.2.7.18	0.77	agent	none	cyclazosin HCl	agent	negative control	4,5-dianilinophthalimide
GDS2367.3.4.2	GDS2617.0.1	-0.77	infection	control adenovirus	adenovirus carrying estrogen receptor beta	disease state	normal	non-tumorigenic cancer cell
GDS2250.0.1	GDS1549.3.4.1	0.77	disease state	normal	non-basal-like cancer	agent	control	estradiol
GDS1956.0.8	GDS1989.1.3.0	-0.77	disease state	normal	Duchenne muscular dystrophy	disease state	normal	atypical nevus
GDS1439.0.2	GDS2635.0.3	0.77	disease state	benign	metastatic	disease state	lobular control	invasive ductal carcinoma
GDS1331.0.2	GDS2414.0.1.3	0.77	disease state	normal	symptomatic	agent	control	trophoblast conditioned medium
GDS715.2.5.18	GDS715.2.15.18	0.77	agent	negative control	sulmazole	agent	negative control	cyclazosin HCl
GDS2190.0.1	GDS810.0.3	0.77	disease state	control	bipolar disorder	disease state	control	severe AD
GDS2635.0.2	GDS2250.0.2	0.76	disease state	lobular control	invasive lobular carcinoma	disease state	normal	BRCA1-associated cancer
GDS2418.0.1	GDS2635.0.3	0.76	disease state	control	vulvar intraepithelial neoplasia	disease state	lobular control	invasive ductal carcinoma
GDS2250.0.2	GDS1989.1.4.0	0.76	disease state	normal	BRCA1-associated cancer	disease state	normal	melanoma in situ
GDS1574.8.9.12	GDS1971.0.2	0.76	agent	control	endotoxin	disease state	healthy	complicated malaria
GDS715.2.14.18	GDS715.2.6.18	0.76	agent	negative control	R-(-)-apomorphine HCl	agent	negative control	16-ketoestradiol
GDS2643.0.1.5	GDS715.0.4.18	-0.76	disease state	normal	Waldenstrom's macroglobulinemia	agent	none	a-methyl-L-p-tyrosine
GDS715.2.4.18	GDS715.0.5.18	0.76	agent	negative control	a-methyl-L-p-tyrosine	agent	none	sulmazole
GDS715.0.8.16	GDS2643.0.3.5	-0.76	agent	none	1,10-phenanthroline	disease state	normal	multiple myeloma
GDS2367.3.4.2	GDS1326.2.3.1	0.76	infection	control adenovirus	adenovirus carrying estrogen receptor beta	agent	control	E2
GDS715.0.9.18	GDS715.0.3.18	0.76	agent	none	5-fluorouridine	agent	none	erythro-9-(2-hydroxy-3-nonyl)adenine HCl
GDS1428.0.5.10	GDS1428.0.2.10	0.76	agent	untreated	Anaplasma phagocytophilum	agent	untreated	heat-killed HL60 cell lysate
GDS1331.0.2	GDS2643.0.3.5	0.76	disease state	normal	symptomatic	disease state	normal	multiple myeloma
GDS1543.0.1	GDS2216.0.1.5	0.76	agent	control	tumor necrosis factor	agent	control	LPS
GDS2367.0.2.3	GDS2250.0.2	0.76	agent	vehicle	tamoxifen	disease state	normal	BRCA1-associated cancer
GDS2767.5.8.0	GDS1362.0.2	-0.76	agent	water	alcohol	disease state	non-failing heart	ischemic cardiomyopathy
GDS2367.0.2.3	GDS2649.2.5.1	0.76	agent	vehicle	tamoxifen	disease state	uninfected	early HIV infection
GDS2250.0.3	GDS1665.0.1	0.75	disease state	normal	basal-like cancer	disease state	normal	papillary thyroid carcinoma
GDS1783.0.1	GDS2414.0.1.3	0.75	agent	control	thapsigargin	agent	control	trophoblast conditioned medium
GDS2643.0.1.5	GDS715.2.4.18	-0.75	disease state	normal	Waldenstrom's macroglobulinemia	agent	negative control	a-methyl-L-p-tyrosine
GDS2643.0.1.5	GDS715.0.6.16	-0.75	disease state	normal	Waldenstrom's macroglobulinemia	agent	none	16-ketoestradiol
GDS2367.0.1.3	GDS2737.0.1.3	0.75	agent	vehicle	estradiol	disease state	normal	endometriosis
GDS2367.0.1.3	GDS1312.0.1	0.75	agent	vehicle	estradiol	disease state	normal	cancer
GDS715.2.10.18	GDS715.0.11.18	0.75	agent	negative control	pergolide methanesulfonate	agent	none	scopolamine methyl bromide
GDS1956.0.11	GDS1956.0.5	0.75	disease state	normal	FKRP mutation	disease state	normal	fascioscapulohumeral muscular dystrophy
GDS1331.0.1	GDS2255.3.4.0	-0.75	disease state	normal	presymptomatic	agent	untreated	endotoxin
GDS2214.0.2	GDS1428.0.2.10	-0.75	agent	control	HMGB1	agent	untreated	heat-killed HL60 cell lysate
GDS2367.3.4.2	GDS2617.0.2	-0.75	infection	control adenovirus	adenovirus carrying estrogen receptor beta	disease state	normal	tumorigenic cancer cell
GDS2635.0.3	GDS1989.1.7.0	0.75	disease state	lobular control	invasive ductal carcinoma	disease state	normal	lymph node metastasis
GDS2697.0.1	GDS2643.0.3.5	-0.75	disease state	normal	teratozoospermia	disease state	normal	multiple myeloma
GDS715.2.5.18	GDS715.2.3.18	0.75	agent	negative control	sulmazole	agent	negative control	erythro-9-(2-hydroxy-3-nonyl)adenine HCl
GDS1362.0.1	GDS2118.0.2	-0.75	disease state	non-failing heart	non-ischemic cardiomyopathy	disease state	normal	refractory anemia with ringed sideroblasts
GDS1783.0.2	GDS1220.0.1.3	0.75	agent	control	high potassium	disease state	normal	malignant pleural mesothelioma
GDS1783.0.2	GDS1956.0.5	0.75	agent	control	high potassium	disease state	normal	fascioscapulohumeral muscular dystrophy
GDS715.0.14.18	GDS715.0.11.18	0.75	agent	none	R-(-)-apomorphine HCl	agent	none	scopolamine methyl bromide
GDS2767.5.8.0	GDS1783.0.2	-0.75	agent	water	alcohol	agent	control	high potassium
GDS2767.5.8.0	GDS2255.3.4.0	0.75	agent	water	alcohol	agent	untreated	endotoxin
GDS2767.5.8.4	GDS715.2.4.18	0.75	agent	water	alcohol	agent	negative control	a-methyl-L-p-tyrosine
GDS2767.6.8.0	GDS2333.0.2.4	-0.75	agent	water	grape juice	infection	uninfected	delta pilD mutant
GDS2649.2.5.1	GDS2118.0.3	-0.75	disease state	uninfected	early HIV infection	disease state	normal	refractory anemia with excess blasts
GDS2767.7.8.0	GDS2333.0.2.4	-0.75	agent	water	red wine	infection	uninfected	delta pilD mutant
GDS2367.3.4.2	GDS2649.2.5.1	-0.75	infection	control adenovirus	adenovirus carrying estrogen receptor beta	disease state	uninfected	early HIV infection
GDS1549.3.4.2	GDS715.1.2.18	-0.75	agent	control	estradiol	agent	negative control	positive control
GDS2635.0.2	GDS2617.0.2	0.74	disease state	lobular control	invasive lobular carcinoma	disease state	normal	tumorigenic cancer cell
GDS2250.0.3	GDS2737.0.1.3	0.74	disease state	normal	basal-like cancer	disease state	normal	endometriosis
GDS1783.0.1	GDS1956.0.5	0.74	agent	control	thapsigargin	disease state	normal	fascioscapulohumeral muscular dystrophy
GDS2333.0.2.3	GDS1362.0.2	0.74	infection	uninfected	delta pilD mutant	disease state	non-failing heart	ischemic cardiomyopathy
GDS715.0.8.16	GDS715.2.4.18	0.74	agent	none	1,10-phenanthroline	agent	negative control	a-methyl-L-p-tyrosine
GDS715.0.13.18	GDS715.0.4.18	-0.74	agent	none	8-(3-chlorostyryl) caffeine	agent	none	a-methyl-L-p-tyrosine
GDS2221.0.3	GDS1427.0.2	-0.74	agent	untreated	lipopolysaccharide	infection	control	v-Myb
GDS2341.0.3.5	GDS2221.0.2	0.74	agent	untreated	Types I and II IFNs	agent	untreated	galectin-1
GDS1331.0.2	GDS2332.1.2	0.74	disease state	normal	symptomatic	infection	wild type	delta frpC/frpA mutant
GDS1926.0.3.4	GDS2332.0.2	0.74	agent	control	LTD4 and thrombin	infection	uninfected	delta frpC/frpA mutant
GDS1956.0.2	GDS1321.0.1	0.74	disease state	normal	juvenile dermatomyositis	disease state	normal	Barrett's esophagus
GDS2057.0.1.4	GDS715.0.1.18	-0.74	agent	control	DHT	agent	none	positive control
GDS2767.6.8.0	GDS2191.0.1	0.74	agent	water	grape juice	disease state	control	bipolar disorder
GDS2649.2.5.1	GDS1375.0.2	0.74	disease state	uninfected	early HIV infection	disease state	normal	malignant melanoma
GDS715.2.4.18	GDS715.1.2.18	0.74	agent	negative control	a-methyl-L-p-tyrosine	agent	negative control	positive control
GDS2332.1.2	GDS2767.6.8.0	-0.74	infection	wild type	delta frpC/frpA mutant	agent	water	grape juice
GDS2332.0.2	GDS2118.0.1	-0.73	infection	uninfected	delta frpC/frpA mutant	disease state	normal	refractory anemia
GDS2635.0.2	GDS2250.0.3	0.73	disease state	lobular control	invasive lobular carcinoma	disease state	normal	basal-like cancer
GDS2418.0.1	GDS1312.0.1	0.73	disease state	control	vulvar intraepithelial neoplasia	disease state	normal	cancer
GDS715.0.4.18	GDS715.0.1.18	0.73	agent	none	a-methyl-L-p-tyrosine	agent	none	positive control
GDS715.2.9.18	GDS715.2.11.18	0.73	agent	negative control	5-fluorouridine	agent	negative control	scopolamine methyl bromide
GDS715.2.9.18	GDS715.2.7.18	0.73	agent	negative control	5-fluorouridine	agent	negative control	4,5-dianilinophthalimide
GDS2205.0.1	GDS1558.0.1.3	0.73	disease state	non-failing	dilated cardiomyopathy	disease state	no atrial fibrillation	permanent atrial fibrillation
GDS2250.0.1	GDS1439.0.1	0.73	disease state	normal	non-basal-like cancer	disease state	benign	primary
GDS1331.0.2	GDS1783.0.1	0.73	disease state	normal	symptomatic	agent	control	thapsigargin
GDS1331.0.2	GDS1956.0.4	-0.73	disease state	normal	symptomatic	disease state	normal	spastic paraplegia
GDS1331.0.2	GDS715.2.4.18	-0.73	disease state	normal	symptomatic	agent	negative control	a-methyl-L-p-tyrosine
GDS1321.0.2	GDS1989.1.5.0	0.73	disease state	normal	adenocarcinoma	disease state	normal	vertical growth phase melanoma
GDS2332.0.3	GDS2118.0.2	-0.73	infection	uninfected	delta pilD mutant	disease state	normal	refractory anemia with ringed sideroblasts
GDS1850.0.1	GDS1665.0.1	0.73	disease state	healthy	carious	disease state	normal	papillary thyroid carcinoma
GDS1392.0.2	GDS2397.0.1	0.73	disease state	normal	myelodysplastic syndrome	disease state	normal	idiopathic myelofibrosis
GDS2367.0.2.3	GDS2200.0.2	0.73	agent	vehicle	tamoxifen	disease state	normal	squamous cell carcinoma
GDS2333.0.2.4	GDS2414.0.1.3	0.73	infection	uninfected	delta pilD mutant	agent	control	trophoblast conditioned medium
GDS1397.0.2	GDS1353.0.1.3	-0.73	agent	untreated	TNF-alpha	agent	control	dexamethasone
GDS2333.1.2.3	GDS1362.0.2	0.73	infection	wild type	delta pilD mutant	disease state	non-failing heart	ischemic cardiomyopathy
GDS2635.0.1	GDS2635.0.2	0.73	disease state	lobular control	ductal control	disease state	lobular control	invasive lobular carcinoma
GDS2767.5.8.4	GDS2332.1.2	-0.73	agent	water	alcohol	infection	wild type	delta frpC/frpA mutant
GDS715.1.2.18	GDS715.0.7.18	0.73	agent	negative control	positive control	agent	none	4,5-dianilinophthalimide
GDS2767.7.8.0	GDS2255.3.4.0	0.73	agent	water	red wine	agent	untreated	endotoxin
GDS2767.7.8.0	GDS715.2.5.18	0.73	agent	water	red wine	agent	negative control	sulmazole
GDS715.0.10.18	GDS715.0.3.18	0.72	agent	none	pergolide methanesulfonate	agent	none	erythro-9-(2-hydroxy-3-nonyl)adenine HCl
GDS2250.0.2	GDS2617.0.2	0.72	disease state	normal	BRCA1-associated cancer	disease state	normal	tumorigenic cancer cell
GDS2414.0.1.3	GDS2216.0.1.5	0.72	agent	control	trophoblast conditioned medium	agent	control	LPS
GDS2414.0.1.3	GDS2221.0.3	0.72	agent	control	trophoblast conditioned medium	agent	untreated	lipopolysaccharide
GDS1783.0.1	GDS1956.0.1	0.72	agent	control	thapsigargin	disease state	normal	acute quadriplegic myopathy
GDS1220.0.1.3	GDS1312.0.1	0.72	disease state	normal	malignant pleural mesothelioma	disease state	normal	cancer
GDS1956.0.4	GDS1353.0.1.2	-0.72	disease state	normal	spastic paraplegia	agent	control	dexamethasone
GDS1362.0.2	GDS651.0.2	0.72	disease state	non-failing heart	ischemic cardiomyopathy	disease state	normal	ischemic
GDS690.2.5.0	GDS2333.0.2.4	0.72	agent	control	TNFa	infection	uninfected	delta pilD mutant
GDS2367.3.4.2	GDS2428.0.1.2	0.72	infection	control adenovirus	adenovirus carrying estrogen receptor beta	agent	untreated	5-aza-dC
GDS2250.0.1	GDS2367.0.1.3	0.72	disease state	normal	non-basal-like cancer	agent	vehicle	estradiol
GDS715.0.3.18	GDS715.2.6.18	0.72	agent	none	erythro-9-(2-hydroxy-3-nonyl)adenine HCl	agent	negative control	16-ketoestradiol
GDS1439.0.2	GDS1989.1.5.0	0.72	disease state	benign	metastatic	disease state	normal	vertical growth phase melanoma
GDS1439.0.2	GDS2200.0.2	0.72	disease state	benign	metastatic	disease state	normal	squamous cell carcinoma
GDS2341.0.3.5	GDS1989.1.6.0	0.72	agent	untreated	Types I and II IFNs	disease state	normal	metastatic growth phase melanoma
GDS1956.0.7	GDS1956.0.3	0.72	disease state	normal	Becker muscular dystrophy	disease state	normal	amyotophic lateral sclerosis
GDS1331.0.2	GDS1783.0.2	0.72	disease state	normal	symptomatic	agent	control	high potassium
GDS2635.0.3	GDS2617.0.2	0.72	disease state	lobular control	invasive ductal carcinoma	disease state	normal	tumorigenic cancer cell
GDS715.2.15.18	GDS715.0.14.18	0.72	agent	negative control	cyclazosin HCl	agent	none	R-(-)-apomorphine HCl
GDS2332.0.3	GDS2216.0.1.5	0.72	infection	uninfected	delta pilD mutant	agent	control	LPS
GDS2190.0.1	GDS810.0.1	0.72	disease state	control	bipolar disorder	disease state	control	incipient AD
GDS2737.0.1.3	GDS1989.1.7.0	0.72	disease state	normal	endometriosis	disease state	normal	lymph node metastasis
GDS2737.0.1.3	GDS2428.0.1.2	-0.72	disease state	normal	endometriosis	agent	untreated	5-aza-dC
GDS2221.0.2	GDS1427.0.2	-0.72	agent	untreated	galectin-1	infection	control	v-Myb
GDS2649.2.5.0	GDS2118.0.1	0.72	disease state	uninfected	early HIV infection	disease state	normal	refractory anemia
GDS2767.5.8.0	GDS1956.0.3	-0.72	agent	water	alcohol	disease state	normal	amyotophic lateral sclerosis
GDS2767.5.8.4	GDS1783.0.1	-0.72	agent	water	alcohol	agent	control	thapsigargin
GDS2767.6.8.0	GDS1956.0.3	-0.72	agent	water	grape juice	disease state	normal	amyotophic lateral sclerosis
GDS2649.2.5.1	GDS715.0.1.18	-0.72	disease state	uninfected	early HIV infection	agent	none	positive control
GDS2767.7.8.0	GDS715.0.4.18	0.72	agent	water	red wine	agent	none	a-methyl-L-p-tyrosine
GDS1615.0.2	GDS266.0.1.4	-0.72	disease state	normal	Crohn's disease	disease state	no atopy	atopy
GDS1282.0.1	GDS505.0.1	0.72	disease state	control	Wilms' tumor	disease state	normal	RCC
GDS2332.0.2	GDS2118.0.3	-0.71	infection	uninfected	delta frpC/frpA mutant	disease state	normal	refractory anemia with excess blasts
GDS715.2.14.18	GDS715.2.13.18	0.71	agent	negative control	R-(-)-apomorphine HCl	agent	negative control	8-(3-chlorostyryl) caffeine
GDS2200.0.1	GDS1989.1.4.0	0.71	disease state	normal	actinic keratosis	disease state	normal	melanoma in situ
GDS1783.0.1	GDS2332.1.2	0.71	agent	control	thapsigargin	infection	wild type	delta frpC/frpA mutant
GDS1783.0.1	GDS651.0.1	-0.71	agent	control	thapsigargin	disease state	normal	idiopathic dilated
GDS2617.0.2	GDS1375.0.2	0.71	disease state	normal	tumorigenic cancer cell	disease state	normal	malignant melanoma
GDS2221.1.2	GDS1427.0.2	-0.71	agent	vehicle	galectin-1	infection	control	v-Myb
GDS2333.0.2.3	GDS690.2.3.0	0.71	infection	uninfected	delta pilD mutant	agent	control	flagellin
GDS2205.0.1	GDS651.0.2	0.71	disease state	non-failing	dilated cardiomyopathy	disease state	normal	ischemic
GDS715.0.7.18	GDS715.2.3.18	0.71	agent	none	4,5-dianilinophthalimide	agent	negative control	erythro-9-(2-hydroxy-3-nonyl)adenine HCl
GDS2250.0.1	GDS1558.0.1.3	0.71	disease state	normal	non-basal-like cancer	disease state	no atrial fibrillation	permanent atrial fibrillation
GDS715.0.5.18	GDS715.0.1.18	0.71	agent	none	sulmazole	agent	none	positive control
GDS715.0.9.18	GDS715.0.8.18	0.71	agent	none	5-fluorouridine	agent	none	1,10-phenanthroline
GDS715.0.9.18	GDS715.0.7.18	0.71	agent	none	5-fluorouridine	agent	none	4,5-dianilinophthalimide
GDS690.2.4.1	GDS2367.3.4.1	-0.71	agent	control	LTb	infection	control adenovirus	adenovirus carrying estrogen receptor beta
GDS2341.0.3.5	GDS2221.1.3	0.71	agent	untreated	Types I and II IFNs	agent	vehicle	lipopolysaccharide
GDS1574.8.9.11	GDS715.0.14.18	0.71	agent	control	endotoxin	agent	none	R-(-)-apomorphine HCl
GDS2635.0.3	GDS1989.1.5.0	0.71	disease state	lobular control	invasive ductal carcinoma	disease state	normal	vertical growth phase melanoma
GDS2635.0.3	GDS1989.1.6.0	0.71	disease state	lobular control	invasive ductal carcinoma	disease state	normal	metastatic growth phase melanoma
GDS1926.0.2.4	GDS2332.0.2	0.71	agent	control	LTD4	infection	uninfected	delta frpC/frpA mutant
GDS1321.0.2	GDS1989.1.7.0	0.71	disease state	normal	adenocarcinoma	disease state	normal	lymph node metastasis
GDS2697.0.1	GDS2643.0.1.5	-0.71	disease state	normal	teratozoospermia	disease state	normal	Waldenstrom's macroglobulinemia
GDS2367.0.2.3	GDS2617.0.2	0.71	agent	vehicle	tamoxifen	disease state	normal	tumorigenic cancer cell
GDS1362.0.1	GDS2737.0.1.4	-0.71	disease state	non-failing heart	non-ischemic cardiomyopathy	disease state	normal	endometriosis
GDS1783.0.2	GDS2332.1.2	0.71	agent	control	high potassium	infection	wild type	delta frpC/frpA mutant
GDS1783.0.2	GDS1956.0.3	0.71	agent	control	high potassium	disease state	normal	amyotophic lateral sclerosis
GDS2737.0.1.3	GDS2617.0.1	0.71	disease state	normal	endometriosis	disease state	normal	non-tumorigenic cancer cell
GDS2341.0.1.4	GDS1543.0.1	0.71	agent	untreated	Type I IFN	agent	control	tumor necrosis factor
GDS2214.0.1	GDS1574.8.9.12	0.71	agent	control	lipopolysaccharide	agent	control	endotoxin
GDS715.0.10.18	GDS715.0.4.18	-0.70	agent	none	pergolide methanesulfonate	agent	none	a-methyl-L-p-tyrosine
GDS2250.0.3	GDS1685.0.1	0.70	disease state	normal	basal-like cancer	disease state	normal	hereditary gingival fibromatosis
GDS1783.0.1	GDS2643.0.1.5	0.70	agent	control	thapsigargin	disease state	normal	Waldenstrom's macroglobulinemia
GDS2609.0.1	GDS1321.0.1	-0.70	disease state	healthy control	early onset colorectal cancer	disease state	normal	Barrett's esophagus
GDS1220.0.1.3	GDS1375.0.1	0.70	disease state	normal	malignant pleural mesothelioma	disease state	normal	benign nevi
GDS1220.0.1.3	GDS2609.0.1	-0.70	disease state	normal	malignant pleural mesothelioma	disease state	healthy control	early onset colorectal cancer
GDS2617.0.2	GDS1439.0.2	0.70	disease state	normal	tumorigenic cancer cell	disease state	benign	metastatic
GDS715.2.4.18	GDS715.2.7.18	0.70	agent	negative control	a-methyl-L-p-tyrosine	agent	negative control	4,5-dianilinophthalimide
GDS2333.0.2.3	GDS1331.0.2	0.70	infection	uninfected	delta pilD mutant	disease state	normal	symptomatic
GDS1956.0.11	GDS1989.1.3.0	-0.70	disease state	normal	FKRP mutation	disease state	normal	atypical nevus
GDS1331.0.1	GDS1956.0.3	0.70	disease state	normal	presymptomatic	disease state	normal	amyotophic lateral sclerosis
GDS2367.3.4.2	GDS2200.0.2	-0.70	infection	control adenovirus	adenovirus carrying estrogen receptor beta	disease state	normal	squamous cell carcinoma
GDS2367.3.4.2	GDS1667.0.1	-0.70	infection	control adenovirus	adenovirus carrying estrogen receptor beta	infection	HPV negative	HPV positive
GDS885.0.1	GDS1453.0.1	0.70	agent	control	campthotecin	agent	untreated	camptothecin
GDS715.0.5.18	GDS715.0.15.18	0.70	agent	none	sulmazole	agent	none	cyclazosin HCl
GDS2341.0.3.4	GDS1574.8.9.13	0.70	agent	untreated	Types I and II IFNs	agent	control	endotoxin
GDS2341.0.2.5	GDS1321.0.1	0.70	agent	untreated	Type II IFN	disease state	normal	Barrett's esophagus
GDS715.2.8.18	GDS715.2.12.18	0.70	agent	negative control	1,10-phenanthroline	agent	negative control	5-fluorouracil
GDS1331.0.2	GDS2191.0.1	-0.70	disease state	normal	symptomatic	disease state	control	bipolar disorder
GDS1926.0.3.4	GDS2617.0.1	-0.70	agent	control	LTD4 and thrombin	disease state	normal	non-tumorigenic cancer cell
GDS1574.8.9.13	GDS2216.0.1.5	0.70	agent	control	endotoxin	agent	control	LPS
GDS715.2.11.18	GDS715.2.8.18	0.70	agent	negative control	scopolamine methyl bromide	agent	negative control	1,10-phenanthroline
GDS2200.0.2	GDS1989.1.4.0	0.70	disease state	normal	squamous cell carcinoma	disease state	normal	melanoma in situ
GDS1956.0.2	GDS1989.1.3.0	-0.70	disease state	normal	juvenile dermatomyositis	disease state	normal	atypical nevus
GDS2332.0.3	GDS2214.0.1	0.70	infection	uninfected	delta pilD mutant	agent	control	lipopolysaccharide
GDS1850.0.1	GDS1989.1.6.0	0.70	disease state	healthy	carious	disease state	normal	metastatic growth phase melanoma
GDS1850.0.1	GDS1375.0.2	0.70	disease state	healthy	carious	disease state	normal	malignant melanoma
GDS2367.0.2.3	GDS1667.0.1	0.70	agent	vehicle	tamoxifen	infection	HPV negative	HPV positive
GDS1362.0.1	GDS2414.0.1.3	0.70	disease state	non-failing heart	non-ischemic cardiomyopathy	agent	control	trophoblast conditioned medium
GDS1362.0.1	GDS1956.0.1	0.70	disease state	non-failing heart	non-ischemic cardiomyopathy	disease state	normal	acute quadriplegic myopathy
GDS1362.0.1	GDS1376.2.3.1	0.70	disease state	non-failing heart	non-ischemic cardiomyopathy	disease state	normal	thrombocythemia
GDS1362.0.1	GDS2153.0.1	0.70	disease state	non-failing heart	non-ischemic cardiomyopathy	disease state	normal	dermatomyositis
GDS1783.0.2	GDS1850.0.1	-0.70	agent	control	high potassium	disease state	healthy	carious
GDS2255.3.4.0	GDS2216.0.1.5	0.70	agent	untreated	endotoxin	agent	control	LPS
GDS2367.3.4.0	GDS1362.0.1	-0.70	infection	control adenovirus	adenovirus carrying estrogen receptor beta	disease state	non-failing heart	non-ischemic cardiomyopathy
GDS2367.3.4.0	GDS2643.0.1.5	-0.70	infection	control adenovirus	adenovirus carrying estrogen receptor beta	disease state	normal	Waldenstrom's macroglobulinemia
GDS2767.5.8.4	GDS715.0.4.18	0.70	agent	water	alcohol	agent	none	a-methyl-L-p-tyrosine
GDS2767.6.8.0	GDS2153.0.1	-0.70	agent	water	grape juice	disease state	normal	dermatomyositis
GDS2767.6.8.0	GDS715.2.4.18	0.70	agent	water	grape juice	agent	negative control	a-methyl-L-p-tyrosine
GDS715.2.9.18	GDS715.1.2.18	0.70	agent	negative control	5-fluorouridine	agent	negative control	positive control
GDS715.0.8.18	GDS715.2.3.18	0.69	agent	none	1,10-phenanthroline	agent	negative control	erythro-9-(2-hydroxy-3-nonyl)adenine HCl
GDS715.2.6.18	GDS715.0.8.18	0.69	agent	negative control	16-ketoestradiol	agent	none	1,10-phenanthroline
GDS2414.0.1.3	GDS1427.0.2	-0.69	agent	control	trophoblast conditioned medium	infection	control	v-Myb
GDS1783.0.1	GDS1956.0.3	0.69	agent	control	thapsigargin	disease state	normal	amyotophic lateral sclerosis
GDS715.2.7.18	GDS715.2.12.18	0.69	agent	negative control	4,5-dianilinophthalimide	agent	negative control	5-fluorouracil
GDS715.2.10.18	GDS715.2.5.18	-0.69	agent	negative control	pergolide methanesulfonate	agent	negative control	sulmazole
GDS2333.0.2.3	GDS715.2.4.18	-0.69	infection	uninfected	delta pilD mutant	agent	negative control	a-methyl-L-p-tyrosine
GDS715.0.4.18	GDS715.0.14.18	0.69	agent	none	a-methyl-L-p-tyrosine	agent	none	R-(-)-apomorphine HCl
GDS1746.2.4.0	GDS1667.0.1	0.69	disease state	normal	basaloid	infection	HPV negative	HPV positive
GDS2341.0.3.5	GDS2200.0.1	0.69	agent	untreated	Types I and II IFNs	disease state	normal	actinic keratosis
GDS2341.0.2.5	GDS2221.0.3	0.69	agent	untreated	Type II IFN	agent	untreated	lipopolysaccharide
GDS2414.0.1.4	GDS2221.0.2	0.69	agent	control	trophoblast conditioned medium	agent	untreated	galectin-1
GDS1574.8.9.11	GDS715.2.14.18	0.69	agent	control	endotoxin	agent	negative control	R-(-)-apomorphine HCl
GDS1331.0.2	GDS715.0.9.18	0.69	disease state	normal	symptomatic	agent	none	5-fluorouridine
GDS1543.0.1	GDS2221.1.2	0.69	agent	control	tumor necrosis factor	agent	vehicle	galectin-1
GDS1926.0.2.4	GDS2362.6.7.2.5	-0.69	agent	control	LTD4	agent	untreated	chloroguine treated
GDS715.2.11.18	GDS715.2.15.18	0.69	agent	negative control	scopolamine methyl bromide	agent	negative control	cyclazosin HCl
GDS715.2.3.18	GDS715.2.15.18	0.69	agent	negative control	erythro-9-(2-hydroxy-3-nonyl)adenine HCl	agent	negative control	cyclazosin HCl
GDS1321.0.2	GDS1989.1.6.0	0.69	disease state	normal	adenocarcinoma	disease state	normal	metastatic growth phase melanoma
GDS1312.0.1	GDS1665.0.1	0.69	disease state	normal	cancer	disease state	normal	papillary thyroid carcinoma
GDS1783.0.2	GDS1956.0.1	0.69	agent	control	high potassium	disease state	normal	acute quadriplegic myopathy
GDS1783.0.2	GDS2153.0.1	0.69	agent	control	high potassium	disease state	normal	dermatomyositis
GDS1783.0.2	GDS2643.0.1.5	0.69	agent	control	high potassium	disease state	normal	Waldenstrom's macroglobulinemia
GDS1549.3.4.2	GDS715.0.1.18	-0.69	agent	control	estradiol	agent	none	positive control
GDS715.0.14.18	GDS715.0.13.18	0.69	agent	none	R-(-)-apomorphine HCl	agent	none	8-(3-chlorostyryl) caffeine
GDS2767.5.8.0	GDS2333.0.2.3	-0.69	agent	water	alcohol	infection	uninfected	delta pilD mutant
GDS2649.2.5.1	GDS1630.2.4.1	-0.69	disease state	uninfected	early HIV infection	agent	untreated	atorvastatin
GDS2649.2.5.1	GDS2737.0.1.3	0.69	disease state	uninfected	early HIV infection	disease state	normal	endometriosis
GDS2649.2.5.1	GDS1667.0.1	0.69	disease state	uninfected	early HIV infection	infection	HPV negative	HPV positive
GDS2649.2.5.1	GDS1549.3.4.2	0.69	disease state	uninfected	early HIV infection	agent	control	estradiol
GDS2767.7.8.0	GDS2153.0.1	-0.69	agent	water	red wine	disease state	normal	dermatomyositis
GDS2767.7.8.0	GDS1850.0.1	0.69	agent	water	red wine	disease state	healthy	carious
GDS715.2.10.18	GDS715.1.2.18	0.69	agent	negative control	pergolide methanesulfonate	agent	negative control	positive control
GDS2341.0.3.4	GDS2649.3.5.1	0.69	agent	untreated	Types I and II IFNs	disease state	uninfected	chronic HIV infection
GDS2737.0.1.3	GDS484.0.1	0.69	disease state	normal	endometriosis	disease state	normal	leiomyoma
GDS715.0.8.18	GDS715.0.12.18	0.68	agent	none	1,10-phenanthroline	agent	none	5-fluorouracil
GDS2255.3.4.1	GDS1971.0.1	0.68	agent	untreated	endotoxin	disease state	healthy	uncomplicated malaria
GDS2255.3.4.1	GDS1615.0.2	0.68	agent	untreated	endotoxin	disease state	normal	Crohn's disease
GDS2643.0.3.5	GDS2142.0.2	0.68	disease state	normal	multiple myeloma	disease state	normal	severe cystic fibrosis
GDS2611.0.3.9	GDS2200.0.1	0.68	agent	untreated	IFN-gamma	disease state	normal	actinic keratosis
GDS1574.8.9.12	GDS2221.1.3	0.68	agent	control	endotoxin	agent	vehicle	lipopolysaccharide
GDS2250.0.3	GDS1321.0.2	0.68	disease state	normal	basal-like cancer	disease state	normal	adenocarcinoma
GDS2200.0.1	GDS1375.0.2	0.68	disease state	normal	actinic keratosis	disease state	normal	malignant melanoma
GDS2414.0.1.3	GDS2221.1.3	0.68	agent	control	trophoblast conditioned medium	agent	vehicle	lipopolysaccharide
GDS1783.0.1	GDS2142.0.2	0.68	agent	control	thapsigargin	disease state	normal	severe cystic fibrosis
GDS1783.0.1	GDS1665.0.1	-0.68	agent	control	thapsigargin	disease state	normal	papillary thyroid carcinoma
GDS2367.0.1.3	GDS1630.2.4.1	-0.68	agent	vehicle	estradiol	agent	untreated	atorvastatin
GDS1220.0.1.3	GDS2200.0.2	0.68	disease state	normal	malignant pleural mesothelioma	disease state	normal	squamous cell carcinoma
GDS1397.0.1	GDS715.2.15.18	-0.68	agent	untreated	HIV	agent	negative control	cyclazosin HCl
GDS1331.0.1	GDS2643.0.1.5	0.68	disease state	normal	presymptomatic	disease state	normal	Waldenstrom's macroglobulinemia
GDS1362.0.2	GDS1850.0.1	-0.68	disease state	non-failing heart	ischemic cardiomyopathy	disease state	healthy	carious
GDS2214.0.2	GDS2118.0.3	-0.68	agent	control	HMGB1	disease state	normal	refractory anemia with excess blasts
GDS715.0.7.18	GDS715.0.12.18	0.68	agent	none	4,5-dianilinophthalimide	agent	none	5-fluorouracil
GDS2367.3.4.2	GDS715.2.4.18	0.68	infection	control adenovirus	adenovirus carrying estrogen receptor beta	agent	negative control	a-methyl-L-p-tyrosine
GDS2250.0.1	GDS1321.0.2	0.68	disease state	normal	non-basal-like cancer	disease state	normal	adenocarcinoma
GDS1956.0.7	GDS1989.1.3.0	-0.68	disease state	normal	Becker muscular dystrophy	disease state	normal	atypical nevus
GDS1331.0.2	GDS715.0.4.18	-0.68	disease state	normal	symptomatic	agent	none	a-methyl-L-p-tyrosine
GDS2200.0.2	GDS1375.0.1	0.68	disease state	normal	squamous cell carcinoma	disease state	normal	benign nevi
GDS1956.0.2	GDS1220.0.1.3	0.68	disease state	normal	juvenile dermatomyositis	disease state	normal	malignant pleural mesothelioma
GDS2332.0.3	GDS2617.0.1	-0.68	infection	uninfected	delta pilD mutant	disease state	normal	non-tumorigenic cancer cell
GDS2057.0.1.4	GDS1375.0.2	0.68	agent	control	DHT	disease state	normal	malignant melanoma
GDS1362.0.1	GDS2239.0.1	0.68	disease state	non-failing heart	non-ischemic cardiomyopathy	agent	control	hepatitis C virus core protein
GDS1362.0.1	GDS1956.0.4	-0.68	disease state	non-failing heart	non-ischemic cardiomyopathy	disease state	normal	spastic paraplegia
GDS1956.0.5	GDS1956.0.9	0.68	disease state	normal	fascioscapulohumeral muscular dystrophy	disease state	normal	Calpain 3 mutation
GDS1312.0.1	GDS1375.0.1	0.68	disease state	normal	cancer	disease state	normal	benign nevi
GDS690.2.3.0	GDS1362.0.2	0.68	agent	control	flagellin	disease state	non-failing heart	ischemic cardiomyopathy
GDS2341.0.1.4	GDS1574.8.9.13	0.68	agent	untreated	Type I IFN	agent	control	endotoxin
GDS2332.1.2	GDS2191.0.1	-0.68	infection	wild type	delta frpC/frpA mutant	disease state	control	bipolar disorder
GDS1956.0.3	GDS1956.0.10	0.68	disease state	normal	amyotophic lateral sclerosis	disease state	normal	dysferlin mutation
GDS2649.2.5.0	GDS1989.1.6.0	0.68	disease state	uninfected	early HIV infection	disease state	normal	metastatic growth phase melanoma
GDS2767.6.8.0	GDS715.2.5.18	0.68	agent	water	grape juice	agent	negative control	sulmazole
GDS2649.2.5.1	GDS1989.1.7.0	0.68	disease state	uninfected	early HIV infection	disease state	normal	lymph node metastasis
GDS2341.0.3.5	GDS505.0.1	0.68	agent	untreated	Types I and II IFNs	disease state	normal	RCC
GDS715.2.5.18	GDS715.1.2.18	0.68	agent	negative control	sulmazole	agent	negative control	positive control
GDS2362.6.7.2.5	GDS651.0.1	0.67	agent	untreated	chloroguine treated	disease state	normal	idiopathic dilated
GDS715.0.1.18	GDS1312.0.1	-0.67	agent	none	positive control	disease state	normal	cancer
GDS2643.0.3.5	GDS651.0.1	-0.67	disease state	normal	multiple myeloma	disease state	normal	idiopathic dilated
GDS2643.0.3.5	GDS1630.2.4.0	-0.67	disease state	normal	multiple myeloma	agent	untreated	atorvastatin
GDS2250.0.3	GDS1549.3.4.1	0.67	disease state	normal	basal-like cancer	agent	control	estradiol
GDS2250.0.3	GDS2397.0.1	-0.67	disease state	normal	basal-like cancer	disease state	normal	idiopathic myelofibrosis
GDS1783.0.1	GDS2332.0.2	0.67	agent	control	thapsigargin	infection	uninfected	delta frpC/frpA mutant
GDS1783.0.1	GDS1220.0.1.3	0.67	agent	control	thapsigargin	disease state	normal	malignant pleural mesothelioma
GDS1783.0.1	GDS1850.0.1	-0.67	agent	control	thapsigargin	disease state	healthy	carious
GDS1783.0.1	GDS1989.1.3.0	-0.67	agent	control	thapsigargin	disease state	normal	atypical nevus
GDS2643.0.1.5	GDS715.2.9.18	0.67	disease state	normal	Waldenstrom's macroglobulinemia	agent	negative control	5-fluorouridine
GDS2367.0.1.3	GDS1375.0.2	0.67	agent	vehicle	estradiol	disease state	normal	malignant melanoma
GDS1220.0.1.3	GDS1375.0.2	0.67	disease state	normal	malignant pleural mesothelioma	disease state	normal	malignant melanoma
GDS1220.0.1.3	GDS2250.0.1	0.67	disease state	normal	malignant pleural mesothelioma	disease state	normal	non-basal-like cancer
GDS2333.0.2.3	GDS1956.0.3	0.67	infection	uninfected	delta pilD mutant	disease state	normal	amyotophic lateral sclerosis
GDS1956.0.4	GDS2250.0.2	-0.67	disease state	normal	spastic paraplegia	disease state	normal	BRCA1-associated cancer
GDS1313.0.1	GDS1405.0.1	-0.67	agent	control	TGFb1	agent	untreated	DCI
GDS715.0.15.18	GDS715.0.6.18	0.67	agent	none	cyclazosin HCl	agent	none	16-ketoestradiol
GDS1746.2.4.0	GDS2418.0.1	0.67	disease state	normal	basaloid	disease state	control	vulvar intraepithelial neoplasia
GDS715.0.9.18	GDS715.0.6.18	0.67	agent	none	5-fluorouridine	agent	none	16-ketoestradiol
GDS1439.0.2	GDS1375.0.2	0.67	disease state	benign	metastatic	disease state	normal	malignant melanoma
GDS1439.0.2	GDS2617.0.1	0.67	disease state	benign	metastatic	disease state	normal	non-tumorigenic cancer cell
GDS1439.0.2	GDS1989.1.6.0	0.67	disease state	benign	metastatic	disease state	normal	metastatic growth phase melanoma
GDS2617.0.1	GDS1375.0.2	0.67	disease state	normal	non-tumorigenic cancer cell	disease state	normal	malignant melanoma
GDS2341.0.3.5	GDS2221.1.2	0.67	agent	untreated	Types I and II IFNs	agent	vehicle	galectin-1
GDS715.2.8.18	GDS715.2.13.18	0.67	agent	negative control	1,10-phenanthroline	agent	negative control	8-(3-chlorostyryl) caffeine
GDS2118.0.2	GDS1392.0.1	0.67	disease state	normal	refractory anemia with ringed sideroblasts	disease state	normal	rheumatoid arthritis, on methotrexate
GDS1331.0.2	GDS2255.3.4.0	-0.67	disease state	normal	symptomatic	agent	untreated	endotoxin
GDS2635.0.3	GDS2617.0.1	0.67	disease state	lobular control	invasive ductal carcinoma	disease state	normal	non-tumorigenic cancer cell
GDS2635.0.3	GDS1321.0.2	0.67	disease state	lobular control	invasive ductal carcinoma	disease state	normal	adenocarcinoma
GDS1956.0.2	GDS1321.0.2	0.67	disease state	normal	juvenile dermatomyositis	disease state	normal	adenocarcinoma
GDS1956.0.2	GDS2142.0.1	-0.67	disease state	normal	juvenile dermatomyositis	disease state	normal	mild cystic fibrosis
GDS2332.0.3	GDS1850.0.1	0.67	infection	uninfected	delta pilD mutant	disease state	healthy	carious
GDS1850.0.1	GDS2200.0.1	0.67	disease state	healthy	carious	disease state	normal	actinic keratosis
GDS1850.0.1	GDS1956.0.10	0.67	disease state	healthy	carious	disease state	normal	dysferlin mutation
GDS715.2.5.18	GDS715.2.11.18	0.67	agent	negative control	sulmazole	agent	negative control	scopolamine methyl bromide
GDS2367.0.2.3	GDS2057.0.2.4	0.67	agent	vehicle	tamoxifen	agent	control	RTI-018
GDS2367.0.2.3	GDS1375.0.2	0.67	agent	vehicle	tamoxifen	disease state	normal	malignant melanoma
GDS2367.0.2.3	GDS1630.2.4.1	-0.67	agent	vehicle	tamoxifen	agent	untreated	atorvastatin
GDS2367.0.2.3	GDS2397.0.1	-0.67	agent	vehicle	tamoxifen	disease state	normal	idiopathic myelofibrosis
GDS2367.0.2.3	GDS2428.0.1.2	-0.67	agent	vehicle	tamoxifen	agent	untreated	5-aza-dC
GDS2221.1.3	GDS2250.0.3	0.67	agent	vehicle	lipopolysaccharide	disease state	normal	basal-like cancer
GDS1362.0.1	GDS1989.1.2.0	-0.67	disease state	non-failing heart	non-ischemic cardiomyopathy	disease state	normal	benign nevus
GDS1362.0.1	GDS1850.0.1	-0.67	disease state	non-failing heart	non-ischemic cardiomyopathy	disease state	healthy	carious
GDS1312.0.1	GDS1989.1.4.0	0.67	disease state	normal	cancer	disease state	normal	melanoma in situ
GDS2737.0.1.3	GDS2200.0.2	0.67	disease state	normal	endometriosis	disease state	normal	squamous cell carcinoma
GDS2737.0.1.3	GDS1439.0.2	0.67	disease state	normal	endometriosis	disease state	benign	metastatic
GDS2142.0.1	GDS2142.0.2	0.67	disease state	normal	mild cystic fibrosis	disease state	normal	severe cystic fibrosis
GDS2341.0.1.4	GDS2414.0.1.4	0.67	agent	untreated	Type I IFN	agent	control	trophoblast conditioned medium
GDS2214.0.1	GDS1428.0.5.10	0.67	agent	control	lipopolysaccharide	agent	untreated	Anaplasma phagocytophilum
GDS2332.1.2	GDS2118.0.2	-0.67	infection	wild type	delta frpC/frpA mutant	disease state	normal	refractory anemia with ringed sideroblasts
GDS1376.2.3.1	GDS1783.0.2	0.67	disease state	normal	thrombocythemia	agent	control	high potassium
GDS1549.3.4.2	GDS2397.0.1	-0.67	agent	control	estradiol	disease state	normal	idiopathic myelofibrosis
GDS715.0.14.18	GDS715.2.3.18	0.67	agent	none	R-(-)-apomorphine HCl	agent	negative control	erythro-9-(2-hydroxy-3-nonyl)adenine HCl
GDS505.0.1	GDS1956.0.2	0.67	disease state	normal	RCC	disease state	normal	juvenile dermatomyositis
GDS2767.5.8.0	GDS690.2.3.0	-0.67	agent	water	alcohol	agent	control	flagellin
GDS2767.5.8.4	GDS715.2.5.18	0.67	agent	water	alcohol	agent	negative control	sulmazole
GDS2649.3.5.0	GDS1574.8.9.13	0.67	disease state	uninfected	chronic HIV infection	agent	control	endotoxin
GDS2649.2.5.1	GDS1439.0.2	0.67	disease state	uninfected	early HIV infection	disease state	benign	metastatic
GDS2649.2.5.1	GDS2367.0.1.3	0.67	disease state	uninfected	early HIV infection	agent	vehicle	estradiol
GDS715.1.2.18	GDS1312.0.1	-0.67	agent	negative control	positive control	disease state	normal	cancer
GDS2767.7.8.0	GDS2414.0.1.3	-0.67	agent	water	red wine	agent	control	trophoblast conditioned medium
GDS2767.7.8.0	GDS1956.0.5	-0.67	agent	water	red wine	disease state	normal	fascioscapulohumeral muscular dystrophy
GDS2767.7.8.0	GDS1956.0.4	0.67	agent	water	red wine	disease state	normal	spastic paraplegia
GDS2341.0.2.5	GDS505.0.1	0.67	agent	untreated	Type II IFN	disease state	normal	RCC
GDS2332.0.2	GDS1313.0.1	0.66	infection	uninfected	delta frpC/frpA mutant	agent	control	TGFb1
GDS2635.0.2	GDS2617.0.1	0.66	disease state	lobular control	invasive lobular carcinoma	disease state	normal	non-tumorigenic cancer cell
GDS1259.0.1	GDS1989.1.6.0	0.66	disease state	normal	dermatomyositis	disease state	normal	metastatic growth phase melanoma
GDS2418.0.1	GDS2617.0.2	0.66	disease state	control	vulvar intraepithelial neoplasia	disease state	normal	tumorigenic cancer cell
GDS2643.0.3.5	GDS1850.0.1	-0.66	disease state	normal	multiple myeloma	disease state	healthy	carious
GDS2250.0.2	GDS1439.0.1	0.66	disease state	normal	BRCA1-associated cancer	disease state	benign	primary
GDS2250.0.3	GDS1667.0.1	0.66	disease state	normal	basal-like cancer	infection	HPV negative	HPV positive
GDS715.2.6.18	GDS715.2.15.18	0.66	agent	negative control	16-ketoestradiol	agent	negative control	cyclazosin HCl
GDS1783.0.1	GDS1630.2.4.0	-0.66	agent	control	thapsigargin	agent	untreated	atorvastatin
GDS2367.0.1.3	GDS2418.0.1	0.66	agent	vehicle	estradiol	disease state	control	vulvar intraepithelial neoplasia
GDS2367.0.1.3	GDS2250.0.2	0.66	agent	vehicle	estradiol	disease state	normal	BRCA1-associated cancer
GDS2609.0.1	GDS1685.0.1	-0.66	disease state	healthy control	early onset colorectal cancer	disease state	normal	hereditary gingival fibromatosis
GDS2333.0.2.3	GDS715.0.4.18	-0.66	infection	uninfected	delta pilD mutant	agent	none	a-methyl-L-p-tyrosine
GDS2333.0.2.3	GDS1630.2.4.0	-0.66	infection	uninfected	delta pilD mutant	agent	untreated	atorvastatin
GDS715.0.8.16	GDS2255.3.4.0	0.66	agent	none	1,10-phenanthroline	agent	untreated	endotoxin
GDS715.2.9.18	GDS715.0.4.18	-0.66	agent	negative control	5-fluorouridine	agent	none	a-methyl-L-p-tyrosine
GDS690.2.5.0	GDS1362.0.1	0.66	agent	control	TNFa	disease state	non-failing heart	non-ischemic cardiomyopathy
GDS690.2.5.0	GDS1362.0.2	0.66	agent	control	TNFa	disease state	non-failing heart	ischemic cardiomyopathy
GDS2153.0.1	GDS1989.1.2.0	-0.66	disease state	normal	dermatomyositis	disease state	normal	benign nevus
GDS2214.0.2	GDS2118.0.2	-0.66	agent	control	HMGB1	disease state	normal	refractory anemia with ringed sideroblasts
GDS2367.3.4.2	GDS2635.0.3	-0.66	infection	control adenovirus	adenovirus carrying estrogen receptor beta	disease state	lobular control	invasive ductal carcinoma
GDS2367.3.4.2	GDS2239.0.1	-0.66	infection	control adenovirus	adenovirus carrying estrogen receptor beta	agent	control	hepatitis C virus core protein
GDS2250.0.1	GDS860.0.1	0.66	disease state	normal	non-basal-like cancer	agent	untreated	endothelin-1
GDS2367.3.4.1	GDS2118.0.3	0.66	infection	control adenovirus	adenovirus carrying estrogen receptor beta	disease state	normal	refractory anemia with excess blasts
GDS2216.0.1.5	GDS1428.0.5.10	0.66	agent	control	LPS	agent	untreated	Anaplasma phagocytophilum
GDS2332.0.3	GDS2221.0.3	0.66	infection	uninfected	delta pilD mutant	agent	untreated	lipopolysaccharide
GDS1850.0.1	GDS2142.0.2	-0.66	disease state	healthy	carious	disease state	normal	severe cystic fibrosis
GDS2057.0.1.4	GDS1549.3.4.2	0.66	agent	control	DHT	agent	control	estradiol
GDS1312.0.1	GDS1667.0.1	0.66	disease state	normal	cancer	infection	HPV negative	HPV positive
GDS1783.0.2	GDS1956.0.2	0.66	agent	control	high potassium	disease state	normal	juvenile dermatomyositis
GDS1783.0.2	GDS2367.0.2.4	0.66	agent	control	high potassium	agent	vehicle	tamoxifen
GDS1783.0.2	GDS1333.0.1	-0.66	agent	control	high potassium	agent	baseline	oxandrolone
GDS1783.0.2	GDS1989.1.2.0	-0.66	agent	control	high potassium	disease state	normal	benign nevus
GDS2737.0.1.3	GDS1989.1.5.0	0.66	disease state	normal	endometriosis	disease state	normal	vertical growth phase melanoma
GDS505.0.1	GDS1282.0.2	0.66	disease state	normal	RCC	disease state	control	clear cell sarcoma of the kidney
GDS2767.5.8.0	GDS690.2.5.0	-0.66	agent	water	alcohol	agent	control	TNFa
GDS2767.5.8.0	GDS2367.3.4.1	0.66	agent	water	alcohol	infection	control adenovirus	adenovirus carrying estrogen receptor beta
GDS2767.7.8.0	GDS715.0.10.18	-0.66	agent	water	red wine	agent	none	pergolide methanesulfonate
GDS2767.7.8.0	GDS2367.3.4.1	0.66	agent	water	red wine	infection	control adenovirus	adenovirus carrying estrogen receptor beta
GDS1956.0.8	GDS505.0.1	0.66	disease state	normal	Duchenne muscular dystrophy	disease state	normal	RCC
GDS2332.0.2	GDS2216.0.1.5	0.65	infection	uninfected	delta frpC/frpA mutant	agent	control	LPS
GDS1259.0.1	GDS2200.0.2	0.65	disease state	normal	dermatomyositis	disease state	normal	squamous cell carcinoma
GDS2643.0.3.5	GDS1220.0.1.3	0.65	disease state	normal	multiple myeloma	disease state	normal	malignant pleural mesothelioma
GDS2250.0.2	GDS1665.0.1	0.65	disease state	normal	BRCA1-associated cancer	disease state	normal	papillary thyroid carcinoma
GDS2250.0.3	GDS860.0.1	0.65	disease state	normal	basal-like cancer	agent	untreated	endothelin-1
GDS1783.0.1	GDS1989.1.2.0	-0.65	agent	control	thapsigargin	disease state	normal	benign nevus
GDS2142.0.2	GDS2200.0.1	-0.65	disease state	normal	severe cystic fibrosis	disease state	normal	actinic keratosis
GDS1331.0.1	GDS2432.0.1	-0.65	disease state	normal	presymptomatic	disease state	control	pituitary adenoma predisposition
GDS1362.0.2	GDS1665.0.1	-0.65	disease state	non-failing heart	ischemic cardiomyopathy	disease state	normal	papillary thyroid carcinoma
GDS715.0.6.18	GDS715.0.13.18	0.65	agent	none	16-ketoestradiol	agent	none	8-(3-chlorostyryl) caffeine
GDS2214.0.2	GDS1428.0.5.10	0.65	agent	control	HMGB1	agent	untreated	Anaplasma phagocytophilum
GDS2367.3.4.2	GDS715.2.9.18	-0.65	infection	control adenovirus	adenovirus carrying estrogen receptor beta	agent	negative control	5-fluorouridine
GDS2367.3.4.2	GDS715.0.9.18	-0.65	infection	control adenovirus	adenovirus carrying estrogen receptor beta	agent	none	5-fluorouridine
GDS715.0.13.18	GDS715.2.7.18	-0.65	agent	none	8-(3-chlorostyryl) caffeine	agent	negative control	4,5-dianilinophthalimide
GDS715.0.3.18	GDS715.0.13.18	0.65	agent	none	erythro-9-(2-hydroxy-3-nonyl)adenine HCl	agent	none	8-(3-chlorostyryl) caffeine
GDS715.0.11.18	GDS715.2.13.18	0.65	agent	none	scopolamine methyl bromide	agent	negative control	8-(3-chlorostyryl) caffeine
GDS2341.0.2.5	GDS2221.0.2	0.65	agent	untreated	Type II IFN	agent	untreated	galectin-1
GDS1331.0.2	GDS1926.0.2.4	0.65	disease state	normal	symptomatic	agent	control	LTD4
GDS1331.0.2	GDS715.0.10.18	0.65	disease state	normal	symptomatic	agent	none	pergolide methanesulfonate
GDS1331.0.2	GDS1353.0.1.2	0.65	disease state	normal	symptomatic	agent	control	dexamethasone
GDS1926.0.2.4	GDS651.0.1	-0.65	agent	control	LTD4	disease state	normal	idiopathic dilated
GDS2332.0.3	GDS2118.0.3	-0.65	infection	uninfected	delta pilD mutant	disease state	normal	refractory anemia with excess blasts
GDS2367.0.2.3	GDS2617.0.1	0.65	agent	vehicle	tamoxifen	disease state	normal	non-tumorigenic cancer cell
GDS2057.0.1.4	GDS2397.0.1	-0.65	agent	control	DHT	disease state	normal	idiopathic myelofibrosis
GDS1362.0.1	GDS1312.0.1	-0.65	disease state	non-failing heart	non-ischemic cardiomyopathy	disease state	normal	cancer
GDS1783.0.2	GDS2414.0.1.3	0.65	agent	control	high potassium	agent	control	trophoblast conditioned medium
GDS1783.0.2	GDS1665.0.1	-0.65	agent	control	high potassium	disease state	normal	papillary thyroid carcinoma
GDS690.2.3.0	GDS2332.1.2	0.65	agent	control	flagellin	infection	wild type	delta frpC/frpA mutant
GDS1376.2.3.1	GDS1783.0.1	0.65	disease state	normal	thrombocythemia	agent	control	thapsigargin
GDS715.0.14.18	GDS715.2.7.18	0.65	agent	none	R-(-)-apomorphine HCl	agent	negative control	4,5-dianilinophthalimide
GDS2767.5.8.0	GDS2697.0.1	0.65	agent	water	alcohol	disease state	normal	teratozoospermia
GDS2767.5.8.4	GDS2153.0.1	-0.65	agent	water	alcohol	disease state	normal	dermatomyositis
GDS2767.5.8.4	GDS715.0.5.18	0.65	agent	water	alcohol	agent	none	sulmazole
GDS2767.6.8.0	GDS1850.0.1	0.65	agent	water	grape juice	disease state	healthy	carious
GDS2767.7.8.0	GDS2333.1.2.3	-0.65	agent	water	red wine	infection	wild type	delta pilD mutant
GDS2767.7.8.0	GDS2697.0.1	0.65	agent	water	red wine	disease state	normal	teratozoospermia
GDS1667.0.1	GDS1062.2.3.0	-0.65	infection	HPV negative	HPV positive	disease state	no metastasis	metastasis
GDS715.0.9.18	GDS715.1.2.18	0.65	agent	none	5-fluorouridine	agent	negative control	positive control
GDS1321.0.2	GDS1062.2.3.0	0.65	disease state	normal	adenocarcinoma	disease state	no metastasis	metastasis
GDS2332.0.2	GDS1926.0.1.4	0.64	infection	uninfected	delta frpC/frpA mutant	agent	control	thrombin
GDS2255.3.4.1	GDS1971.0.2	0.64	agent	untreated	endotoxin	disease state	healthy	complicated malaria
GDS2643.0.3.5	GDS2414.0.1.3	0.64	disease state	normal	multiple myeloma	agent	control	trophoblast conditioned medium
GDS2250.0.3	GDS1375.0.1	0.64	disease state	normal	basal-like cancer	disease state	normal	benign nevi
GDS2367.0.1.3	GDS2057.0.2.4	0.64	agent	vehicle	estradiol	agent	control	RTI-018
GDS715.2.4.18	GDS715.2.11.18	0.64	agent	negative control	a-methyl-L-p-tyrosine	agent	negative control	scopolamine methyl bromide
GDS2333.0.2.3	GDS2153.0.1	0.64	infection	uninfected	delta pilD mutant	disease state	normal	dermatomyositis
GDS2333.0.2.3	GDS2367.3.4.1	-0.64	infection	uninfected	delta pilD mutant	infection	control adenovirus	adenovirus carrying estrogen receptor beta
GDS2397.0.1	GDS2118.0.2	0.64	disease state	normal	idiopathic myelofibrosis	disease state	normal	refractory anemia with ringed sideroblasts
GDS715.2.9.18	GDS715.2.8.18	0.64	agent	negative control	5-fluorouridine	agent	negative control	1,10-phenanthroline
GDS1331.0.1	GDS1956.0.5	0.64	disease state	normal	presymptomatic	disease state	normal	fascioscapulohumeral muscular dystrophy
GDS1313.0.1	GDS2307.0.2	-0.64	agent	control	TGFb1	agent	untreated	ox-LDL
GDS1746.2.4.0	GDS2200.0.2	0.64	disease state	normal	basaloid	disease state	normal	squamous cell carcinoma
GDS2341.0.1.5	GDS2221.1.3	0.64	agent	untreated	Type I IFN	agent	vehicle	lipopolysaccharide
GDS1971.0.1	GDS1615.0.1	0.64	disease state	healthy	uncomplicated malaria	disease state	normal	ulcerative colitis
GDS2250.0.1	GDS2609.0.1	-0.64	disease state	normal	non-basal-like cancer	disease state	healthy control	early onset colorectal cancer
GDS715.0.9.18	GDS715.0.11.18	0.64	agent	none	5-fluorouridine	agent	none	scopolamine methyl bromide
GDS715.0.11.18	GDS715.0.1.18	0.64	agent	none	scopolamine methyl bromide	agent	none	positive control
GDS1439.0.2	GDS1989.1.4.0	0.64	disease state	benign	metastatic	disease state	normal	melanoma in situ
GDS2414.0.1.4	GDS2221.1.2	0.64	agent	control	trophoblast conditioned medium	agent	vehicle	galectin-1
GDS1447.0.1	GDS2216.0.1.5	0.64	agent	control	vanadium	agent	control	LPS
GDS1956.0.7	GDS1333.0.1	-0.64	disease state	normal	Becker muscular dystrophy	agent	baseline	oxandrolone
GDS1331.0.2	GDS715.0.6.16	-0.64	disease state	normal	symptomatic	agent	none	16-ketoestradiol
GDS1956.0.2	GDS2341.0.3.4	0.64	disease state	normal	juvenile dermatomyositis	agent	untreated	Types I and II IFNs
GDS2332.0.3	GDS2214.0.2	0.64	infection	uninfected	delta pilD mutant	agent	control	HMGB1
GDS1989.1.5.0	GDS1321.0.1	0.64	disease state	normal	vertical growth phase melanoma	disease state	normal	Barrett's esophagus
GDS2367.0.2.3	GDS1989.1.5.0	0.64	agent	vehicle	tamoxifen	disease state	normal	vertical growth phase melanoma
GDS2367.0.2.3	GDS1989.1.7.0	0.64	agent	vehicle	tamoxifen	disease state	normal	lymph node metastasis
GDS2221.1.3	GDS2250.0.1	0.64	agent	vehicle	lipopolysaccharide	disease state	normal	non-basal-like cancer
GDS1362.0.1	GDS2142.0.2	0.64	disease state	non-failing heart	non-ischemic cardiomyopathy	disease state	normal	severe cystic fibrosis
GDS1362.0.1	GDS2643.0.1.5	0.64	disease state	non-failing heart	non-ischemic cardiomyopathy	disease state	normal	Waldenstrom's macroglobulinemia
GDS1956.0.5	GDS651.0.1	-0.64	disease state	normal	fascioscapulohumeral muscular dystrophy	disease state	normal	idiopathic dilated
GDS2255.3.4.0	GDS1665.0.1	0.64	agent	untreated	endotoxin	disease state	normal	papillary thyroid carcinoma
GDS690.2.3.0	GDS1956.0.5	0.64	agent	control	flagellin	disease state	normal	fascioscapulohumeral muscular dystrophy
GDS1956.0.10	GDS1989.1.3.0	-0.64	disease state	normal	dysferlin mutation	disease state	normal	atypical nevus
GDS2214.0.1	GDS2216.0.1.5	0.64	agent	control	lipopolysaccharide	agent	control	LPS
GDS715.2.13.18	GDS715.2.4.18	-0.64	agent	negative control	8-(3-chlorostyryl) caffeine	agent	negative control	a-methyl-L-p-tyrosine
GDS1376.2.3.1	GDS2643.0.3.5	0.64	disease state	normal	thrombocythemia	disease state	normal	multiple myeloma
GDS1376.2.3.1	GDS1956.0.5	0.64	disease state	normal	thrombocythemia	disease state	normal	fascioscapulohumeral muscular dystrophy
GDS1549.3.4.2	GDS1439.0.2	0.64	agent	control	estradiol	disease state	benign	metastatic
GDS2649.3.5.0	GDS266.0.1.4	-0.64	disease state	uninfected	chronic HIV infection	disease state	no atopy	atopy
GDS2767.6.8.3	GDS1956.0.4	0.64	agent	water	grape juice	disease state	normal	spastic paraplegia
GDS2649.3.5.1	GDS2250.0.3	0.64	disease state	uninfected	chronic HIV infection	disease state	normal	basal-like cancer
GDS2767.7.8.4	GDS1574.8.9.11	-0.64	agent	water	red wine	agent	control	endotoxin
GDS2767.5.8.4	GDS2414.0.1.3	-0.64	agent	water	alcohol	agent	control	trophoblast conditioned medium
GDS2649.2.5.1	GDS2428.0.1.2	-0.64	disease state	uninfected	early HIV infection	agent	untreated	5-aza-dC
GDS2767.7.8.0	GDS2118.0.2	0.64	agent	water	red wine	disease state	normal	refractory anemia with ringed sideroblasts
GDS2767.7.8.0	GDS1989.1.2.0	0.64	agent	water	red wine	disease state	normal	benign nevus
GDS2767.7.8.0	GDS1989.1.3.0	0.64	agent	water	red wine	disease state	normal	atypical nevus
GDS2418.0.1	GDS2617.0.1	0.63	disease state	control	vulvar intraepithelial neoplasia	disease state	normal	non-tumorigenic cancer cell
GDS715.0.1.18	GDS1615.0.2	0.63	agent	none	positive control	disease state	normal	Crohn's disease
GDS2643.0.3.5	GDS2367.3.4.1	-0.63	disease state	normal	multiple myeloma	infection	control adenovirus	adenovirus carrying estrogen receptor beta
GDS2250.0.2	GDS860.0.1	0.63	disease state	normal	BRCA1-associated cancer	agent	untreated	endothelin-1
GDS1574.8.9.12	GDS2221.0.2	0.63	agent	control	endotoxin	agent	untreated	galectin-1
GDS1574.8.9.12	GDS2362.6.7.2.5	-0.63	agent	control	endotoxin	agent	untreated	chloroguine treated
GDS715.2.6.18	GDS715.0.7.18	0.63	agent	negative control	16-ketoestradiol	agent	none	4,5-dianilinophthalimide
GDS1783.0.1	GDS1956.0.2	0.63	agent	control	thapsigargin	disease state	normal	juvenile dermatomyositis
GDS2643.0.1.5	GDS715.0.9.18	0.63	disease state	normal	Waldenstrom's macroglobulinemia	agent	none	5-fluorouridine
GDS2367.0.1.3	GDS2118.0.3	-0.63	agent	vehicle	estradiol	disease state	normal	refractory anemia with excess blasts
GDS2617.0.2	GDS2200.0.2	0.63	disease state	normal	tumorigenic cancer cell	disease state	normal	squamous cell carcinoma
GDS2221.1.2	GDS2200.0.2	0.63	agent	vehicle	galectin-1	disease state	normal	squamous cell carcinoma
GDS1956.0.11	GDS1989.1.2.0	-0.63	disease state	normal	FKRP mutation	disease state	normal	benign nevus
GDS715.2.9.18	GDS715.2.3.18	0.63	agent	negative control	5-fluorouridine	agent	negative control	erythro-9-(2-hydroxy-3-nonyl)adenine HCl
GDS1331.0.1	GDS2333.0.2.4	0.63	disease state	normal	presymptomatic	infection	uninfected	delta pilD mutant
GDS1331.0.1	GDS1783.0.1	0.63	disease state	normal	presymptomatic	agent	control	thapsigargin
GDS1331.0.1	GDS2191.0.1	-0.63	disease state	normal	presymptomatic	disease state	control	bipolar disorder
GDS1313.0.1	GDS1665.0.1	0.63	agent	control	TGFb1	disease state	normal	papillary thyroid carcinoma
GDS2341.0.1.5	GDS1956.0.8	0.63	agent	untreated	Type I IFN	disease state	normal	Duchenne muscular dystrophy
GDS715.0.7.18	GDS715.0.10.18	0.63	agent	none	4,5-dianilinophthalimide	agent	none	pergolide methanesulfonate
GDS715.0.6.16	GDS1574.8.9.11	0.63	agent	none	16-ketoestradiol	agent	control	endotoxin
GDS2250.0.1	GDS1685.0.1	0.63	disease state	normal	non-basal-like cancer	disease state	normal	hereditary gingival fibromatosis
GDS2250.0.1	GDS1630.2.4.1	-0.63	disease state	normal	non-basal-like cancer	agent	untreated	atorvastatin
GDS2341.0.3.4	GDS2118.0.3	0.63	agent	untreated	Types I and II IFNs	disease state	normal	refractory anemia with excess blasts
GDS715.0.13.18	GDS715.2.9.18	0.63	agent	none	8-(3-chlorostyryl) caffeine	agent	negative control	5-fluorouridine
GDS690.2.4.1	GDS2643.0.1.5	0.63	agent	control	LTb	disease state	normal	Waldenstrom's macroglobulinemia
GDS2341.0.2.5	GDS2200.0.1	0.63	agent	untreated	Type II IFN	disease state	normal	actinic keratosis
GDS1331.0.2	GDS690.2.3.0	0.63	disease state	normal	symptomatic	agent	control	flagellin
GDS1331.0.2	GDS1428.0.1.10	-0.63	disease state	normal	symptomatic	agent	untreated	Staphylococcus aureus
GDS2635.0.3	GDS2200.0.2	0.63	disease state	lobular control	invasive ductal carcinoma	disease state	normal	squamous cell carcinoma
GDS2635.0.3	GDS1989.1.4.0	0.63	disease state	lobular control	invasive ductal carcinoma	disease state	normal	melanoma in situ
GDS1926.0.3.4	GDS2333.0.2.4	0.63	agent	control	LTD4 and thrombin	infection	uninfected	delta pilD mutant
GDS2697.0.1	GDS1333.0.1	0.63	disease state	normal	teratozoospermia	agent	baseline	oxandrolone
GDS2697.0.1	GDS1574.8.9.11	0.63	disease state	normal	teratozoospermia	agent	control	endotoxin
GDS2643.0.1.4	GDS1971.0.2	0.63	disease state	normal	Waldenstrom's macroglobulinemia	disease state	healthy	complicated malaria
GDS2332.0.3	GDS2221.0.2	0.63	infection	uninfected	delta pilD mutant	agent	untreated	galectin-1
GDS2332.0.3	GDS2221.1.3	0.63	infection	uninfected	delta pilD mutant	agent	vehicle	lipopolysaccharide
GDS2341.0.2.4	GDS1574.8.9.13	0.63	agent	untreated	Type II IFN	agent	control	endotoxin
GDS1362.0.1	GDS2084.0.1	0.63	disease state	non-failing heart	non-ischemic cardiomyopathy	disease state	control	polycystic ovary syndrome
GDS1362.0.1	GDS1353.0.1.2	0.63	disease state	non-failing heart	non-ischemic cardiomyopathy	agent	control	dexamethasone
GDS1362.0.1	GDS715.0.5.18	-0.63	disease state	non-failing heart	non-ischemic cardiomyopathy	agent	none	sulmazole
GDS1362.0.1	GDS1989.1.3.0	-0.63	disease state	non-failing heart	non-ischemic cardiomyopathy	disease state	normal	atypical nevus
GDS1312.0.1	GDS1989.1.7.0	0.63	disease state	normal	cancer	disease state	normal	lymph node metastasis
GDS1783.0.2	GDS2332.0.2	0.63	agent	control	high potassium	infection	uninfected	delta frpC/frpA mutant
GDS1783.0.2	GDS651.0.1	-0.63	agent	control	high potassium	disease state	normal	idiopathic dilated
GDS1783.0.2	GDS2697.0.1	-0.63	agent	control	high potassium	disease state	normal	teratozoospermia
GDS690.2.3.0	GDS1956.0.2	0.63	agent	control	flagellin	disease state	normal	juvenile dermatomyositis
GDS690.2.3.0	GDS2367.3.4.1	-0.63	agent	control	flagellin	infection	control adenovirus	adenovirus carrying estrogen receptor beta
GDS1282.0.1	GDS2250.0.3	0.63	disease state	control	Wilms' tumor	disease state	normal	basal-like cancer
GDS2341.0.1.4	GDS2428.0.1.3	0.63	agent	untreated	Type I IFN	agent	untreated	5-aza-dC
GDS2341.0.1.4	GDS2216.0.1.5	0.63	agent	untreated	Type I IFN	agent	control	LPS
GDS2214.0.1	GDS2118.0.3	-0.63	agent	control	lipopolysaccharide	disease state	normal	refractory anemia with excess blasts
GDS1549.3.4.2	GDS1312.0.1	0.63	agent	control	estradiol	disease state	normal	cancer
GDS2649.3.5.1	GDS2221.0.3	0.63	disease state	uninfected	chronic HIV infection	agent	untreated	lipopolysaccharide
GDS2649.3.5.1	GDS1989.1.6.0	0.63	disease state	uninfected	chronic HIV infection	disease state	normal	metastatic growth phase melanoma
GDS2767.5.8.4	GDS1956.0.4	0.63	agent	water	alcohol	disease state	normal	spastic paraplegia
GDS2767.6.8.0	GDS2367.3.4.0	0.63	agent	water	grape juice	infection	control adenovirus	adenovirus carrying estrogen receptor beta
GDS2767.6.8.0	GDS2697.0.1	0.63	agent	water	grape juice	disease state	normal	teratozoospermia
GDS2767.6.8.0	GDS1989.1.2.0	0.63	agent	water	grape juice	disease state	normal	benign nevus
GDS2767.6.8.0	GDS715.0.4.18	0.63	agent	water	grape juice	agent	none	a-methyl-L-p-tyrosine
GDS715.1.2.18	GDS1630.2.4.1	0.63	agent	negative control	positive control	agent	untreated	atorvastatin
GDS2767.7.8.0	GDS2239.0.1	-0.63	agent	water	red wine	agent	control	hepatitis C virus core protein
GDS1956.0.9	GDS505.0.1	0.63	disease state	normal	Calpain 3 mutation	disease state	normal	RCC
GDS1259.0.1	GDS1321.0.1	0.62	disease state	normal	dermatomyositis	disease state	normal	Barrett's esophagus
GDS1259.0.1	GDS2414.0.1.3	0.62	disease state	normal	dermatomyositis	agent	control	trophoblast conditioned medium
GDS715.0.8.18	GDS715.2.14.18	0.62	agent	none	1,10-phenanthroline	agent	negative control	R-(-)-apomorphine HCl
GDS1574.8.9.12	GDS1615.0.1	0.62	agent	control	endotoxin	disease state	normal	ulcerative colitis
GDS2414.0.1.3	GDS2332.0.2	0.62	agent	control	trophoblast conditioned medium	infection	uninfected	delta frpC/frpA mutant
GDS1220.0.1.3	GDS2617.0.2	0.62	disease state	normal	malignant pleural mesothelioma	disease state	normal	tumorigenic cancer cell
GDS715.0.1.16	GDS715.2.10.18	0.62	agent	none	positive control	agent	negative control	pergolide methanesulfonate
GDS2333.0.2.3	GDS690.2.4.1	0.62	infection	uninfected	delta pilD mutant	agent	control	LTb
GDS2333.0.2.3	GDS715.2.5.18	-0.62	infection	uninfected	delta pilD mutant	agent	negative control	sulmazole
GDS1956.0.6	GDS1989.1.2.0	-0.62	disease state	normal	Emery-Dreifuss muscular dystrophy	disease state	normal	benign nevus
GDS1331.0.1	GDS1362.0.2	0.62	disease state	normal	presymptomatic	disease state	non-failing heart	ischemic cardiomyopathy
GDS1362.0.2	GDS1956.0.3	0.62	disease state	non-failing heart	ischemic cardiomyopathy	disease state	normal	amyotophic lateral sclerosis
GDS1667.0.1	GDS1439.0.2	0.62	infection	HPV negative	HPV positive	disease state	benign	metastatic
GDS2341.0.1.5	GDS1956.0.9	0.62	agent	untreated	Type I IFN	disease state	normal	Calpain 3 mutation
GDS2214.0.2	GDS2221.0.2	0.62	agent	control	HMGB1	agent	untreated	galectin-1
GDS715.0.9.18	GDS715.0.15.18	0.62	agent	none	5-fluorouridine	agent	none	cyclazosin HCl
GDS715.0.3.18	GDS715.0.12.18	0.62	agent	none	erythro-9-(2-hydroxy-3-nonyl)adenine HCl	agent	none	5-fluorouracil
GDS2221.0.3	GDS2250.0.1	0.62	agent	untreated	lipopolysaccharide	disease state	normal	non-basal-like cancer
GDS2221.0.3	GDS2250.0.2	0.62	agent	untreated	lipopolysaccharide	disease state	normal	BRCA1-associated cancer
GDS2221.0.3	GDS1427.0.1	-0.62	agent	untreated	lipopolysaccharide	infection	control	c-Myb
GDS2341.0.2.5	GDS2221.1.3	0.62	agent	untreated	Type II IFN	agent	vehicle	lipopolysaccharide
GDS2341.0.2.5	GDS1989.1.6.0	0.62	agent	untreated	Type II IFN	disease state	normal	metastatic growth phase melanoma
GDS1331.0.2	GDS1956.0.5	0.62	disease state	normal	symptomatic	disease state	normal	fascioscapulohumeral muscular dystrophy
GDS1331.0.2	GDS690.2.5.0	0.62	disease state	normal	symptomatic	agent	control	TNFa
GDS1331.0.2	GDS1956.0.3	0.62	disease state	normal	symptomatic	disease state	normal	amyotophic lateral sclerosis
GDS1543.0.1	GDS2221.0.2	0.62	agent	control	tumor necrosis factor	agent	untreated	galectin-1
GDS1543.0.1	GDS2221.1.3	0.62	agent	control	tumor necrosis factor	agent	vehicle	lipopolysaccharide
GDS1926.0.2.4	GDS2333.0.2.4	0.62	agent	control	LTD4	infection	uninfected	delta pilD mutant
GDS1956.0.2	GDS2200.0.2	0.62	disease state	normal	juvenile dermatomyositis	disease state	normal	squamous cell carcinoma
GDS715.2.5.18	GDS715.0.9.18	-0.62	agent	negative control	sulmazole	agent	none	5-fluorouridine
GDS2367.0.2.3	GDS2057.0.1.4	0.62	agent	vehicle	tamoxifen	agent	control	DHT
GDS2341.0.2.4	GDS2216.0.1.5	0.62	agent	untreated	Type II IFN	agent	control	LPS
GDS1362.0.1	GDS1736.0.1	0.62	disease state	non-failing heart	non-ischemic cardiomyopathy	agent	control	arachidonic acid
GDS1312.0.1	GDS2635.0.3	0.62	disease state	normal	cancer	disease state	lobular control	invasive ductal carcinoma
GDS2737.0.1.3	GDS1312.0.1	0.62	disease state	normal	endometriosis	disease state	normal	cancer
GDS2737.0.1.3	GDS1375.0.2	0.62	disease state	normal	endometriosis	disease state	normal	malignant melanoma
GDS2255.3.4.0	GDS1850.0.1	0.62	agent	untreated	endotoxin	disease state	healthy	carious
GDS690.2.3.0	GDS1956.0.3	0.62	agent	control	flagellin	disease state	normal	amyotophic lateral sclerosis
GDS690.2.3.0	GDS1989.1.2.0	-0.62	agent	control	flagellin	disease state	normal	benign nevus
GDS2332.1.2	GDS1375.0.2	-0.62	infection	wild type	delta frpC/frpA mutant	disease state	normal	malignant melanoma
GDS1376.2.3.1	GDS1956.0.3	0.62	disease state	normal	thrombocythemia	disease state	normal	amyotophic lateral sclerosis
GDS1376.2.3.1	GDS690.2.3.0	0.62	disease state	normal	thrombocythemia	agent	control	flagellin
GDS2767.7.8.3	GDS1615.0.2	-0.62	agent	water	red wine	disease state	normal	Crohn's disease
GDS2767.5.8.0	GDS1428.0.1.10	0.62	agent	water	alcohol	agent	untreated	Staphylococcus aureus
GDS2767.5.8.0	GDS715.0.6.16	0.62	agent	water	alcohol	agent	none	16-ketoestradiol
GDS2649.3.5.0	GDS2250.0.1	0.62	disease state	uninfected	chronic HIV infection	disease state	normal	non-basal-like cancer
GDS2649.2.5.1	GDS1989.1.5.0	0.62	disease state	uninfected	early HIV infection	disease state	normal	vertical growth phase melanoma
GDS2767.7.8.0	GDS1926.0.2.4	-0.62	agent	water	red wine	agent	control	LTD4
GDS2767.7.8.0	GDS690.2.5.0	-0.62	agent	water	red wine	agent	control	TNFa
GDS2767.7.8.0	GDS651.0.1	0.62	agent	water	red wine	disease state	normal	idiopathic dilated
GDS1926.0.1.4	GDS484.0.1	-0.62	agent	control	thrombin	disease state	normal	leiomyoma
GDS1956.0.2	GDS2649.2.5.0	0.62	disease state	normal	juvenile dermatomyositis	disease state	uninfected	early HIV infection
GDS1850.0.1	GDS505.0.1	0.62	disease state	healthy	carious	disease state	normal	RCC
GDS1956.0.10	GDS505.0.1	0.62	disease state	normal	dysferlin mutation	disease state	normal	RCC
GDS715.0.14.18	GDS266.0.1.2	0.62	agent	none	R-(-)-apomorphine HCl	disease state	no atopy	atopy
GDS2332.0.2	GDS2214.0.1	0.61	infection	uninfected	delta frpC/frpA mutant	agent	control	lipopolysaccharide
GDS1259.0.1	GDS2418.0.1	0.61	disease state	normal	dermatomyositis	disease state	control	vulvar intraepithelial neoplasia
GDS2611.0.1.9	GDS2611.0.2.9	0.61	agent	untreated	keratinocyte growth factor	agent	untreated	IL-1b
GDS715.0.1.18	GDS1630.2.4.1	0.61	agent	none	positive control	agent	untreated	atorvastatin
GDS2643.0.3.5	GDS1736.0.1	0.61	disease state	normal	multiple myeloma	agent	control	arachidonic acid
GDS2643.0.3.5	GDS2643.0.2.4	0.61	disease state	normal	multiple myeloma	disease state	normal	chronic lymphocytic leukemia
GDS2643.0.3.5	GDS2142.0.1	-0.61	disease state	normal	multiple myeloma	disease state	normal	mild cystic fibrosis
GDS2250.0.2	GDS1685.0.1	0.61	disease state	normal	BRCA1-associated cancer	disease state	normal	hereditary gingival fibromatosis
GDS1050.2.3.0	GDS2021.0.2	-0.61	agent	untreated	valproic acid	agent	control	nebivolol
GDS1783.0.1	GDS2367.0.2.4	0.61	agent	control	thapsigargin	agent	vehicle	tamoxifen
GDS2643.0.1.5	GDS2255.3.4.0	-0.61	disease state	normal	Waldenstrom's macroglobulinemia	agent	untreated	endotoxin
GDS2367.0.1.3	GDS2200.0.2	0.61	agent	vehicle	estradiol	disease state	normal	squamous cell carcinoma
GDS2617.0.2	GDS1312.0.1	0.61	disease state	normal	tumorigenic cancer cell	disease state	normal	cancer
GDS2333.0.2.3	GDS2697.0.1	-0.61	infection	uninfected	delta pilD mutant	disease state	normal	teratozoospermia
GDS715.0.8.16	GDS1428.0.1.10	0.61	agent	none	1,10-phenanthroline	agent	untreated	Staphylococcus aureus
GDS715.0.8.16	GDS2367.3.4.2	0.61	agent	none	1,10-phenanthroline	infection	control adenovirus	adenovirus carrying estrogen receptor beta
GDS715.0.8.16	GDS1926.0.2.4	-0.61	agent	none	1,10-phenanthroline	agent	control	LTD4
GDS1331.0.1	GDS1956.0.1	0.61	disease state	normal	presymptomatic	disease state	normal	acute quadriplegic myopathy
GDS1331.0.1	GDS2643.0.3.5	0.61	disease state	normal	presymptomatic	disease state	normal	multiple myeloma
GDS1331.0.1	GDS1428.0.1.10	-0.61	disease state	normal	presymptomatic	agent	untreated	Staphylococcus aureus
GDS1331.0.1	GDS715.0.5.18	-0.61	disease state	normal	presymptomatic	agent	none	sulmazole
GDS715.0.15.18	GDS715.2.8.18	0.61	agent	none	cyclazosin HCl	agent	negative control	1,10-phenanthroline
GDS1746.2.4.0	GDS1312.0.1	0.61	disease state	normal	basaloid	disease state	normal	cancer
GDS2341.0.1.5	GDS1321.0.1	0.61	agent	untreated	Type I IFN	disease state	normal	Barrett's esophagus
GDS2214.0.2	GDS1574.8.9.11	0.61	agent	control	HMGB1	agent	control	endotoxin
GDS2250.0.1	GDS1375.0.1	0.61	disease state	normal	non-basal-like cancer	disease state	normal	benign nevi
GDS715.0.13.18	GDS715.0.1.18	0.61	agent	none	8-(3-chlorostyryl) caffeine	agent	none	positive control
GDS2221.0.3	GDS2250.0.3	0.61	agent	untreated	lipopolysaccharide	disease state	normal	basal-like cancer
GDS1353.0.1.2	GDS2414.0.1.3	0.61	agent	control	dexamethasone	agent	control	trophoblast conditioned medium
GDS1447.0.1	GDS2332.0.2	0.61	agent	control	vanadium	infection	uninfected	delta frpC/frpA mutant
GDS715.2.8.18	GDS715.2.10.18	0.61	agent	negative control	1,10-phenanthroline	agent	negative control	pergolide methanesulfonate
GDS1331.0.2	GDS1989.1.6.0	0.61	disease state	normal	symptomatic	disease state	normal	metastatic growth phase melanoma
GDS1331.0.2	GDS1362.0.2	0.61	disease state	normal	symptomatic	disease state	non-failing heart	ischemic cardiomyopathy
GDS1331.0.2	GDS715.2.9.18	0.61	disease state	normal	symptomatic	agent	negative control	5-fluorouridine
GDS1331.0.2	GDS2367.3.4.1	-0.61	disease state	normal	symptomatic	infection	control adenovirus	adenovirus carrying estrogen receptor beta
GDS1331.0.2	GDS2697.0.1	-0.61	disease state	normal	symptomatic	disease state	normal	teratozoospermia
GDS1543.0.1	GDS1665.0.1	0.61	agent	control	tumor necrosis factor	disease state	normal	papillary thyroid carcinoma
GDS1543.0.1	GDS1405.0.1	-0.61	agent	control	tumor necrosis factor	agent	untreated	DCI
GDS1956.0.9	GDS1989.1.3.0	-0.61	disease state	normal	Calpain 3 mutation	disease state	normal	atypical nevus
GDS2057.0.2.4	GDS2397.0.1	-0.61	agent	control	RTI-018	disease state	normal	idiopathic myelofibrosis
GDS2200.0.2	GDS1321.0.1	0.61	disease state	normal	squamous cell carcinoma	disease state	normal	Barrett's esophagus
GDS1956.0.2	GDS1989.1.2.0	-0.61	disease state	normal	juvenile dermatomyositis	disease state	normal	benign nevus
GDS1956.0.2	GDS2432.0.1	-0.61	disease state	normal	juvenile dermatomyositis	disease state	control	pituitary adenoma predisposition
GDS2332.0.3	GDS2221.1.2	0.61	infection	uninfected	delta pilD mutant	agent	vehicle	galectin-1
GDS1850.0.1	GDS1989.1.4.0	0.61	disease state	healthy	carious	disease state	normal	melanoma in situ
GDS2367.0.2.3	GDS2635.0.3	0.61	agent	vehicle	tamoxifen	disease state	lobular control	invasive ductal carcinoma
GDS2057.0.1.4	GDS2250.0.3	0.61	agent	control	DHT	disease state	normal	basal-like cancer
GDS1362.0.1	GDS1630.2.4.0	-0.61	disease state	non-failing heart	non-ischemic cardiomyopathy	agent	untreated	atorvastatin
GDS1783.0.2	GDS2191.0.1	-0.61	agent	control	high potassium	disease state	control	bipolar disorder
GDS2221.0.2	GDS2200.0.2	0.61	agent	untreated	galectin-1	disease state	normal	squamous cell carcinoma
GDS2332.1.2	GDS2414.0.1.3	0.61	infection	wild type	delta frpC/frpA mutant	agent	control	trophoblast conditioned medium
GDS715.0.12.18	GDS715.0.1.18	0.61	agent	none	5-fluorouracil	agent	none	positive control
GDS2767.5.8.0	GDS2649.4.5.0	0.61	agent	water	alcohol	disease state	uninfected	non-progressive HIV infection
GDS2649.3.5.1	GDS2200.0.2	0.61	disease state	uninfected	chronic HIV infection	disease state	normal	squamous cell carcinoma
GDS2767.5.8.4	GDS1956.0.5	-0.61	agent	water	alcohol	disease state	normal	fascioscapulohumeral muscular dystrophy
GDS2767.6.8.0	GDS1956.0.5	-0.61	agent	water	grape juice	disease state	normal	fascioscapulohumeral muscular dystrophy
GDS2649.3.5.0	GDS1989.1.4.0	0.61	disease state	uninfected	chronic HIV infection	disease state	normal	melanoma in situ
GDS2767.7.8.0	GDS1956.0.2	-0.61	agent	water	red wine	disease state	normal	juvenile dermatomyositis
GDS2767.7.8.0	GDS690.2.3.0	-0.61	agent	water	red wine	agent	control	flagellin
GDS2767.7.8.0	GDS1956.0.1	-0.61	agent	water	red wine	disease state	normal	acute quadriplegic myopathy
GDS2767.7.8.0	GDS715.0.5.18	0.61	agent	water	red wine	agent	none	sulmazole
GDS715.0.8.16	GDS2649.4.5.1	0.61	agent	none	1,10-phenanthroline	disease state	uninfected	non-progressive HIV infection
GDS2341.0.1.5	GDS2767.5.8.2	0.61	agent	untreated	Type I IFN	agent	water	alcohol
GDS2332.0.2	GDS2617.0.1	-0.60	infection	uninfected	delta frpC/frpA mutant	disease state	normal	non-tumorigenic cancer cell
GDS2635.0.2	GDS1989.1.7.0	0.60	disease state	lobular control	invasive lobular carcinoma	disease state	normal	lymph node metastasis
GDS2418.0.1	GDS2737.0.1.3	0.60	disease state	control	vulvar intraepithelial neoplasia	disease state	normal	endometriosis
GDS2418.0.1	GDS1439.0.1	0.60	disease state	control	vulvar intraepithelial neoplasia	disease state	benign	primary
GDS2643.0.3.5	GDS1333.0.1	-0.60	disease state	normal	multiple myeloma	agent	baseline	oxandrolone
GDS1574.8.9.12	GDS2414.0.1.4	0.60	agent	control	endotoxin	agent	control	trophoblast conditioned medium
GDS1574.8.9.12	GDS2221.1.2	0.60	agent	control	endotoxin	agent	vehicle	galectin-1
GDS2250.0.3	GDS1220.0.1.3	0.60	disease state	normal	basal-like cancer	disease state	normal	malignant pleural mesothelioma
GDS2250.0.3	GDS1558.0.1.3	0.60	disease state	normal	basal-like cancer	disease state	no atrial fibrillation	permanent atrial fibrillation
GDS2250.0.3	GDS1630.2.4.1	-0.60	disease state	normal	basal-like cancer	agent	untreated	atorvastatin
GDS715.2.6.18	GDS715.2.13.18	0.60	agent	negative control	16-ketoestradiol	agent	negative control	8-(3-chlorostyryl) caffeine
GDS2200.0.1	GDS1259.0.1	0.60	disease state	normal	actinic keratosis	disease state	normal	dermatomyositis
GDS1783.0.1	GDS1956.0.6	0.60	agent	control	thapsigargin	disease state	normal	Emery-Dreifuss muscular dystrophy
GDS2643.0.1.5	GDS715.0.5.18	-0.60	disease state	normal	Waldenstrom's macroglobulinemia	agent	none	sulmazole
GDS2643.0.1.5	GDS715.2.5.18	-0.60	disease state	normal	Waldenstrom's macroglobulinemia	agent	negative control	sulmazole
GDS715.2.7.18	GDS715.2.10.18	0.60	agent	negative control	4,5-dianilinophthalimide	agent	negative control	pergolide methanesulfonate
GDS2617.0.2	GDS2737.0.1.3	0.60	disease state	normal	tumorigenic cancer cell	disease state	normal	endometriosis
GDS2221.1.2	GDS2250.0.1	0.60	agent	vehicle	galectin-1	disease state	normal	non-basal-like cancer
GDS2333.0.2.3	GDS1956.0.1	0.60	infection	uninfected	delta pilD mutant	disease state	normal	acute quadriplegic myopathy
GDS1956.0.11	GDS1956.0.4	0.60	disease state	normal	FKRP mutation	disease state	normal	spastic paraplegia
GDS715.0.6.18	GDS715.0.12.18	0.60	agent	none	16-ketoestradiol	agent	none	5-fluorouracil
GDS690.2.5.0	GDS1543.0.1	0.60	agent	control	TNFa	agent	control	tumor necrosis factor
GDS1375.0.2	GDS2635.0.3	0.60	disease state	normal	malignant melanoma	disease state	lobular control	invasive ductal carcinoma
GDS2333.1.2.4	GDS1313.0.1	-0.60	infection	wild type	delta pilD mutant	agent	control	TGFb1
GDS2341.0.1.5	GDS2221.0.3	0.60	agent	untreated	Type I IFN	agent	untreated	lipopolysaccharide
GDS2367.3.4.2	GDS715.0.4.18	0.60	infection	control adenovirus	adenovirus carrying estrogen receptor beta	agent	none	a-methyl-L-p-tyrosine
GDS2367.3.4.2	GDS860.0.1	-0.60	infection	control adenovirus	adenovirus carrying estrogen receptor beta	agent	untreated	endothelin-1
GDS690.2.4.1	GDS715.0.4.18	-0.60	agent	control	LTb	agent	none	a-methyl-L-p-tyrosine
GDS715.0.11.18	GDS715.0.8.18	0.60	agent	none	scopolamine methyl bromide	agent	none	1,10-phenanthroline
GDS2341.0.2.5	GDS1989.1.4.0	0.60	agent	untreated	Type II IFN	disease state	normal	melanoma in situ
GDS1353.0.1.2	GDS1956.0.5	0.60	agent	control	dexamethasone	disease state	normal	fascioscapulohumeral muscular dystrophy
GDS1405.0.1	GDS1665.0.1	-0.60	agent	untreated	DCI	disease state	normal	papillary thyroid carcinoma
GDS1331.0.2	GDS1746.2.3.0	-0.60	disease state	normal	symptomatic	disease state	normal	benign hyperplasia
GDS1331.0.2	GDS715.0.5.18	-0.60	disease state	normal	symptomatic	agent	none	sulmazole
GDS1542.0.1	GDS2221.0.3	0.60	agent	control	tumor necrosis factor	agent	untreated	lipopolysaccharide
GDS1956.0.9	GDS1665.0.1	0.60	disease state	normal	Calpain 3 mutation	disease state	normal	papillary thyroid carcinoma
GDS715.2.11.18	GDS715.2.3.18	0.60	agent	negative control	scopolamine methyl bromide	agent	negative control	erythro-9-(2-hydroxy-3-nonyl)adenine HCl
GDS1989.1.6.0	GDS1321.0.1	0.60	disease state	normal	metastatic growth phase melanoma	disease state	normal	Barrett's esophagus
GDS715.2.3.18	GDS715.2.10.18	0.60	agent	negative control	erythro-9-(2-hydroxy-3-nonyl)adenine HCl	agent	negative control	pergolide methanesulfonate
GDS2697.0.1	GDS2852.0.1.5	-0.60	disease state	normal	teratozoospermia	agent	control	IL-13
GDS2200.0.2	GDS2611.0.3.9	0.60	disease state	normal	squamous cell carcinoma	agent	untreated	IFN-gamma
GDS1956.0.2	GDS2341.0.2.4	0.60	disease state	normal	juvenile dermatomyositis	agent	untreated	Type II IFN
GDS1850.0.1	GDS2397.0.1	-0.60	disease state	healthy	carious	disease state	normal	idiopathic myelofibrosis
GDS2367.0.2.3	GDS860.0.1	0.60	agent	vehicle	tamoxifen	agent	untreated	endothelin-1
GDS2221.1.3	GDS2200.0.1	0.60	agent	vehicle	lipopolysaccharide	disease state	normal	actinic keratosis
GDS2221.1.3	GDS1427.0.2	-0.60	agent	vehicle	lipopolysaccharide	infection	control	v-Myb
GDS1783.0.2	GDS1926.0.2.4	0.60	agent	control	high potassium	agent	control	LTD4
GDS1783.0.2	GDS1989.1.3.0	-0.60	agent	control	high potassium	disease state	normal	atypical nevus
GDS1397.0.2	GDS2215.0.2	0.60	agent	untreated	TNF-alpha	agent	control	cyfluthrin
GDS1397.0.2	GDS2215.0.1	0.60	agent	untreated	TNF-alpha	agent	control	chlorpyrifos
GDS2367.3.4.0	GDS2191.0.1	0.60	infection	control adenovirus	adenovirus carrying estrogen receptor beta	disease state	control	bipolar disorder
GDS2341.0.1.4	GDS2362.6.7.2.5	-0.60	agent	untreated	Type I IFN	agent	untreated	chloroguine treated
GDS2333.1.2.3	GDS1783.0.2	0.60	infection	wild type	delta pilD mutant	agent	control	high potassium
GDS2333.1.2.3	GDS2191.0.1	-0.60	infection	wild type	delta pilD mutant	disease state	control	bipolar disorder
GDS1549.3.4.2	GDS2418.0.1	0.60	agent	control	estradiol	disease state	control	vulvar intraepithelial neoplasia
GDS484.0.1	GDS1312.0.1	0.60	disease state	normal	leiomyoma	disease state	normal	cancer
GDS2767.5.8.0	GDS1926.0.2.4	-0.60	agent	water	alcohol	agent	control	LTD4
GDS2767.5.8.4	GDS715.2.9.18	-0.60	agent	water	alcohol	agent	negative control	5-fluorouridine
GDS2767.5.8.4	GDS715.0.9.18	-0.60	agent	water	alcohol	agent	none	5-fluorouridine
GDS2767.5.8.4	GDS1665.0.1	0.60	agent	water	alcohol	disease state	normal	papillary thyroid carcinoma
GDS2767.6.8.0	GDS2414.0.1.3	-0.60	agent	water	grape juice	agent	control	trophoblast conditioned medium
GDS2767.6.8.0	GDS1428.0.1.10	0.60	agent	water	grape juice	agent	untreated	Staphylococcus aureus
GDS2649.3.5.0	GDS1259.0.1	0.60	disease state	uninfected	chronic HIV infection	disease state	normal	dermatomyositis
GDS2649.2.5.1	GDS1375.0.1	0.60	disease state	uninfected	early HIV infection	disease state	normal	benign nevi
GDS2649.2.5.1	GDS1050.0.1.2	0.60	disease state	uninfected	early HIV infection	disease state	normal	polycystic ovary syndrome
GDS2767.7.8.0	GDS1746.2.3.0	0.60	agent	water	red wine	disease state	normal	benign hyperplasia
GDS1574.8.9.14	GDS266.0.1.4	-0.60	agent	control	endotoxin	disease state	no atopy	atopy
GDS1956.0.11	GDS505.0.1	0.60	disease state	normal	FKRP mutation	disease state	normal	RCC
GDS2341.0.3.4	GDS2649.2.5.1	0.60	agent	untreated	Types I and II IFNs	disease state	uninfected	early HIV infection
GDS1956.0.2	GDS1062.2.3.0	-0.60	disease state	normal	juvenile dermatomyositis	disease state	no metastasis	metastasis
GDS1259.0.1	GDS1321.0.2	0.59	disease state	normal	dermatomyositis	disease state	normal	adenocarcinoma
GDS2362.6.7.2.5	GDS1989.1.2.0	0.59	agent	untreated	chloroguine treated	disease state	normal	benign nevus
GDS2362.6.7.2.5	GDS2432.0.1	0.59	agent	untreated	chloroguine treated	disease state	control	pituitary adenoma predisposition
GDS2418.0.1	GDS2397.0.1	-0.59	disease state	control	vulvar intraepithelial neoplasia	disease state	normal	idiopathic myelofibrosis
GDS715.0.1.18	GDS715.2.6.18	0.59	agent	none	positive control	agent	negative control	16-ketoestradiol
GDS2250.0.3	GDS2428.0.1.2	-0.59	disease state	normal	basal-like cancer	agent	untreated	5-aza-dC
GDS2200.0.1	GDS2635.0.3	0.59	disease state	normal	actinic keratosis	disease state	lobular control	invasive ductal carcinoma
GDS1783.0.1	GDS2333.1.2.3	0.59	agent	control	thapsigargin	infection	wild type	delta pilD mutant
GDS2367.0.1.3	GDS1282.0.1	0.59	agent	vehicle	estradiol	disease state	control	Wilms' tumor
GDS1220.0.1.3	GDS1732.0.1	0.59	disease state	normal	malignant pleural mesothelioma	disease state	normal	papillary thyroid cancer
GDS2333.0.2.3	GDS1376.2.3.1	0.59	infection	uninfected	delta pilD mutant	disease state	normal	thrombocythemia
GDS1397.0.1	GDS1783.0.2	0.59	agent	untreated	HIV	agent	control	high potassium
GDS715.0.8.16	GDS690.2.3.0	-0.59	agent	none	1,10-phenanthroline	agent	control	flagellin
GDS715.0.6.18	GDS715.2.13.18	-0.59	agent	none	16-ketoestradiol	agent	negative control	8-(3-chlorostyryl) caffeine
GDS2205.0.1	GDS1850.0.1	-0.59	disease state	non-failing	dilated cardiomyopathy	disease state	healthy	carious
GDS1746.2.4.0	GDS2609.0.1	-0.59	disease state	normal	basaloid	disease state	healthy control	early onset colorectal cancer
GDS715.0.6.16	GDS715.2.15.18	0.59	agent	none	16-ketoestradiol	agent	negative control	cyclazosin HCl
GDS2250.0.1	GDS2744.0.1	-0.59	disease state	normal	non-basal-like cancer	agent	control	dioxin
GDS2250.0.1	GDS2428.0.1.2	-0.59	disease state	normal	non-basal-like cancer	agent	untreated	5-aza-dC
GDS715.0.13.18	GDS715.2.15.18	-0.59	agent	none	8-(3-chlorostyryl) caffeine	agent	negative control	cyclazosin HCl
GDS715.0.11.18	GDS715.0.15.18	0.59	agent	none	scopolamine methyl bromide	agent	none	cyclazosin HCl
GDS2341.0.2.5	GDS2221.1.2	0.59	agent	untreated	Type II IFN	agent	vehicle	galectin-1
GDS1353.0.1.2	GDS1783.0.2	0.59	agent	control	dexamethasone	agent	control	high potassium
GDS1331.0.2	GDS1630.2.4.0	-0.59	disease state	normal	symptomatic	agent	untreated	atorvastatin
GDS1926.0.3.4	GDS715.2.7.18	0.59	agent	control	LTD4 and thrombin	agent	negative control	4,5-dianilinophthalimide
GDS1926.0.3.4	GDS651.0.1	-0.59	agent	control	LTD4 and thrombin	disease state	normal	idiopathic dilated
GDS2697.0.1	GDS1428.0.1.10	0.59	disease state	normal	teratozoospermia	agent	untreated	Staphylococcus aureus
GDS2213.0.2	GDS1362.0.1	-0.59	agent	untreated	TSA	disease state	non-failing heart	non-ischemic cardiomyopathy
GDS2332.0.3	GDS1574.8.9.12	0.59	infection	uninfected	delta pilD mutant	agent	control	endotoxin
GDS1850.0.1	GDS1321.0.2	0.59	disease state	healthy	carious	disease state	normal	adenocarcinoma
GDS1850.0.1	GDS2200.0.2	0.59	disease state	healthy	carious	disease state	normal	squamous cell carcinoma
GDS1850.0.1	GDS1989.1.5.0	0.59	disease state	healthy	carious	disease state	normal	vertical growth phase melanoma
GDS715.2.5.18	GDS715.0.12.18	-0.59	agent	negative control	sulmazole	agent	none	5-fluorouracil
GDS715.2.5.18	GDS715.2.9.18	-0.59	agent	negative control	sulmazole	agent	negative control	5-fluorouridine
GDS2367.0.2.3	GDS1665.0.1	0.59	agent	vehicle	tamoxifen	disease state	normal	papillary thyroid carcinoma
GDS2057.0.1.4	GDS1630.2.4.1	-0.59	agent	control	DHT	agent	untreated	atorvastatin
GDS2221.1.3	GDS2250.0.2	0.59	agent	vehicle	lipopolysaccharide	disease state	normal	BRCA1-associated cancer
GDS1362.0.1	GDS2057.0.1.4	-0.59	disease state	non-failing heart	non-ischemic cardiomyopathy	agent	control	DHT
GDS2333.0.2.4	GDS2341.0.2.5	0.59	infection	uninfected	delta pilD mutant	agent	untreated	Type II IFN
GDS2333.0.2.4	GDS2341.0.3.5	0.59	infection	uninfected	delta pilD mutant	agent	untreated	Types I and II IFNs
GDS1956.0.1	GDS651.0.1	-0.59	disease state	normal	acute quadriplegic myopathy	disease state	normal	idiopathic dilated
GDS1312.0.1	GDS1732.0.1	0.59	disease state	normal	cancer	disease state	normal	papillary thyroid cancer
GDS1312.0.1	GDS2617.0.1	0.59	disease state	normal	cancer	disease state	normal	non-tumorigenic cancer cell
GDS2190.0.1	GDS2250.0.2	-0.59	disease state	control	bipolar disorder	disease state	normal	BRCA1-associated cancer
GDS1783.0.2	GDS2142.0.2	0.59	agent	control	high potassium	disease state	normal	severe cystic fibrosis
GDS1397.0.2	GDS2643.0.3.5	0.59	agent	untreated	TNF-alpha	disease state	normal	multiple myeloma
GDS1397.0.2	GDS715.0.6.16	-0.59	agent	untreated	TNF-alpha	agent	none	16-ketoestradiol
GDS1397.0.2	GDS715.0.8.16	-0.59	agent	untreated	TNF-alpha	agent	none	1,10-phenanthroline
GDS2737.0.1.3	GDS1549.3.4.2	0.59	disease state	normal	endometriosis	agent	control	estradiol
GDS2255.3.4.0	GDS2221.0.2	0.59	agent	untreated	endotoxin	agent	untreated	galectin-1
GDS2255.3.4.0	GDS2118.0.3	-0.59	agent	untreated	endotoxin	disease state	normal	refractory anemia with excess blasts
GDS690.2.3.0	GDS1783.0.2	0.59	agent	control	flagellin	agent	control	high potassium
GDS2341.0.1.4	GDS2221.1.2	0.59	agent	untreated	Type I IFN	agent	vehicle	galectin-1
GDS2341.0.1.4	GDS1447.0.1	-0.59	agent	untreated	Type I IFN	agent	control	vanadium
GDS2214.0.1	GDS2118.0.1	-0.59	agent	control	lipopolysaccharide	disease state	normal	refractory anemia
GDS2332.1.2	GDS1956.0.3	0.59	infection	wild type	delta frpC/frpA mutant	disease state	normal	amyotophic lateral sclerosis
GDS1376.2.3.1	GDS2643.0.1.5	0.59	disease state	normal	thrombocythemia	disease state	normal	Waldenstrom's macroglobulinemia
GDS1549.3.4.2	GDS2118.0.3	-0.59	agent	control	estradiol	disease state	normal	refractory anemia with excess blasts
GDS2767.7.8.0	GDS2649.4.5.0	0.59	agent	water	red wine	disease state	uninfected	non-progressive HIV infection
GDS2649.2.5.0	GDS1321.0.2	0.59	disease state	uninfected	early HIV infection	disease state	normal	adenocarcinoma
GDS2767.5.8.0	GDS2333.1.2.3	-0.59	agent	water	alcohol	infection	wild type	delta pilD mutant
GDS2767.5.8.0	GDS1630.2.4.0	0.59	agent	water	alcohol	agent	untreated	atorvastatin
GDS2767.5.8.4	GDS651.0.1	0.59	agent	water	alcohol	disease state	normal	idiopathic dilated
GDS2767.6.8.0	GDS2852.0.1.5	-0.59	agent	water	grape juice	agent	control	IL-13
GDS2767.6.8.0	GDS715.0.9.18	-0.59	agent	water	grape juice	agent	none	5-fluorouridine
GDS2767.6.8.0	GDS715.0.10.18	-0.59	agent	water	grape juice	agent	none	pergolide methanesulfonate
GDS2767.6.8.0	GDS2333.1.2.3	-0.59	agent	water	grape juice	infection	wild type	delta pilD mutant
GDS2767.6.8.0	GDS1665.0.1	0.59	agent	water	grape juice	disease state	normal	papillary thyroid carcinoma
GDS2649.2.5.1	GDS1480.0.1	-0.59	disease state	uninfected	early HIV infection	disease state	lean	obese
GDS2767.7.8.0	GDS2205.0.1	-0.59	agent	water	red wine	disease state	non-failing	dilated cardiomyopathy
GDS2767.7.8.0	GDS1630.2.4.0	0.59	agent	water	red wine	agent	untreated	atorvastatin
GDS2767.7.8.0	GDS1665.0.1	0.59	agent	water	red wine	disease state	normal	papillary thyroid carcinoma
GDS1615.0.1	GDS266.0.1.4	-0.59	disease state	normal	ulcerative colitis	disease state	no atopy	atopy
GDS2418.0.1	GDS505.0.1	0.59	disease state	control	vulvar intraepithelial neoplasia	disease state	normal	RCC
GDS2142.0.2	GDS505.0.1	-0.59	disease state	normal	severe cystic fibrosis	disease state	normal	RCC
GDS2362.6.7.2.5	GDS715.2.10.18	-0.58	agent	untreated	chloroguine treated	agent	negative control	pergolide methanesulfonate
GDS2215.0.2	GDS1397.0.1	0.58	agent	control	cyfluthrin	agent	untreated	HIV
GDS2200.0.1	GDS2250.0.3	0.58	disease state	normal	actinic keratosis	disease state	normal	basal-like cancer
GDS2414.0.1.3	GDS2362.6.7.2.5	-0.58	agent	control	trophoblast conditioned medium	agent	untreated	chloroguine treated
GDS1050.2.3.0	GDS2215.0.2	-0.58	agent	untreated	valproic acid	agent	control	cyfluthrin
GDS1050.2.3.0	GDS1375.0.2	-0.58	agent	untreated	valproic acid	disease state	normal	malignant melanoma
GDS1783.0.1	GDS1746.2.3.0	-0.58	agent	control	thapsigargin	disease state	normal	benign hyperplasia
GDS2643.0.1.5	GDS2153.0.1	0.58	disease state	normal	Waldenstrom's macroglobulinemia	disease state	normal	dermatomyositis
GDS2367.0.1.3	GDS1989.1.5.0	0.58	agent	vehicle	estradiol	disease state	normal	vertical growth phase melanoma
GDS2367.0.1.3	GDS1667.0.1	0.58	agent	vehicle	estradiol	infection	HPV negative	HPV positive
GDS2367.0.1.3	GDS2617.0.2	0.58	agent	vehicle	estradiol	disease state	normal	tumorigenic cancer cell
GDS2367.0.1.3	GDS2397.0.1	-0.58	agent	vehicle	estradiol	disease state	normal	idiopathic myelofibrosis
GDS715.2.4.18	GDS715.2.14.18	0.58	agent	negative control	a-methyl-L-p-tyrosine	agent	negative control	R-(-)-apomorphine HCl
GDS2221.1.2	GDS2200.0.1	0.58	agent	vehicle	galectin-1	disease state	normal	actinic keratosis
GDS2221.1.2	GDS1989.1.5.0	0.58	agent	vehicle	galectin-1	disease state	normal	vertical growth phase melanoma
GDS2333.0.2.3	GDS1220.0.1.3	0.58	infection	uninfected	delta pilD mutant	disease state	normal	malignant pleural mesothelioma
GDS2333.0.2.3	GDS2142.0.2	0.58	infection	uninfected	delta pilD mutant	disease state	normal	severe cystic fibrosis
GDS2333.0.2.3	GDS1736.0.1	0.58	infection	uninfected	delta pilD mutant	agent	control	arachidonic acid
GDS2333.0.2.3	GDS1956.0.6	0.58	infection	uninfected	delta pilD mutant	disease state	normal	Emery-Dreifuss muscular dystrophy
GDS2333.0.2.3	GDS1427.0.2	-0.58	infection	uninfected	delta pilD mutant	infection	control	v-Myb
GDS1956.0.11	GDS1321.0.2	0.58	disease state	normal	FKRP mutation	disease state	normal	adenocarcinoma
GDS1397.0.1	GDS715.0.15.18	-0.58	agent	untreated	HIV	agent	none	cyclazosin HCl
GDS715.0.8.16	GDS2362.6.7.2.5	0.58	agent	none	1,10-phenanthroline	agent	untreated	chloroguine treated
GDS715.0.8.16	GDS690.2.5.0	-0.58	agent	none	1,10-phenanthroline	agent	control	TNFa
GDS1956.0.6	GDS1989.1.3.0	-0.58	disease state	normal	Emery-Dreifuss muscular dystrophy	disease state	normal	atypical nevus
GDS1331.0.1	GDS651.0.1	-0.58	disease state	normal	presymptomatic	disease state	normal	idiopathic dilated
GDS1331.0.1	GDS715.0.6.16	-0.58	disease state	normal	presymptomatic	agent	none	16-ketoestradiol
GDS1331.0.1	GDS1427.0.2	-0.58	disease state	normal	presymptomatic	infection	control	v-Myb
GDS1956.0.4	GDS1956.0.10	0.58	disease state	normal	spastic paraplegia	disease state	normal	dysferlin mutation
GDS690.2.5.0	GDS2414.0.1.3	0.58	agent	control	TNFa	agent	control	trophoblast conditioned medium
GDS2341.0.1.5	GDS1353.0.1.3	-0.58	agent	untreated	Type I IFN	agent	control	dexamethasone
GDS715.0.6.16	GDS2367.3.4.2	0.58	agent	none	16-ketoestradiol	infection	control adenovirus	adenovirus carrying estrogen receptor beta
GDS715.0.5.18	GDS715.2.6.18	0.58	agent	none	sulmazole	agent	negative control	16-ketoestradiol
GDS2341.0.3.4	GDS1667.0.1	0.58	agent	untreated	Types I and II IFNs	infection	HPV negative	HPV positive
GDS2617.0.1	GDS2118.0.2	0.58	disease state	normal	non-tumorigenic cancer cell	disease state	normal	refractory anemia with ringed sideroblasts
GDS2341.0.2.5	GDS2362.6.7.2.5	-0.58	agent	untreated	Type II IFN	agent	untreated	chloroguine treated
GDS1685.0.1	GDS1989.1.2.0	0.58	disease state	normal	hereditary gingival fibromatosis	disease state	normal	benign nevus
GDS2611.0.2.9	GDS2418.0.1	0.58	agent	untreated	IL-1b	disease state	control	vulvar intraepithelial neoplasia
GDS1542.0.1	GDS1850.0.1	0.58	agent	control	tumor necrosis factor	disease state	healthy	carious
GDS1956.0.9	GDS2609.0.1	0.58	disease state	normal	Calpain 3 mutation	disease state	healthy control	early onset colorectal cancer
GDS715.2.15.18	GDS715.0.4.18	0.58	agent	negative control	cyclazosin HCl	agent	none	a-methyl-L-p-tyrosine
GDS2643.0.1.4	GDS1971.0.1	0.58	disease state	normal	Waldenstrom's macroglobulinemia	disease state	healthy	uncomplicated malaria
GDS2332.0.3	GDS1665.0.1	0.58	infection	uninfected	delta pilD mutant	disease state	normal	papillary thyroid carcinoma
GDS2367.0.2.3	GDS1321.0.2	0.58	agent	vehicle	tamoxifen	disease state	normal	adenocarcinoma
GDS2221.1.3	GDS2200.0.2	0.58	agent	vehicle	lipopolysaccharide	disease state	normal	squamous cell carcinoma
GDS1362.0.1	GDS1746.2.4.0	-0.58	disease state	non-failing heart	non-ischemic cardiomyopathy	disease state	normal	basaloid
GDS2333.0.2.4	GDS1447.0.1	0.58	infection	uninfected	delta pilD mutant	agent	control	vanadium
GDS1956.0.5	GDS1989.1.2.0	-0.58	disease state	normal	fascioscapulohumeral muscular dystrophy	disease state	normal	benign nevus
GDS1783.0.2	GDS1956.0.6	0.58	agent	control	high potassium	disease state	normal	Emery-Dreifuss muscular dystrophy
GDS1783.0.2	GDS1630.2.4.0	-0.58	agent	control	high potassium	agent	untreated	atorvastatin
GDS2737.0.1.3	GDS1989.1.6.0	0.58	disease state	normal	endometriosis	disease state	normal	metastatic growth phase melanoma
GDS1558.0.1.3	GDS1313.0.1	0.58	disease state	no atrial fibrillation	permanent atrial fibrillation	agent	control	TGFb1
GDS1282.0.1	GDS1989.1.5.0	0.58	disease state	control	Wilms' tumor	disease state	normal	vertical growth phase melanoma
GDS2333.1.2.3	GDS1956.0.2	0.58	infection	wild type	delta pilD mutant	disease state	normal	juvenile dermatomyositis
GDS715.2.13.18	GDS715.0.3.18	-0.58	agent	negative control	8-(3-chlorostyryl) caffeine	agent	none	erythro-9-(2-hydroxy-3-nonyl)adenine HCl
GDS715.0.12.18	GDS715.2.11.18	0.58	agent	none	5-fluorouracil	agent	negative control	scopolamine methyl bromide
GDS1376.2.3.1	GDS1362.0.2	0.58	disease state	normal	thrombocythemia	disease state	non-failing heart	ischemic cardiomyopathy
GDS2649.3.5.1	GDS505.0.1	0.58	disease state	uninfected	chronic HIV infection	disease state	normal	RCC
GDS2767.5.8.0	GDS2118.0.2	0.58	agent	water	alcohol	disease state	normal	refractory anemia with ringed sideroblasts
GDS2767.5.8.4	GDS715.0.10.18	-0.58	agent	water	alcohol	agent	none	pergolide methanesulfonate
GDS2767.5.8.4	GDS1956.0.1	-0.58	agent	water	alcohol	disease state	normal	acute quadriplegic myopathy
GDS2767.6.8.0	GDS690.2.3.0	-0.58	agent	water	grape juice	agent	control	flagellin
GDS2767.6.8.0	GDS2737.0.1.4	0.58	agent	water	grape juice	disease state	normal	endometriosis
GDS2649.3.5.0	GDS2611.0.3.9	0.58	disease state	uninfected	chronic HIV infection	agent	untreated	IFN-gamma
GDS2649.2.5.1	GDS2635.0.2	0.58	disease state	uninfected	early HIV infection	disease state	lobular control	invasive lobular carcinoma
GDS715.1.2.18	GDS1615.0.2	0.58	agent	negative control	positive control	disease state	normal	Crohn's disease
GDS2767.7.8.0	GDS1353.0.1.2	-0.58	agent	water	red wine	agent	control	dexamethasone
GDS2200.0.1	GDS505.0.1	0.58	disease state	normal	actinic keratosis	disease state	normal	RCC
GDS2617.0.1	GDS484.0.1	0.58	disease state	normal	non-tumorigenic cancer cell	disease state	normal	leiomyoma
GDS1574.8.9.11	GDS715.1.2.18	0.58	agent	control	endotoxin	agent	negative control	positive control
GDS1331.0.2	GDS2649.4.5.0	-0.58	disease state	normal	symptomatic	disease state	uninfected	non-progressive HIV infection
GDS1971.0.2	GDS266.0.1.4	-0.58	disease state	healthy	complicated malaria	disease state	no atopy	atopy
GDS1615.0.1	GDS1971.0.2	0.57	disease state	normal	ulcerative colitis	disease state	healthy	complicated malaria
GDS1615.0.1	GDS2643.0.2.4	-0.57	disease state	normal	ulcerative colitis	disease state	normal	chronic lymphocytic leukemia
GDS1259.0.1	GDS2611.0.3.9	0.57	disease state	normal	dermatomyositis	agent	untreated	IFN-gamma
GDS715.0.8.18	GDS715.0.10.18	0.57	agent	none	1,10-phenanthroline	agent	none	pergolide methanesulfonate
GDS1333.0.1	GDS715.0.8.16	0.57	agent	baseline	oxandrolone	agent	none	1,10-phenanthroline
GDS1989.1.3.0	GDS1902.0.1.8.9	0.57	disease state	normal	atypical nevus	agent	none	ethanol control
GDS1553.0.1	GDS860.0.1	-0.57	agent	untreated	fullerene	agent	untreated	endothelin-1
GDS2643.0.3.5	GDS2852.0.1.5	0.57	disease state	normal	multiple myeloma	agent	control	IL-13
GDS2643.0.3.5	GDS1956.0.3	0.57	disease state	normal	multiple myeloma	disease state	normal	amyotophic lateral sclerosis
GDS1574.8.9.12	GDS2611.0.3.9	0.57	agent	control	endotoxin	agent	untreated	IFN-gamma
GDS2200.0.1	GDS1375.0.1	0.57	disease state	normal	actinic keratosis	disease state	normal	benign nevi
GDS1050.2.3.0	GDS2057.0.1.4	-0.57	agent	untreated	valproic acid	agent	control	DHT
GDS1783.0.1	GDS2153.0.1	0.57	agent	control	thapsigargin	disease state	normal	dermatomyositis
GDS2367.0.1.3	GDS2428.0.1.2	-0.57	agent	vehicle	estradiol	agent	untreated	5-aza-dC
GDS2617.0.2	GDS1989.1.7.0	0.57	disease state	normal	tumorigenic cancer cell	disease state	normal	lymph node metastasis
GDS2333.0.2.3	GDS1956.0.2	0.57	infection	uninfected	delta pilD mutant	disease state	normal	juvenile dermatomyositis
GDS1956.0.11	GDS1321.0.1	0.57	disease state	normal	FKRP mutation	disease state	normal	Barrett's esophagus
GDS715.0.8.16	GDS1050.2.3.0	0.57	agent	none	1,10-phenanthroline	agent	untreated	valproic acid
GDS1331.0.1	GDS2153.0.1	0.57	disease state	normal	presymptomatic	disease state	normal	dermatomyositis
GDS1331.0.1	GDS1783.0.2	0.57	disease state	normal	presymptomatic	agent	control	high potassium
GDS1331.0.1	GDS715.2.5.18	-0.57	disease state	normal	presymptomatic	agent	negative control	sulmazole
GDS1362.0.2	GDS1956.0.10	-0.57	disease state	non-failing heart	ischemic cardiomyopathy	disease state	normal	dysferlin mutation
GDS1667.0.1	GDS2617.0.1	0.57	infection	HPV negative	HPV positive	disease state	normal	non-tumorigenic cancer cell
GDS690.2.5.0	GDS2332.1.2	0.57	agent	control	TNFa	infection	wild type	delta frpC/frpA mutant
GDS690.2.5.0	GDS1956.0.5	0.57	agent	control	TNFa	disease state	normal	fascioscapulohumeral muscular dystrophy
GDS2367.3.4.2	GDS1989.1.6.0	-0.57	infection	control adenovirus	adenovirus carrying estrogen receptor beta	disease state	normal	metastatic growth phase melanoma
GDS2341.0.3.4	GDS1542.0.1	0.57	agent	untreated	Types I and II IFNs	agent	control	tumor necrosis factor
GDS690.2.4.1	GDS1783.0.2	0.57	agent	control	LTb	agent	control	high potassium
GDS715.0.11.18	GDS715.0.3.18	0.57	agent	none	scopolamine methyl bromide	agent	none	erythro-9-(2-hydroxy-3-nonyl)adenine HCl
GDS2617.0.1	GDS2200.0.2	0.57	disease state	normal	non-tumorigenic cancer cell	disease state	normal	squamous cell carcinoma
GDS2341.0.3.5	GDS2142.0.1	-0.57	agent	untreated	Types I and II IFNs	disease state	normal	mild cystic fibrosis
GDS2341.0.2.5	GDS2118.0.3	0.57	agent	untreated	Type II IFN	disease state	normal	refractory anemia with excess blasts
GDS2367.3.4.1	GDS1375.0.2	-0.57	infection	control adenovirus	adenovirus carrying estrogen receptor beta	disease state	normal	malignant melanoma
GDS1630.2.4.0	GDS2643.0.1.5	-0.57	agent	untreated	atorvastatin	disease state	normal	Waldenstrom's macroglobulinemia
GDS1353.0.1.2	GDS1783.0.1	0.57	agent	control	dexamethasone	agent	control	thapsigargin
GDS1447.0.1	GDS1926.0.3.4	0.57	agent	control	vanadium	agent	control	LTD4 and thrombin
GDS1331.0.2	GDS1427.0.2	-0.57	disease state	normal	symptomatic	infection	control	v-Myb
GDS1926.0.3.4	GDS2362.6.7.2.5	-0.57	agent	control	LTD4 and thrombin	agent	untreated	chloroguine treated
GDS1926.0.1.4	GDS715.2.7.18	0.57	agent	control	thrombin	agent	negative control	4,5-dianilinophthalimide
GDS1956.0.9	GDS1956.0.4	0.57	disease state	normal	Calpain 3 mutation	disease state	normal	spastic paraplegia
GDS715.2.11.18	GDS715.0.6.18	-0.57	agent	negative control	scopolamine methyl bromide	agent	none	16-ketoestradiol
GDS715.2.11.18	GDS715.0.7.18	-0.57	agent	negative control	scopolamine methyl bromide	agent	none	4,5-dianilinophthalimide
GDS715.2.15.18	GDS715.0.12.18	-0.57	agent	negative control	cyclazosin HCl	agent	none	5-fluorouracil
GDS2697.0.1	GDS715.0.6.16	0.57	disease state	normal	teratozoospermia	agent	none	16-ketoestradiol
GDS1850.0.1	GDS1282.0.1	0.57	disease state	healthy	carious	disease state	control	Wilms' tumor
GDS1362.0.1	GDS715.2.5.18	-0.57	disease state	non-failing heart	non-ischemic cardiomyopathy	agent	negative control	sulmazole
GDS1362.0.1	GDS2118.0.3	-0.57	disease state	non-failing heart	non-ischemic cardiomyopathy	disease state	normal	refractory anemia with excess blasts
GDS1362.0.1	GDS2697.0.1	-0.57	disease state	non-failing heart	non-ischemic cardiomyopathy	disease state	normal	teratozoospermia
GDS2333.0.2.4	GDS2418.0.1	0.57	infection	uninfected	delta pilD mutant	disease state	control	vulvar intraepithelial neoplasia
GDS1312.0.1	GDS2609.0.1	-0.57	disease state	normal	cancer	disease state	healthy control	early onset colorectal cancer
GDS2737.0.1.3	GDS2250.0.2	0.57	disease state	normal	endometriosis	disease state	normal	BRCA1-associated cancer
GDS2737.0.1.3	GDS1439.0.1	0.57	disease state	normal	endometriosis	disease state	benign	primary
GDS2255.3.4.0	GDS2221.1.2	0.57	agent	untreated	endotoxin	agent	vehicle	galectin-1
GDS690.2.3.0	GDS2153.0.1	0.57	agent	control	flagellin	disease state	normal	dermatomyositis
GDS2221.0.2	GDS2250.0.1	0.57	agent	untreated	galectin-1	disease state	normal	non-basal-like cancer
GDS2142.0.1	GDS268.0.2	-0.57	disease state	normal	mild cystic fibrosis	disease state	non-obese	morbidly obese
GDS2367.3.4.0	GDS715.0.5.18	0.57	infection	control adenovirus	adenovirus carrying estrogen receptor beta	agent	none	sulmazole
GDS1282.0.1	GDS2250.0.1	0.57	disease state	control	Wilms' tumor	disease state	normal	non-basal-like cancer
GDS1282.0.1	GDS1989.1.7.0	0.57	disease state	control	Wilms' tumor	disease state	normal	lymph node metastasis
GDS2341.0.1.4	GDS2221.0.2	0.57	agent	untreated	Type I IFN	agent	untreated	galectin-1
GDS2332.1.2	GDS2205.0.1	0.57	infection	wild type	delta frpC/frpA mutant	disease state	non-failing	dilated cardiomyopathy
GDS1376.2.3.1	GDS1956.0.1	0.57	disease state	normal	thrombocythemia	disease state	normal	acute quadriplegic myopathy
GDS2767.6.8.0	GDS2649.4.5.0	0.57	agent	water	grape juice	disease state	uninfected	non-progressive HIV infection
GDS505.0.1	GDS1989.1.3.0	-0.57	disease state	normal	RCC	disease state	normal	atypical nevus
GDS505.0.1	GDS2617.0.2	0.57	disease state	normal	RCC	disease state	normal	tumorigenic cancer cell
GDS505.0.1	GDS2609.0.1	0.57	disease state	normal	RCC	disease state	healthy control	early onset colorectal cancer
GDS505.0.1	GDS2153.0.1	0.57	disease state	normal	RCC	disease state	normal	dermatomyositis
GDS2767.6.8.0	GDS1926.0.2.4	-0.57	agent	water	grape juice	agent	control	LTD4
GDS2767.6.8.0	GDS1630.2.4.0	0.57	agent	water	grape juice	agent	untreated	atorvastatin
GDS2649.3.5.0	GDS1971.0.2	0.57	disease state	uninfected	chronic HIV infection	disease state	healthy	complicated malaria
GDS2649.2.5.1	GDS2609.0.1	-0.57	disease state	uninfected	early HIV infection	disease state	healthy control	early onset colorectal cancer
GDS2649.2.5.1	GDS2057.0.1.4	0.57	disease state	uninfected	early HIV infection	agent	control	DHT
GDS2767.7.8.0	GDS2432.0.1	0.57	agent	water	red wine	disease state	control	pituitary adenoma predisposition
GDS2418.0.1	GDS715.1.2.18	-0.57	disease state	control	vulvar intraepithelial neoplasia	agent	negative control	positive control
GDS2418.0.1	GDS1062.2.3.0	-0.57	disease state	control	vulvar intraepithelial neoplasia	disease state	no metastasis	metastasis
GDS715.0.8.16	GDS2649.3.5.1	0.57	agent	none	1,10-phenanthroline	disease state	uninfected	chronic HIV infection
GDS1615.0.1	GDS1392.0.1	0.56	disease state	normal	ulcerative colitis	disease state	normal	rheumatoid arthritis, on methotrexate
GDS651.0.1	GDS2153.0.1	-0.56	disease state	normal	idiopathic dilated	disease state	normal	dermatomyositis
GDS2362.6.7.2.5	GDS1615.0.1	-0.56	agent	untreated	chloroguine treated	disease state	normal	ulcerative colitis
GDS2362.6.7.2.5	GDS715.0.10.18	-0.56	agent	untreated	chloroguine treated	agent	none	pergolide methanesulfonate
GDS2191.0.1	GDS1956.0.4	0.56	disease state	control	bipolar disorder	disease state	normal	spastic paraplegia
GDS2418.0.1	GDS1685.0.1	0.56	disease state	control	vulvar intraepithelial neoplasia	disease state	normal	hereditary gingival fibromatosis
GDS2643.0.3.5	GDS690.2.3.0	0.56	disease state	normal	multiple myeloma	agent	control	flagellin
GDS2643.0.3.5	GDS810.0.3	-0.56	disease state	normal	multiple myeloma	disease state	control	severe AD
GDS2250.0.2	GDS1549.3.4.1	0.56	disease state	normal	BRCA1-associated cancer	agent	control	estradiol
GDS2414.0.1.3	GDS651.0.1	-0.56	agent	control	trophoblast conditioned medium	disease state	normal	idiopathic dilated
GDS1220.0.1.3	GDS2617.0.1	0.56	disease state	normal	malignant pleural mesothelioma	disease state	normal	non-tumorigenic cancer cell
GDS1736.0.1	GDS2341.0.2.4	-0.56	agent	control	arachidonic acid	agent	untreated	Type II IFN
GDS2221.1.2	GDS2250.0.3	0.56	agent	vehicle	galectin-1	disease state	normal	basal-like cancer
GDS715.2.10.18	GDS715.2.6.18	0.56	agent	negative control	pergolide methanesulfonate	agent	negative control	16-ketoestradiol
GDS2333.0.2.3	GDS2367.0.1.3	0.56	infection	uninfected	delta pilD mutant	agent	vehicle	estradiol
GDS2333.0.2.3	GDS715.0.10.18	0.56	infection	uninfected	delta pilD mutant	agent	none	pergolide methanesulfonate
GDS2333.0.2.3	GDS1333.0.1	-0.56	infection	uninfected	delta pilD mutant	agent	baseline	oxandrolone
GDS2333.0.2.3	GDS1989.1.2.0	-0.56	infection	uninfected	delta pilD mutant	disease state	normal	benign nevus
GDS1397.0.1	GDS2057.0.1.4	0.56	agent	untreated	HIV	agent	control	DHT
GDS715.0.8.16	GDS1220.0.1.3	-0.56	agent	none	1,10-phenanthroline	disease state	normal	malignant pleural mesothelioma
GDS1331.0.1	GDS1956.0.2	0.56	disease state	normal	presymptomatic	disease state	normal	juvenile dermatomyositis
GDS1331.0.1	GDS2414.0.1.3	0.56	disease state	normal	presymptomatic	agent	control	trophoblast conditioned medium
GDS1331.0.1	GDS1630.2.4.0	-0.56	disease state	normal	presymptomatic	agent	untreated	atorvastatin
GDS1956.0.4	GDS2118.0.2	0.56	disease state	normal	spastic paraplegia	disease state	normal	refractory anemia with ringed sideroblasts
GDS1362.0.2	GDS1971.0.1	-0.56	disease state	non-failing heart	ischemic cardiomyopathy	disease state	healthy	uncomplicated malaria
GDS1667.0.1	GDS1321.0.1	-0.56	infection	HPV negative	HPV positive	disease state	normal	Barrett's esophagus
GDS1667.0.1	GDS2609.0.1	-0.56	infection	HPV negative	HPV positive	disease state	healthy control	early onset colorectal cancer
GDS715.0.6.18	GDS715.0.11.18	0.56	agent	none	16-ketoestradiol	agent	none	scopolamine methyl bromide
GDS690.2.5.0	GDS2239.0.1	0.56	agent	control	TNFa	agent	control	hepatitis C virus core protein
GDS690.2.5.0	GDS2367.3.4.1	-0.56	agent	control	TNFa	infection	control adenovirus	adenovirus carrying estrogen receptor beta
GDS2021.0.1	GDS1746.2.4.0	-0.56	agent	control	metoprolol	disease state	normal	basaloid
GDS2737.0.1.2	GDS2414.0.1.4	0.56	disease state	normal	endometriosis	agent	control	trophoblast conditioned medium
GDS1989.1.4.0	GDS2418.0.1	0.56	disease state	normal	melanoma in situ	disease state	control	vulvar intraepithelial neoplasia
GDS2341.0.1.5	GDS1428.0.1.10	-0.56	agent	untreated	Type I IFN	agent	untreated	Staphylococcus aureus
GDS2367.3.4.2	GDS2609.0.1	0.56	infection	control adenovirus	adenovirus carrying estrogen receptor beta	disease state	healthy control	early onset colorectal cancer
GDS715.0.5.18	GDS715.0.14.18	0.56	agent	none	sulmazole	agent	none	R-(-)-apomorphine HCl
GDS715.0.13.18	GDS715.0.5.18	-0.56	agent	none	8-(3-chlorostyryl) caffeine	agent	none	sulmazole
GDS690.2.3.1	GDS715.2.4.18	-0.56	agent	control	flagellin	agent	negative control	a-methyl-L-p-tyrosine
GDS2221.0.3	GDS2200.0.2	0.56	agent	untreated	lipopolysaccharide	disease state	normal	squamous cell carcinoma
GDS690.2.4.1	GDS2609.0.1	-0.56	agent	control	LTb	disease state	healthy control	early onset colorectal cancer
GDS1439.0.2	GDS1321.0.2	0.56	disease state	benign	metastatic	disease state	normal	adenocarcinoma
GDS1439.0.2	GDS1558.0.1.3	0.56	disease state	benign	metastatic	disease state	no atrial fibrillation	permanent atrial fibrillation
GDS1439.0.2	GDS2609.0.1	-0.56	disease state	benign	metastatic	disease state	healthy control	early onset colorectal cancer
GDS2617.0.1	GDS1926.0.1.4	-0.56	disease state	normal	non-tumorigenic cancer cell	agent	control	thrombin
GDS2617.0.1	GDS1926.0.2.4	-0.56	disease state	normal	non-tumorigenic cancer cell	agent	control	LTD4
GDS2341.0.3.5	GDS1989.1.4.0	0.56	agent	untreated	Types I and II IFNs	disease state	normal	melanoma in situ
GDS2341.0.2.5	GDS1542.0.1	0.56	agent	untreated	Type II IFN	agent	control	tumor necrosis factor
GDS2307.0.2	GDS1543.0.1	0.56	agent	untreated	ox-LDL	agent	control	tumor necrosis factor
GDS1956.0.7	GDS289.0.1	-0.56	disease state	normal	Becker muscular dystrophy	disease state	control	chronic obstructive pulmonary disease
GDS1574.8.9.11	GDS715.0.8.16	0.56	agent	control	endotoxin	agent	none	1,10-phenanthroline
GDS2611.0.2.9	GDS2200.0.1	0.56	agent	untreated	IL-1b	disease state	normal	actinic keratosis
GDS1331.0.2	GDS2432.0.1	-0.56	disease state	normal	symptomatic	disease state	control	pituitary adenoma predisposition
GDS2635.0.3	GDS1665.0.1	0.56	disease state	lobular control	invasive ductal carcinoma	disease state	normal	papillary thyroid carcinoma
GDS1926.0.3.4	GDS715.0.7.18	0.56	agent	control	LTD4 and thrombin	agent	none	4,5-dianilinophthalimide
GDS1926.0.3.4	GDS2216.0.1.5	0.56	agent	control	LTD4 and thrombin	agent	control	LPS
GDS1926.0.3.4	GDS2250.0.3	-0.56	agent	control	LTD4 and thrombin	disease state	normal	basal-like cancer
GDS1926.0.2.4	GDS289.0.1	-0.56	agent	control	LTD4	disease state	control	chronic obstructive pulmonary disease
GDS2697.0.1	GDS2367.3.4.0	0.56	disease state	normal	teratozoospermia	infection	control adenovirus	adenovirus carrying estrogen receptor beta
GDS1956.0.2	GDS2414.0.1.3	0.56	disease state	normal	juvenile dermatomyositis	agent	control	trophoblast conditioned medium
GDS2367.0.2.3	GDS1282.0.1	0.56	agent	vehicle	tamoxifen	disease state	control	Wilms' tumor
GDS2367.0.2.3	GDS1989.1.6.0	0.56	agent	vehicle	tamoxifen	disease state	normal	metastatic growth phase melanoma
GDS1956.0.5	GDS715.0.6.16	-0.56	disease state	normal	fascioscapulohumeral muscular dystrophy	agent	none	16-ketoestradiol
GDS1783.0.2	GDS715.2.4.18	-0.56	agent	control	high potassium	agent	negative control	a-methyl-L-p-tyrosine
GDS1397.0.2	GDS715.0.4.18	-0.56	agent	untreated	TNF-alpha	agent	none	a-methyl-L-p-tyrosine
GDS1397.0.2	GDS1574.8.9.11	-0.56	agent	untreated	TNF-alpha	agent	control	endotoxin
GDS2737.0.1.3	GDS2635.0.3	0.56	disease state	normal	endometriosis	disease state	lobular control	invasive ductal carcinoma
GDS2737.0.1.3	GDS2057.0.1.4	0.56	disease state	normal	endometriosis	agent	control	DHT
GDS2737.0.1.3	GDS2397.0.1	-0.56	disease state	normal	endometriosis	disease state	normal	idiopathic myelofibrosis
GDS690.2.3.0	GDS2414.0.1.3	0.56	agent	control	flagellin	agent	control	trophoblast conditioned medium
GDS1428.0.1.10	GDS2118.0.3	-0.56	agent	untreated	Staphylococcus aureus	disease state	normal	refractory anemia with excess blasts
GDS1428.0.1.10	GDS2118.0.2	-0.56	agent	untreated	Staphylococcus aureus	disease state	normal	refractory anemia with ringed sideroblasts
GDS1282.0.1	GDS1665.0.1	0.56	disease state	control	Wilms' tumor	disease state	normal	papillary thyroid carcinoma
GDS1282.0.1	GDS1989.1.4.0	0.56	disease state	control	Wilms' tumor	disease state	normal	melanoma in situ
GDS1282.0.1	GDS1375.0.2	0.56	disease state	control	Wilms' tumor	disease state	normal	malignant melanoma
GDS2341.0.1.4	GDS2142.0.1	-0.56	agent	untreated	Type I IFN	disease state	normal	mild cystic fibrosis
GDS2214.0.1	GDS1615.0.2	0.56	agent	control	lipopolysaccharide	disease state	normal	Crohn's disease
GDS1376.2.3.1	GDS2367.3.4.1	-0.56	disease state	normal	thrombocythemia	infection	control adenovirus	adenovirus carrying estrogen receptor beta
GDS1549.3.4.2	GDS1630.2.4.1	-0.56	agent	control	estradiol	agent	untreated	atorvastatin
GDS2852.0.1.5	GDS1333.0.1	-0.56	agent	control	IL-13	agent	baseline	oxandrolone
GDS2767.5.8.4	GDS2649.3.5.1	0.56	agent	water	alcohol	disease state	uninfected	chronic HIV infection
GDS2767.7.8.3	GDS2852.0.1.5	0.56	agent	water	red wine	agent	control	IL-13
GDS484.0.1	GDS651.0.1	0.56	disease state	normal	leiomyoma	disease state	normal	idiopathic dilated
GDS2767.5.8.4	GDS690.2.4.1	-0.56	agent	water	alcohol	agent	control	LTb
GDS2767.6.8.0	GDS2643.0.2.4	-0.56	agent	water	grape juice	disease state	normal	chronic lymphocytic leukemia
GDS2767.6.8.0	GDS651.0.1	0.56	agent	water	grape juice	disease state	normal	idiopathic dilated
GDS2649.2.5.1	GDS2057.0.2.4	0.56	disease state	uninfected	early HIV infection	agent	control	RTI-018
GDS2649.2.5.1	GDS1989.1.4.0	0.56	disease state	uninfected	early HIV infection	disease state	normal	melanoma in situ
GDS2767.7.8.0	GDS2084.0.1	-0.56	agent	water	red wine	disease state	control	polycystic ovary syndrome
GDS2767.7.8.0	GDS1333.0.1	0.56	agent	water	red wine	agent	baseline	oxandrolone
GDS2341.0.1.5	GDS2649.2.5.0	0.56	agent	untreated	Type I IFN	disease state	uninfected	early HIV infection
GDS1397.0.2	GDS1062.2.3.0	-0.56	agent	untreated	TNF-alpha	disease state	no metastasis	metastasis
GDS2852.0.1.5	GDS1062.2.3.0	-0.56	agent	control	IL-13	disease state	no metastasis	metastasis
GDS1259.0.1	GDS2221.0.2	0.55	disease state	normal	dermatomyositis	agent	untreated	galectin-1
GDS1259.0.1	GDS2221.0.3	0.55	disease state	normal	dermatomyositis	agent	untreated	lipopolysaccharide
GDS1259.0.1	GDS1989.1.3.0	-0.55	disease state	normal	dermatomyositis	disease state	normal	atypical nevus
GDS715.0.8.18	GDS715.0.13.18	0.55	agent	none	1,10-phenanthroline	agent	none	8-(3-chlorostyryl) caffeine
GDS2255.3.4.1	GDS1615.0.1	0.55	agent	untreated	endotoxin	disease state	normal	ulcerative colitis
GDS2418.0.1	GDS2428.0.1.2	-0.55	disease state	control	vulvar intraepithelial neoplasia	agent	untreated	5-aza-dC
GDS2643.0.3.5	GDS1665.0.1	-0.55	disease state	normal	multiple myeloma	disease state	normal	papillary thyroid carcinoma
GDS715.0.10.18	GDS715.0.5.18	-0.55	agent	none	pergolide methanesulfonate	agent	none	sulmazole
GDS715.2.6.18	GDS715.2.12.18	0.55	agent	negative control	16-ketoestradiol	agent	negative control	5-fluorouracil
GDS2414.0.1.3	GDS1926.0.3.4	0.55	agent	control	trophoblast conditioned medium	agent	control	LTD4 and thrombin
GDS2414.0.1.3	GDS2142.0.1	-0.55	agent	control	trophoblast conditioned medium	disease state	normal	mild cystic fibrosis
GDS1783.0.1	GDS1333.0.1	-0.55	agent	control	thapsigargin	agent	baseline	oxandrolone
GDS2367.0.1.3	GDS2617.0.1	0.55	agent	vehicle	estradiol	disease state	normal	non-tumorigenic cancer cell
GDS2367.0.1.3	GDS1989.1.6.0	0.55	agent	vehicle	estradiol	disease state	normal	metastatic growth phase melanoma
GDS715.2.4.18	GDS715.2.9.18	-0.55	agent	negative control	a-methyl-L-p-tyrosine	agent	negative control	5-fluorouridine
GDS2333.0.2.3	GDS1956.0.5	0.55	infection	uninfected	delta pilD mutant	disease state	normal	fascioscapulohumeral muscular dystrophy
GDS1397.0.1	GDS1783.0.1	0.55	agent	untreated	HIV	agent	control	thapsigargin
GDS715.0.8.16	GDS1375.0.1	-0.55	agent	none	1,10-phenanthroline	disease state	normal	benign nevi
GDS715.0.8.16	GDS690.2.4.1	-0.55	agent	none	1,10-phenanthroline	agent	control	LTb
GDS1574.8.9.10	GDS1375.0.1	0.55	agent	control	endotoxin	disease state	normal	benign nevi
GDS1331.0.1	GDS2367.3.4.2	-0.55	disease state	normal	presymptomatic	infection	control adenovirus	adenovirus carrying estrogen receptor beta
GDS1331.0.1	GDS715.0.4.18	-0.55	disease state	normal	presymptomatic	agent	none	a-methyl-L-p-tyrosine
GDS1331.0.1	GDS715.2.4.18	-0.55	disease state	normal	presymptomatic	agent	negative control	a-methyl-L-p-tyrosine
GDS1956.0.4	GDS1050.2.3.0	-0.55	disease state	normal	spastic paraplegia	agent	untreated	valproic acid
GDS1362.0.2	GDS2332.1.2	0.55	disease state	non-failing heart	ischemic cardiomyopathy	infection	wild type	delta frpC/frpA mutant
GDS690.2.5.0	GDS651.0.1	-0.55	agent	control	TNFa	disease state	normal	idiopathic dilated
GDS2021.0.1	GDS1956.0.5	0.55	agent	control	metoprolol	disease state	normal	fascioscapulohumeral muscular dystrophy
GDS2021.0.1	GDS1746.2.3.0	-0.55	agent	control	metoprolol	disease state	normal	benign hyperplasia
GDS1313.0.1	GDS651.0.2	-0.55	agent	control	TGFb1	disease state	normal	ischemic
GDS2333.1.2.4	GDS1667.0.1	0.55	infection	wild type	delta pilD mutant	infection	HPV negative	HPV positive
GDS1746.2.4.0	GDS1989.1.5.0	-0.55	disease state	normal	basaloid	disease state	normal	vertical growth phase melanoma
GDS2341.0.1.5	GDS1427.0.2	-0.55	agent	untreated	Type I IFN	infection	control	v-Myb
GDS2214.0.2	GDS2118.0.1	-0.55	agent	control	HMGB1	disease state	normal	refractory anemia
GDS2367.3.4.2	GDS2744.0.1	0.55	infection	control adenovirus	adenovirus carrying estrogen receptor beta	agent	control	dioxin
GDS2367.3.4.2	GDS1989.1.5.0	-0.55	infection	control adenovirus	adenovirus carrying estrogen receptor beta	disease state	normal	vertical growth phase melanoma
GDS2367.3.4.2	GDS715.0.10.18	-0.55	infection	control adenovirus	adenovirus carrying estrogen receptor beta	agent	none	pergolide methanesulfonate
GDS715.0.6.16	GDS715.2.4.18	0.55	agent	none	16-ketoestradiol	agent	negative control	a-methyl-L-p-tyrosine
GDS2250.0.1	GDS2057.0.1.4	0.55	disease state	normal	non-basal-like cancer	agent	control	DHT
GDS2221.0.3	GDS1989.1.6.0	0.55	agent	untreated	lipopolysaccharide	disease state	normal	metastatic growth phase melanoma
GDS1989.1.7.0	GDS1321.0.1	0.55	disease state	normal	lymph node metastasis	disease state	normal	Barrett's esophagus
GDS1685.0.1	GDS1989.1.4.0	0.55	disease state	normal	hereditary gingival fibromatosis	disease state	normal	melanoma in situ
GDS1353.0.1.2	GDS1956.0.3	0.55	agent	control	dexamethasone	disease state	normal	amyotophic lateral sclerosis
GDS1353.0.1.2	GDS715.0.4.18	-0.55	agent	control	dexamethasone	agent	none	a-methyl-L-p-tyrosine
GDS2118.0.2	GDS2221.0.2	-0.55	disease state	normal	refractory anemia with ringed sideroblasts	agent	untreated	galectin-1
GDS1574.8.9.11	GDS1333.0.1	0.55	agent	control	endotoxin	agent	baseline	oxandrolone
GDS1331.0.2	GDS2118.0.2	-0.55	disease state	normal	symptomatic	disease state	normal	refractory anemia with ringed sideroblasts
GDS1542.0.1	GDS2200.0.1	0.55	agent	control	tumor necrosis factor	disease state	normal	actinic keratosis
GDS1926.0.1.4	GDS1447.0.1	0.55	agent	control	thrombin	agent	control	vanadium
GDS1926.0.1.4	GDS715.0.7.18	0.55	agent	control	thrombin	agent	none	4,5-dianilinophthalimide
GDS1926.0.1.4	GDS651.0.1	-0.55	agent	control	thrombin	disease state	normal	idiopathic dilated
GDS1543.0.1	GDS1989.1.4.0	0.55	agent	control	tumor necrosis factor	disease state	normal	melanoma in situ
GDS1543.0.1	GDS1574.8.9.12	0.55	agent	control	tumor necrosis factor	agent	control	endotoxin
GDS1543.0.1	GDS1362.0.2	-0.55	agent	control	tumor necrosis factor	disease state	non-failing heart	ischemic cardiomyopathy
GDS715.2.11.18	GDS715.2.7.18	0.55	agent	negative control	scopolamine methyl bromide	agent	negative control	4,5-dianilinophthalimide
GDS1321.0.2	GDS1312.0.1	-0.55	disease state	normal	adenocarcinoma	disease state	normal	cancer
GDS2200.0.2	GDS1665.0.1	0.55	disease state	normal	squamous cell carcinoma	disease state	normal	papillary thyroid carcinoma
GDS1850.0.1	GDS1321.0.1	0.55	disease state	healthy	carious	disease state	normal	Barrett's esophagus
GDS2221.1.3	GDS1427.0.1	-0.55	agent	vehicle	lipopolysaccharide	infection	control	c-Myb
GDS1362.0.1	GDS1926.0.2.4	0.55	disease state	non-failing heart	non-ischemic cardiomyopathy	agent	control	LTD4
GDS1312.0.1	GDS1282.0.1	0.55	disease state	normal	cancer	disease state	control	Wilms' tumor
GDS1312.0.1	GDS1989.1.6.0	0.55	disease state	normal	cancer	disease state	normal	metastatic growth phase melanoma
GDS1783.0.2	GDS1736.0.1	0.55	agent	control	high potassium	agent	control	arachidonic acid
GDS1783.0.2	GDS2367.3.4.1	-0.55	agent	control	high potassium	infection	control adenovirus	adenovirus carrying estrogen receptor beta
GDS1783.0.2	GDS2255.3.4.0	-0.55	agent	control	high potassium	agent	untreated	endotoxin
GDS1397.0.2	GDS2643.0.1.5	0.55	agent	untreated	TNF-alpha	disease state	normal	Waldenstrom's macroglobulinemia
GDS2255.3.4.0	GDS2617.0.1	-0.55	agent	untreated	endotoxin	disease state	normal	non-tumorigenic cancer cell
GDS1428.0.1.10	GDS715.0.6.16	0.55	agent	untreated	Staphylococcus aureus	agent	none	16-ketoestradiol
GDS2367.3.4.0	GDS715.2.5.18	0.55	infection	control adenovirus	adenovirus carrying estrogen receptor beta	agent	negative control	sulmazole
GDS1439.0.1	GDS1989.1.7.0	0.55	disease state	benign	primary	disease state	normal	lymph node metastasis
GDS2333.1.2.3	GDS1630.2.4.0	-0.55	infection	wild type	delta pilD mutant	agent	untreated	atorvastatin
GDS2332.1.2	GDS885.0.1	-0.55	infection	wild type	delta frpC/frpA mutant	agent	control	campthotecin
GDS1376.2.3.1	GDS690.2.5.0	0.55	disease state	normal	thrombocythemia	agent	control	TNFa
GDS1376.2.3.1	GDS651.0.1	-0.55	disease state	normal	thrombocythemia	disease state	normal	idiopathic dilated
GDS1549.3.4.2	GDS1667.0.1	0.55	agent	control	estradiol	infection	HPV negative	HPV positive
GDS2767.7.8.0	GDS2649.3.5.1	0.55	agent	water	red wine	disease state	uninfected	chronic HIV infection
GDS484.0.1	GDS1321.0.1	-0.55	disease state	normal	leiomyoma	disease state	normal	Barrett's esophagus
GDS2649.3.5.1	GDS2418.0.1	0.55	disease state	uninfected	chronic HIV infection	disease state	control	vulvar intraepithelial neoplasia
GDS2767.5.8.0	GDS1850.0.1	0.55	agent	water	alcohol	disease state	healthy	carious
GDS2767.5.8.4	GDS2239.0.1	-0.55	agent	water	alcohol	agent	control	hepatitis C virus core protein
GDS2767.5.8.4	GDS2432.0.1	0.55	agent	water	alcohol	disease state	control	pituitary adenoma predisposition
GDS2767.6.8.0	GDS1989.1.3.0	0.55	agent	water	grape juice	disease state	normal	atypical nevus
GDS2767.6.8.0	GDS1333.0.1	0.55	agent	water	grape juice	agent	baseline	oxandrolone
GDS2649.3.5.0	GDS2200.0.1	0.55	disease state	uninfected	chronic HIV infection	disease state	normal	actinic keratosis
GDS2649.3.5.0	GDS1971.0.1	0.55	disease state	uninfected	chronic HIV infection	disease state	healthy	uncomplicated malaria
GDS715.1.2.18	GDS715.0.4.18	0.55	agent	negative control	positive control	agent	none	a-methyl-L-p-tyrosine
GDS2767.7.8.0	GDS1956.0.6	-0.55	agent	water	red wine	disease state	normal	Emery-Dreifuss muscular dystrophy
GDS2341.0.3.4	GDS2767.5.8.3	0.55	agent	untreated	Types I and II IFNs	agent	water	alcohol
GDS2367.0.2.3	GDS2649.3.5.1	0.55	agent	vehicle	tamoxifen	disease state	uninfected	chronic HIV infection
GDS1376.2.3.1	GDS2767.6.8.0	-0.55	disease state	normal	thrombocythemia	agent	water	grape juice
GDS651.0.1	GDS1050.2.3.0	0.54	disease state	normal	idiopathic dilated	agent	untreated	valproic acid
GDS2635.0.2	GDS1439.0.2	0.54	disease state	lobular control	invasive lobular carcinoma	disease state	benign	metastatic
GDS1333.0.1	GDS2250.0.1	0.54	agent	baseline	oxandrolone	disease state	normal	non-basal-like cancer
GDS2418.0.1	GDS860.0.1	0.54	disease state	control	vulvar intraepithelial neoplasia	agent	untreated	endothelin-1
GDS1989.1.3.0	GDS2250.0.2	0.54	disease state	normal	atypical nevus	disease state	normal	BRCA1-associated cancer
GDS2643.0.3.5	GDS2215.0.1	0.54	disease state	normal	multiple myeloma	agent	control	chlorpyrifos
GDS2643.0.3.5	GDS2190.0.1	-0.54	disease state	normal	multiple myeloma	disease state	control	bipolar disorder
GDS2643.0.3.5	GDS715.2.4.18	-0.54	disease state	normal	multiple myeloma	agent	negative control	a-methyl-L-p-tyrosine
GDS2643.0.3.5	GDS715.0.4.18	-0.54	disease state	normal	multiple myeloma	agent	none	a-methyl-L-p-tyrosine
GDS2611.0.3.9	GDS1321.0.1	0.54	agent	untreated	IFN-gamma	disease state	normal	Barrett's esophagus
GDS2611.0.3.9	GDS1956.0.9	0.54	agent	untreated	IFN-gamma	disease state	normal	Calpain 3 mutation
GDS1574.8.9.12	GDS1428.0.4.10	0.54	agent	control	endotoxin	agent	untreated	heat-killed Anaplasma phagocytophilum
GDS1574.8.9.12	GDS1850.0.1	0.54	agent	control	endotoxin	disease state	healthy	carious
GDS1574.8.9.12	GDS1428.0.5.10	0.54	agent	control	endotoxin	agent	untreated	Anaplasma phagocytophilum
GDS2250.0.3	GDS715.2.9.18	0.54	disease state	normal	basal-like cancer	agent	negative control	5-fluorouridine
GDS1783.0.1	GDS1558.0.1.3	-0.54	agent	control	thapsigargin	disease state	no atrial fibrillation	permanent atrial fibrillation
GDS1783.0.1	GDS2367.3.4.1	-0.54	agent	control	thapsigargin	infection	control adenovirus	adenovirus carrying estrogen receptor beta
GDS2367.0.1.3	GDS2057.0.1.4	0.54	agent	vehicle	estradiol	agent	control	DHT
GDS2367.0.1.3	GDS1989.1.7.0	0.54	agent	vehicle	estradiol	disease state	normal	lymph node metastasis
GDS1220.0.1.3	GDS2250.0.2	0.54	disease state	normal	malignant pleural mesothelioma	disease state	normal	BRCA1-associated cancer
GDS2333.0.2.3	GDS715.0.9.18	0.54	infection	uninfected	delta pilD mutant	agent	none	5-fluorouridine
GDS1397.0.1	GDS2643.0.3.5	0.54	agent	untreated	HIV	disease state	normal	multiple myeloma
GDS1397.0.1	GDS715.0.4.18	-0.54	agent	untreated	HIV	agent	none	a-methyl-L-p-tyrosine
GDS1397.0.1	GDS715.2.4.18	-0.54	agent	untreated	HIV	agent	negative control	a-methyl-L-p-tyrosine
GDS1397.0.1	GDS1353.0.1.3	-0.54	agent	untreated	HIV	agent	control	dexamethasone
GDS715.0.8.16	GDS651.0.1	0.54	agent	none	1,10-phenanthroline	disease state	normal	idiopathic dilated
GDS1956.0.6	GDS1375.0.1	-0.54	disease state	normal	Emery-Dreifuss muscular dystrophy	disease state	normal	benign nevi
GDS2142.0.2	GDS1926.0.2.4	0.54	disease state	normal	severe cystic fibrosis	agent	control	LTD4
GDS1331.0.1	GDS715.0.9.18	0.54	disease state	normal	presymptomatic	agent	none	5-fluorouridine
GDS1331.0.1	GDS2333.1.2.3	0.54	disease state	normal	presymptomatic	infection	wild type	delta pilD mutant
GDS1956.0.4	GDS2153.0.1	0.54	disease state	normal	spastic paraplegia	disease state	normal	dermatomyositis
GDS1956.0.4	GDS1956.0.7	0.54	disease state	normal	spastic paraplegia	disease state	normal	Becker muscular dystrophy
GDS1375.0.2	GDS1321.0.2	0.54	disease state	normal	malignant melanoma	disease state	normal	adenocarcinoma
GDS2341.0.1.5	GDS2200.0.2	0.54	agent	untreated	Type I IFN	disease state	normal	squamous cell carcinoma
GDS2214.0.2	GDS2221.0.3	0.54	agent	control	HMGB1	agent	untreated	lipopolysaccharide
GDS2367.3.4.2	GDS2332.0.2	0.54	infection	control adenovirus	adenovirus carrying estrogen receptor beta	infection	uninfected	delta frpC/frpA mutant
GDS2367.3.4.2	GDS2333.1.2.4	-0.54	infection	control adenovirus	adenovirus carrying estrogen receptor beta	infection	wild type	delta pilD mutant
GDS715.0.6.16	GDS715.2.9.18	-0.54	agent	none	16-ketoestradiol	agent	negative control	5-fluorouridine
GDS715.0.6.16	GDS2643.0.3.5	-0.54	agent	none	16-ketoestradiol	disease state	normal	multiple myeloma
GDS2118.0.1	GDS1392.0.1	0.54	disease state	normal	refractory anemia	disease state	normal	rheumatoid arthritis, on methotrexate
GDS2341.0.3.4	GDS2205.0.1	-0.54	agent	untreated	Types I and II IFNs	disease state	non-failing	dilated cardiomyopathy
GDS2221.0.3	GDS2200.0.1	0.54	agent	untreated	lipopolysaccharide	disease state	normal	actinic keratosis
GDS690.2.4.1	GDS2697.0.1	-0.54	agent	control	LTb	disease state	normal	teratozoospermia
GDS2367.3.4.1	GDS1989.1.7.0	-0.54	infection	control adenovirus	adenovirus carrying estrogen receptor beta	disease state	normal	lymph node metastasis
GDS1630.2.4.0	GDS690.2.4.1	-0.54	agent	untreated	atorvastatin	agent	control	LTb
GDS1405.0.1	GDS860.0.1	-0.54	agent	untreated	DCI	agent	untreated	endothelin-1
GDS1574.8.9.11	GDS715.2.10.18	0.54	agent	control	endotoxin	agent	negative control	pergolide methanesulfonate
GDS1574.8.9.11	GDS715.0.1.18	0.54	agent	control	endotoxin	agent	none	positive control
GDS1331.0.2	GDS1257.0.2	0.54	disease state	normal	symptomatic	disease state	normal	SCD steady state
GDS1331.0.2	GDS715.2.11.18	-0.54	disease state	normal	symptomatic	agent	negative control	scopolamine methyl bromide
GDS1542.0.1	GDS2200.0.2	0.54	agent	control	tumor necrosis factor	disease state	normal	squamous cell carcinoma
GDS1926.0.3.4	GDS715.0.8.18	0.54	agent	control	LTD4 and thrombin	agent	none	1,10-phenanthroline
GDS1926.0.3.4	GDS1732.0.1	-0.54	agent	control	LTD4 and thrombin	disease state	normal	papillary thyroid cancer
GDS1453.0.1	GDS2213.0.1	0.54	agent	untreated	camptothecin	agent	untreated	5-aza-dC
GDS2216.0.1.5	GDS1989.1.6.0	0.54	agent	control	LPS	disease state	normal	metastatic growth phase melanoma
GDS1543.0.1	GDS885.0.1	0.54	agent	control	tumor necrosis factor	agent	control	campthotecin
GDS1543.0.1	GDS2617.0.1	-0.54	agent	control	tumor necrosis factor	disease state	normal	non-tumorigenic cancer cell
GDS1926.0.2.4	GDS2118.0.3	-0.54	agent	control	LTD4	disease state	normal	refractory anemia with excess blasts
GDS715.0.7.16	GDS715.0.13.18	0.54	agent	none	4,5-dianilinophthalimide	agent	none	8-(3-chlorostyryl) caffeine
GDS1282.0.2	GDS1989.1.5.0	0.54	disease state	control	clear cell sarcoma of the kidney	disease state	normal	vertical growth phase melanoma
GDS737.0.1	GDS1956.0.2	0.54	disease state	no or mild emphysema	severe emphysema	disease state	normal	juvenile dermatomyositis
GDS1989.1.5.0	GDS1439.0.1	0.54	disease state	normal	vertical growth phase melanoma	disease state	benign	primary
GDS2221.1.3	GDS1989.1.6.0	0.54	agent	vehicle	lipopolysaccharide	disease state	normal	metastatic growth phase melanoma
GDS1362.0.1	GDS715.0.4.18	-0.54	disease state	non-failing heart	non-ischemic cardiomyopathy	agent	none	a-methyl-L-p-tyrosine
GDS1312.0.1	GDS1989.1.5.0	0.54	disease state	normal	cancer	disease state	normal	vertical growth phase melanoma
GDS1312.0.1	GDS1558.0.1.3	0.54	disease state	normal	cancer	disease state	no atrial fibrillation	permanent atrial fibrillation
GDS1312.0.1	GDS1989.1.3.0	0.54	disease state	normal	cancer	disease state	normal	atypical nevus
GDS2190.0.1	GDS1917.0.1	0.54	disease state	control	bipolar disorder	disease state	control	schizophrenia
GDS2190.0.1	GDS2250.0.3	-0.54	disease state	control	bipolar disorder	disease state	normal	basal-like cancer
GDS1783.0.2	GDS1667.0.1	0.54	agent	control	high potassium	infection	HPV negative	HPV positive
GDS1397.0.2	GDS715.2.4.18	-0.54	agent	untreated	TNF-alpha	agent	negative control	a-methyl-L-p-tyrosine
GDS2737.0.1.3	GDS1553.0.1	-0.54	disease state	normal	endometriosis	agent	untreated	fullerene
GDS2255.3.4.0	GDS2221.1.3	0.54	agent	untreated	endotoxin	agent	vehicle	lipopolysaccharide
GDS690.2.3.0	GDS1220.0.1.3	0.54	agent	control	flagellin	disease state	normal	malignant pleural mesothelioma
GDS690.2.3.0	GDS651.0.1	-0.54	agent	control	flagellin	disease state	normal	idiopathic dilated
GDS690.2.3.0	GDS715.0.4.18	-0.54	agent	control	flagellin	agent	none	a-methyl-L-p-tyrosine
GDS2221.0.2	GDS1989.1.5.0	0.54	agent	untreated	galectin-1	disease state	normal	vertical growth phase melanoma
GDS2221.0.2	GDS2200.0.1	0.54	agent	untreated	galectin-1	disease state	normal	actinic keratosis
GDS2705.0.1	GDS2023.0.1.2	0.54	agent	control	rosiglitazone	infection	vehicle control	RSV
GDS1376.2.3.1	GDS2153.0.1	0.54	disease state	normal	thrombocythemia	disease state	normal	dermatomyositis
GDS1376.2.3.1	GDS1956.0.6	0.54	disease state	normal	thrombocythemia	disease state	normal	Emery-Dreifuss muscular dystrophy
GDS1376.2.3.1	GDS2191.0.1	-0.54	disease state	normal	thrombocythemia	disease state	control	bipolar disorder
GDS484.0.1	GDS1989.1.2.0	0.54	disease state	normal	leiomyoma	disease state	normal	benign nevus
GDS2649.2.5.0	GDS2118.0.2	0.54	disease state	uninfected	early HIV infection	disease state	normal	refractory anemia with ringed sideroblasts
GDS2767.5.8.0	GDS1427.0.2	0.54	agent	water	alcohol	infection	control	v-Myb
GDS2767.5.8.0	GDS715.0.8.16	0.54	agent	water	alcohol	agent	none	1,10-phenanthroline
GDS2767.5.8.4	GDS1989.1.2.0	0.54	agent	water	alcohol	disease state	normal	benign nevus
GDS2767.5.8.4	GDS1746.2.3.0	0.54	agent	water	alcohol	disease state	normal	benign hyperplasia
GDS2767.6.8.0	GDS1050.0.1.2	-0.54	agent	water	grape juice	disease state	normal	polycystic ovary syndrome
GDS2767.6.8.0	GDS2142.0.1	0.54	agent	water	grape juice	disease state	normal	mild cystic fibrosis
GDS2767.6.8.0	GDS2200.0.1	0.54	agent	water	grape juice	disease state	normal	actinic keratosis
GDS2649.3.5.0	GDS1956.0.2	0.54	disease state	uninfected	chronic HIV infection	disease state	normal	juvenile dermatomyositis
GDS2767.7.8.0	GDS1428.0.1.10	0.54	agent	water	red wine	agent	untreated	Staphylococcus aureus
GDS2767.7.8.0	GDS2737.0.1.4	0.54	agent	water	red wine	disease state	normal	endometriosis
GDS715.0.8.18	GDS266.0.1.4	-0.54	agent	none	1,10-phenanthroline	disease state	no atopy	atopy
GDS2362.6.7.2.5	GDS266.0.1.4	0.54	agent	untreated	chloroguine treated	disease state	no atopy	atopy
GDS2215.0.2	GDS2649.4.5.1	0.54	agent	control	cyfluthrin	disease state	uninfected	non-progressive HIV infection
GDS2617.0.2	GDS715.1.2.18	-0.54	disease state	normal	tumorigenic cancer cell	agent	negative control	positive control
GDS1971.0.1	GDS266.0.1.4	-0.54	disease state	healthy	uncomplicated malaria	disease state	no atopy	atopy
GDS715.0.5.18	GDS2649.4.5.1	0.54	agent	none	sulmazole	disease state	uninfected	non-progressive HIV infection
GDS1989.1.7.0	GDS484.0.1	0.54	disease state	normal	lymph node metastasis	disease state	normal	leiomyoma
GDS2341.0.2.4	GDS2649.3.5.1	0.54	agent	untreated	Type II IFN	disease state	uninfected	chronic HIV infection
GDS1615.0.1	GDS715.2.14.18	0.53	disease state	normal	ulcerative colitis	agent	negative control	R-(-)-apomorphine HCl
GDS2332.0.2	GDS2221.0.2	0.53	infection	uninfected	delta frpC/frpA mutant	agent	untreated	galectin-1
GDS2332.0.2	GDS2255.3.4.0	0.53	infection	uninfected	delta frpC/frpA mutant	agent	untreated	endotoxin
GDS651.0.1	GDS1956.0.2	-0.53	disease state	normal	idiopathic dilated	disease state	normal	juvenile dermatomyositis
GDS1259.0.1	GDS1543.0.1	0.53	disease state	normal	dermatomyositis	agent	control	tumor necrosis factor
GDS1333.0.1	GDS2250.0.2	0.53	agent	baseline	oxandrolone	disease state	normal	BRCA1-associated cancer
GDS1989.1.3.0	GDS2250.0.3	0.53	disease state	normal	atypical nevus	disease state	normal	basal-like cancer
GDS2643.0.3.5	GDS2200.0.1	-0.53	disease state	normal	multiple myeloma	disease state	normal	actinic keratosis
GDS2611.0.3.9	GDS1956.0.11	0.53	agent	untreated	IFN-gamma	disease state	normal	FKRP mutation
GDS2215.0.2	GDS2057.0.1.4	0.53	agent	control	cyfluthrin	agent	control	DHT
GDS2250.0.3	GDS2057.0.2.4	0.53	disease state	normal	basal-like cancer	agent	control	RTI-018
GDS2250.0.3	GDS1326.2.3.1	-0.53	disease state	normal	basal-like cancer	agent	control	E2
GDS2200.0.1	GDS1956.0.2	0.53	disease state	normal	actinic keratosis	disease state	normal	juvenile dermatomyositis
GDS1050.2.3.0	GDS1375.0.1	-0.53	agent	untreated	valproic acid	disease state	normal	benign nevi
GDS1783.0.1	GDS2341.0.3.5	0.53	agent	control	thapsigargin	agent	untreated	Types I and II IFNs
GDS1783.0.1	GDS2341.0.2.5	0.53	agent	control	thapsigargin	agent	untreated	Type II IFN
GDS1257.0.2	GDS2057.0.2.3	0.53	disease state	normal	SCD steady state	agent	control	RTI-018
GDS2617.0.2	GDS1630.2.4.1	-0.53	disease state	normal	tumorigenic cancer cell	agent	untreated	atorvastatin
GDS1736.0.1	GDS2200.0.2	0.53	agent	control	arachidonic acid	disease state	normal	squamous cell carcinoma
GDS2221.1.2	GDS1989.1.7.0	0.53	agent	vehicle	galectin-1	disease state	normal	lymph node metastasis
GDS2221.1.2	GDS1321.0.1	0.53	agent	vehicle	galectin-1	disease state	normal	Barrett's esophagus
GDS2333.0.2.3	GDS2191.0.1	-0.53	infection	uninfected	delta pilD mutant	disease state	control	bipolar disorder
GDS1397.0.1	GDS2215.0.1	0.53	agent	untreated	HIV	agent	control	chlorpyrifos
GDS715.0.8.16	GDS1427.0.2	0.53	agent	none	1,10-phenanthroline	infection	control	v-Myb
GDS715.0.8.16	GDS2737.0.1.2	0.53	agent	none	1,10-phenanthroline	disease state	normal	endometriosis
GDS715.0.8.16	GDS2697.0.1	0.53	agent	none	1,10-phenanthroline	disease state	normal	teratozoospermia
GDS715.0.8.16	GDS2084.0.1	-0.53	agent	none	1,10-phenanthroline	disease state	control	polycystic ovary syndrome
GDS1956.0.6	GDS2250.0.3	-0.53	disease state	normal	Emery-Dreifuss muscular dystrophy	disease state	normal	basal-like cancer
GDS2142.0.2	GDS1665.0.1	-0.53	disease state	normal	severe cystic fibrosis	disease state	normal	papillary thyroid carcinoma
GDS715.2.9.18	GDS715.2.15.18	0.53	agent	negative control	5-fluorouridine	agent	negative control	cyclazosin HCl
GDS1331.0.1	GDS2084.0.1	0.53	disease state	normal	presymptomatic	disease state	control	polycystic ovary syndrome
GDS1331.0.1	GDS2332.1.2	0.53	disease state	normal	presymptomatic	infection	wild type	delta frpC/frpA mutant
GDS1331.0.1	GDS2118.0.2	-0.53	disease state	normal	presymptomatic	disease state	normal	refractory anemia with ringed sideroblasts
GDS1331.0.1	GDS1956.0.4	-0.53	disease state	normal	presymptomatic	disease state	normal	spastic paraplegia
GDS1956.0.4	GDS715.2.15.18	-0.53	disease state	normal	spastic paraplegia	agent	negative control	cyclazosin HCl
GDS1362.0.2	GDS1615.0.2	-0.53	disease state	non-failing heart	ischemic cardiomyopathy	disease state	normal	Crohn's disease
GDS1746.2.3.0	GDS737.0.1	-0.53	disease state	normal	benign hyperplasia	disease state	no or mild emphysema	severe emphysema
GDS690.2.5.0	GDS1956.0.2	0.53	agent	control	TNFa	disease state	normal	juvenile dermatomyositis
GDS2021.0.1	GDS1956.0.1	0.53	agent	control	metoprolol	disease state	normal	acute quadriplegic myopathy
GDS1375.0.2	GDS1312.0.1	0.53	disease state	normal	malignant melanoma	disease state	normal	cancer
GDS1989.1.4.0	GDS2307.0.1	-0.53	disease state	normal	melanoma in situ	agent	untreated	LDL
GDS715.0.15.18	GDS715.0.10.18	0.53	agent	none	cyclazosin HCl	agent	none	pergolide methanesulfonate
GDS2367.3.4.2	GDS1220.0.1.3	-0.53	infection	control adenovirus	adenovirus carrying estrogen receptor beta	disease state	normal	malignant pleural mesothelioma
GDS2367.3.4.2	GDS1282.0.1	-0.53	infection	control adenovirus	adenovirus carrying estrogen receptor beta	disease state	control	Wilms' tumor
GDS2250.0.1	GDS2307.0.1	0.53	disease state	normal	non-basal-like cancer	agent	untreated	LDL
GDS2250.0.1	GDS2057.0.2.4	0.53	disease state	normal	non-basal-like cancer	agent	control	RTI-018
GDS715.0.5.18	GDS715.2.8.18	0.53	agent	none	sulmazole	agent	negative control	1,10-phenanthroline
GDS2341.0.3.4	GDS2250.0.3	0.53	agent	untreated	Types I and II IFNs	disease state	normal	basal-like cancer
GDS2341.0.3.4	GDS1313.0.1	-0.53	agent	untreated	Types I and II IFNs	agent	control	TGFb1
GDS715.0.13.18	GDS715.2.8.18	-0.53	agent	none	8-(3-chlorostyryl) caffeine	agent	negative control	1,10-phenanthroline
GDS690.2.4.1	GDS2367.0.1.3	0.53	agent	control	LTb	agent	vehicle	estradiol
GDS1439.0.2	GDS2057.0.1.4	0.53	disease state	benign	metastatic	agent	control	DHT
GDS1353.0.1.2	GDS715.0.10.18	0.53	agent	control	dexamethasone	agent	none	pergolide methanesulfonate
GDS2118.0.2	GDS2362.6.7.2.5	0.53	disease state	normal	refractory anemia with ringed sideroblasts	agent	untreated	chloroguine treated
GDS1574.8.9.11	GDS1220.0.1.3	-0.53	agent	control	endotoxin	disease state	normal	malignant pleural mesothelioma
GDS1331.0.2	GDS2142.0.1	-0.53	disease state	normal	symptomatic	disease state	normal	mild cystic fibrosis
GDS2216.0.1.5	GDS2611.0.3.9	0.53	agent	control	LPS	agent	untreated	IFN-gamma
GDS1543.0.1	GDS2611.0.3.9	0.53	agent	control	tumor necrosis factor	agent	untreated	IFN-gamma
GDS1926.0.2.4	GDS1956.0.5	0.53	agent	control	LTD4	disease state	normal	fascioscapulohumeral muscular dystrophy
GDS715.2.3.18	GDS715.2.12.18	0.53	agent	negative control	erythro-9-(2-hydroxy-3-nonyl)adenine HCl	agent	negative control	5-fluorouracil
GDS2643.0.1.4	GDS1615.0.2	0.53	disease state	normal	Waldenstrom's macroglobulinemia	disease state	normal	Crohn's disease
GDS1956.0.2	GDS2221.0.2	0.53	disease state	normal	juvenile dermatomyositis	agent	untreated	galectin-1
GDS737.0.1	GDS1956.0.5	0.53	disease state	no or mild emphysema	severe emphysema	disease state	normal	fascioscapulohumeral muscular dystrophy
GDS2332.0.3	GDS2118.0.1	-0.53	infection	uninfected	delta pilD mutant	disease state	normal	refractory anemia
GDS2332.0.3	GDS1405.0.1	-0.53	infection	uninfected	delta pilD mutant	agent	untreated	DCI
GDS1850.0.1	GDS2418.0.1	0.53	disease state	healthy	carious	disease state	control	vulvar intraepithelial neoplasia
GDS1850.0.1	GDS1732.0.1	0.53	disease state	healthy	carious	disease state	normal	papillary thyroid cancer
GDS1375.0.1	GDS2617.0.2	0.53	disease state	normal	benign nevi	disease state	normal	tumorigenic cancer cell
GDS2221.1.3	GDS1989.1.7.0	0.53	agent	vehicle	lipopolysaccharide	disease state	normal	lymph node metastasis
GDS2221.1.3	GDS1321.0.1	0.53	agent	vehicle	lipopolysaccharide	disease state	normal	Barrett's esophagus
GDS1362.0.1	GDS2643.0.3.5	0.53	disease state	non-failing heart	non-ischemic cardiomyopathy	disease state	normal	multiple myeloma
GDS1362.0.1	GDS1220.0.1.3	0.53	disease state	non-failing heart	non-ischemic cardiomyopathy	disease state	normal	malignant pleural mesothelioma
GDS1362.0.1	GDS715.2.4.18	-0.53	disease state	non-failing heart	non-ischemic cardiomyopathy	agent	negative control	a-methyl-L-p-tyrosine
GDS1362.0.1	GDS810.0.3	-0.53	disease state	non-failing heart	non-ischemic cardiomyopathy	disease state	control	severe AD
GDS1362.0.1	GDS1746.2.3.0	-0.53	disease state	non-failing heart	non-ischemic cardiomyopathy	disease state	normal	benign hyperplasia
GDS1956.0.5	GDS715.0.9.18	0.53	disease state	normal	fascioscapulohumeral muscular dystrophy	agent	none	5-fluorouridine
GDS1956.0.5	GDS1989.1.3.0	-0.53	disease state	normal	fascioscapulohumeral muscular dystrophy	disease state	normal	atypical nevus
GDS1956.0.5	GDS810.0.1	-0.53	disease state	normal	fascioscapulohumeral muscular dystrophy	disease state	control	incipient AD
GDS2190.0.1	GDS2250.0.1	-0.53	disease state	control	bipolar disorder	disease state	normal	non-basal-like cancer
GDS1397.0.2	GDS715.2.15.18	-0.53	agent	untreated	TNF-alpha	agent	negative control	cyclazosin HCl
GDS268.0.2	GDS1956.0.3	0.53	disease state	non-obese	morbidly obese	disease state	normal	amyotophic lateral sclerosis
GDS2154.0.1	GDS1333.0.1	0.53	disease state	healthy	inflammatory dilated cardiomyopathy	agent	baseline	oxandrolone
GDS2737.0.1.3	GDS1375.0.1	0.53	disease state	normal	endometriosis	disease state	normal	benign nevi
GDS690.2.3.0	GDS2333.1.2.3	0.53	agent	control	flagellin	infection	wild type	delta pilD mutant
GDS690.2.3.0	GDS2643.0.1.5	0.53	agent	control	flagellin	disease state	normal	Waldenstrom's macroglobulinemia
GDS690.2.3.0	GDS1989.1.3.0	-0.53	agent	control	flagellin	disease state	normal	atypical nevus
GDS2705.0.1	GDS1926.0.1.4	0.53	agent	control	rosiglitazone	agent	control	thrombin
GDS1428.0.1.10	GDS2084.0.1	-0.53	agent	untreated	Staphylococcus aureus	disease state	control	polycystic ovary syndrome
GDS1558.0.1.3	GDS1665.0.1	0.53	disease state	no atrial fibrillation	permanent atrial fibrillation	disease state	normal	papillary thyroid carcinoma
GDS1282.0.1	GDS1989.1.6.0	0.53	disease state	control	Wilms' tumor	disease state	normal	metastatic growth phase melanoma
GDS2333.1.2.3	GDS715.2.5.18	-0.53	infection	wild type	delta pilD mutant	agent	negative control	sulmazole
GDS1376.2.3.1	GDS1331.0.2	0.53	disease state	normal	thrombocythemia	disease state	normal	symptomatic
GDS1376.2.3.1	GDS1850.0.1	-0.53	disease state	normal	thrombocythemia	disease state	healthy	carious
GDS2852.0.1.5	GDS1989.1.2.0	-0.53	agent	control	IL-13	disease state	normal	benign nevus
GDS2767.6.8.0	GDS1062.2.3.0	0.53	agent	water	grape juice	disease state	no metastasis	metastasis
GDS2649.2.5.1	GDS484.0.1	0.53	disease state	uninfected	early HIV infection	disease state	normal	leiomyoma
GDS2767.5.8.2	GDS1574.8.9.13	0.53	agent	water	alcohol	agent	control	endotoxin
GDS484.0.1	GDS1926.0.2.4	-0.53	disease state	normal	leiomyoma	agent	control	LTD4
GDS2649.3.5.1	GDS2635.0.3	0.53	disease state	uninfected	chronic HIV infection	disease state	lobular control	invasive ductal carcinoma
GDS2649.3.5.1	GDS2250.0.2	0.53	disease state	uninfected	chronic HIV infection	disease state	normal	BRCA1-associated cancer
GDS2767.5.8.4	GDS2737.0.1.4	0.53	agent	water	alcohol	disease state	normal	endometriosis
GDS2767.6.8.0	GDS1956.0.1	-0.53	agent	water	grape juice	disease state	normal	acute quadriplegic myopathy
GDS2767.6.8.0	GDS690.2.4.1	-0.53	agent	water	grape juice	agent	control	LTb
GDS2767.6.8.0	GDS1427.0.2	0.53	agent	water	grape juice	infection	control	v-Myb
GDS2767.6.8.0	GDS1746.2.3.0	0.53	agent	water	grape juice	disease state	normal	benign hyperplasia
GDS2649.3.5.0	GDS2221.0.2	0.53	disease state	uninfected	chronic HIV infection	agent	untreated	galectin-1
GDS2649.3.5.0	GDS2118.0.1	0.53	disease state	uninfected	chronic HIV infection	disease state	normal	refractory anemia
GDS2649.2.5.1	GDS1685.0.1	0.53	disease state	uninfected	early HIV infection	disease state	normal	hereditary gingival fibromatosis
GDS2767.7.8.0	GDS2142.0.2	-0.53	agent	water	red wine	disease state	normal	severe cystic fibrosis
GDS2767.7.8.0	GDS2367.0.1.3	-0.53	agent	water	red wine	agent	vehicle	estradiol
GDS2767.7.8.0	GDS1312.0.1	0.53	agent	water	red wine	disease state	normal	cancer
GDS2362.6.7.2.5	GDS2767.5.8.2	-0.53	agent	untreated	chloroguine treated	agent	water	alcohol
GDS715.2.14.18	GDS266.0.1.2	0.53	agent	negative control	R-(-)-apomorphine HCl	disease state	no atopy	atopy
GDS2250.0.3	GDS715.1.2.18	-0.53	disease state	normal	basal-like cancer	agent	negative control	positive control
GDS2250.0.3	GDS484.0.1	0.53	disease state	normal	basal-like cancer	disease state	normal	leiomyoma
GDS2250.0.1	GDS484.0.1	0.53	disease state	normal	non-basal-like cancer	disease state	normal	leiomyoma
GDS1989.1.6.0	GDS505.0.1	0.53	disease state	normal	metastatic growth phase melanoma	disease state	normal	RCC
GDS1362.0.1	GDS2649.4.5.0	-0.53	disease state	non-failing heart	non-ischemic cardiomyopathy	disease state	uninfected	non-progressive HIV infection
GDS2737.0.1.3	GDS715.1.2.18	-0.53	disease state	normal	endometriosis	agent	negative control	positive control
GDS1615.0.1	GDS715.2.8.18	0.52	disease state	normal	ulcerative colitis	agent	negative control	1,10-phenanthroline
GDS1259.0.1	GDS2341.0.3.5	0.52	disease state	normal	dermatomyositis	agent	untreated	Types I and II IFNs
GDS1259.0.1	GDS2635.0.3	0.52	disease state	normal	dermatomyositis	disease state	lobular control	invasive ductal carcinoma
GDS2362.6.7.2.5	GDS1427.0.2	0.52	agent	untreated	chloroguine treated	infection	control	v-Myb
GDS2191.0.1	GDS1353.0.1.2	-0.52	disease state	control	bipolar disorder	agent	control	dexamethasone
GDS2643.0.3.5	GDS690.2.5.0	0.52	disease state	normal	multiple myeloma	agent	control	TNFa
GDS2643.0.3.5	GDS1427.0.2	-0.52	disease state	normal	multiple myeloma	infection	control	v-Myb
GDS715.0.10.18	GDS1574.8.9.12	0.52	agent	none	pergolide methanesulfonate	agent	control	endotoxin
GDS2250.0.2	GDS1558.0.1.3	0.52	disease state	normal	BRCA1-associated cancer	disease state	no atrial fibrillation	permanent atrial fibrillation
GDS2250.0.2	GDS1630.2.4.1	-0.52	disease state	normal	BRCA1-associated cancer	agent	untreated	atorvastatin
GDS2250.0.3	GDS2307.0.1	0.52	disease state	normal	basal-like cancer	agent	untreated	LDL
GDS2250.0.3	GDS2609.0.1	-0.52	disease state	normal	basal-like cancer	disease state	healthy control	early onset colorectal cancer
GDS2414.0.1.3	GDS1926.0.2.4	0.52	agent	control	trophoblast conditioned medium	agent	control	LTD4
GDS2414.0.1.3	GDS2021.0.1	0.52	agent	control	trophoblast conditioned medium	agent	control	metoprolol
GDS1783.0.1	GDS1736.0.1	0.52	agent	control	thapsigargin	agent	control	arachidonic acid
GDS1783.0.1	GDS2367.0.1.3	0.52	agent	control	thapsigargin	agent	vehicle	estradiol
GDS1783.0.1	GDS690.2.4.1	0.52	agent	control	thapsigargin	agent	control	LTb
GDS1783.0.1	GDS2021.0.1	0.52	agent	control	thapsigargin	agent	control	metoprolol
GDS2643.0.1.5	GDS715.2.8.18	-0.52	disease state	normal	Waldenstrom's macroglobulinemia	agent	negative control	1,10-phenanthroline
GDS2367.0.1.3	GDS1321.0.2	0.52	agent	vehicle	estradiol	disease state	normal	adenocarcinoma
GDS2367.0.1.3	GDS1326.2.3.1	-0.52	agent	vehicle	estradiol	agent	control	E2
GDS1220.0.1.3	GDS1989.1.5.0	0.52	disease state	normal	malignant pleural mesothelioma	disease state	normal	vertical growth phase melanoma
GDS1736.0.1	GDS1543.0.1	0.52	agent	control	arachidonic acid	agent	control	tumor necrosis factor
GDS715.0.1.16	GDS1331.0.2	0.52	agent	none	positive control	disease state	normal	symptomatic
GDS2221.1.2	GDS2418.0.1	0.52	agent	vehicle	galectin-1	disease state	control	vulvar intraepithelial neoplasia
GDS2221.1.2	GDS2250.0.2	0.52	agent	vehicle	galectin-1	disease state	normal	BRCA1-associated cancer
GDS2221.1.2	GDS1428.0.5.10	0.52	agent	vehicle	galectin-1	agent	untreated	Anaplasma phagocytophilum
GDS2333.0.2.3	GDS715.2.9.18	0.52	infection	uninfected	delta pilD mutant	agent	negative control	5-fluorouridine
GDS2333.0.2.3	GDS651.0.1	-0.52	infection	uninfected	delta pilD mutant	disease state	normal	idiopathic dilated
GDS1397.0.1	GDS1574.8.9.11	-0.52	agent	untreated	HIV	agent	control	endotoxin
GDS1397.0.1	GDS651.0.1	-0.52	agent	untreated	HIV	disease state	normal	idiopathic dilated
GDS1397.0.1	GDS715.0.8.16	-0.52	agent	untreated	HIV	agent	none	1,10-phenanthroline
GDS715.0.8.16	GDS1956.0.1	-0.52	agent	none	1,10-phenanthroline	disease state	normal	acute quadriplegic myopathy
GDS1956.0.6	GDS737.0.1	0.52	disease state	normal	Emery-Dreifuss muscular dystrophy	disease state	no or mild emphysema	severe emphysema
GDS1956.0.6	GDS2250.0.1	-0.52	disease state	normal	Emery-Dreifuss muscular dystrophy	disease state	normal	non-basal-like cancer
GDS2705.0.3	GDS2428.0.1.4	0.52	agent	control	rosiglitazone plus carboplatin	agent	untreated	5-aza-dC
GDS2142.0.2	GDS1989.1.4.0	-0.52	disease state	normal	severe cystic fibrosis	disease state	normal	melanoma in situ
GDS2397.0.1	GDS715.0.4.18	0.52	disease state	normal	idiopathic myelofibrosis	agent	none	a-methyl-L-p-tyrosine
GDS1362.0.2	GDS2191.0.1	-0.52	disease state	non-failing heart	ischemic cardiomyopathy	disease state	control	bipolar disorder
GDS2118.0.3	GDS1392.0.1	0.52	disease state	normal	refractory anemia with excess blasts	disease state	normal	rheumatoid arthritis, on methotrexate
GDS2205.0.1	GDS651.0.1	0.52	disease state	non-failing	dilated cardiomyopathy	disease state	normal	idiopathic dilated
GDS2205.0.1	GDS2154.0.1	0.52	disease state	non-failing	dilated cardiomyopathy	disease state	healthy	inflammatory dilated cardiomyopathy
GDS1746.2.4.0	GDS1665.0.1	0.52	disease state	normal	basaloid	disease state	normal	papillary thyroid carcinoma
GDS1746.2.4.0	GDS1321.0.2	-0.52	disease state	normal	basaloid	disease state	normal	adenocarcinoma
GDS715.0.7.18	GDS1321.0.1	0.52	agent	none	4,5-dianilinophthalimide	disease state	normal	Barrett's esophagus
GDS2118.0.1	GDS2250.0.3	0.52	disease state	normal	refractory anemia	disease state	normal	basal-like cancer
GDS2118.0.1	GDS2617.0.2	0.52	disease state	normal	refractory anemia	disease state	normal	tumorigenic cancer cell
GDS715.0.9.18	GDS1956.0.2	0.52	agent	none	5-fluorouridine	disease state	normal	juvenile dermatomyositis
GDS715.0.3.18	GDS715.2.10.18	0.52	agent	none	erythro-9-(2-hydroxy-3-nonyl)adenine HCl	agent	negative control	pergolide methanesulfonate
GDS2221.0.3	GDS1428.0.5.10	0.52	agent	untreated	lipopolysaccharide	agent	untreated	Anaplasma phagocytophilum
GDS690.2.4.1	GDS1397.0.1	0.52	agent	control	LTb	agent	untreated	HIV
GDS1439.0.2	GDS2428.0.1.2	-0.52	disease state	benign	metastatic	agent	untreated	5-aza-dC
GDS2341.0.3.5	GDS2362.6.7.2.5	-0.52	agent	untreated	Types I and II IFNs	agent	untreated	chloroguine treated
GDS2341.0.2.5	GDS1282.0.2	0.52	agent	untreated	Type II IFN	disease state	control	clear cell sarcoma of the kidney
GDS2414.0.1.4	GDS1850.0.1	0.52	agent	control	trophoblast conditioned medium	disease state	healthy	carious
GDS2414.0.1.4	GDS651.0.2	-0.52	agent	control	trophoblast conditioned medium	disease state	normal	ischemic
GDS1630.2.4.0	GDS1926.0.2.4	-0.52	agent	untreated	atorvastatin	agent	control	LTD4
GDS1630.2.4.0	GDS1956.0.3	-0.52	agent	untreated	atorvastatin	disease state	normal	amyotophic lateral sclerosis
GDS1405.0.1	GDS1732.0.1	-0.52	agent	untreated	DCI	disease state	normal	papillary thyroid cancer
GDS1447.0.1	GDS1574.8.9.11	0.52	agent	control	vanadium	agent	control	endotoxin
GDS1447.0.1	GDS2617.0.1	-0.52	agent	control	vanadium	disease state	normal	non-tumorigenic cancer cell
GDS1956.0.7	GDS1321.0.1	0.52	disease state	normal	Becker muscular dystrophy	disease state	normal	Barrett's esophagus
GDS2118.0.2	GDS2221.0.3	-0.52	disease state	normal	refractory anemia with ringed sideroblasts	agent	untreated	lipopolysaccharide
GDS1331.0.2	GDS2333.1.2.3	0.52	disease state	normal	symptomatic	infection	wild type	delta pilD mutant
GDS1331.0.2	GDS1665.0.1	-0.52	disease state	normal	symptomatic	disease state	normal	papillary thyroid carcinoma
GDS1989.1.2.0	GDS2250.0.3	0.52	disease state	normal	benign nevus	disease state	normal	basal-like cancer
GDS1926.0.3.4	GDS2617.0.2	-0.52	agent	control	LTD4 and thrombin	disease state	normal	tumorigenic cancer cell
GDS1926.0.3.4	GDS1439.0.2	-0.52	agent	control	LTD4 and thrombin	disease state	benign	metastatic
GDS1326.2.3.0	GDS715.2.7.18	0.52	agent	control	E2	agent	negative control	4,5-dianilinophthalimide
GDS2215.0.1	GDS1553.0.1	0.52	agent	control	chlorpyrifos	agent	untreated	fullerene
GDS1543.0.1	GDS1427.0.2	-0.52	agent	control	tumor necrosis factor	infection	control	v-Myb
GDS1956.0.9	GDS2617.0.2	0.52	disease state	normal	Calpain 3 mutation	disease state	normal	tumorigenic cancer cell
GDS2697.0.1	GDS1427.0.2	0.52	disease state	normal	teratozoospermia	infection	control	v-Myb
GDS2697.0.1	GDS1926.0.2.4	-0.52	disease state	normal	teratozoospermia	agent	control	LTD4
GDS2697.0.1	GDS2215.0.1	-0.52	disease state	normal	teratozoospermia	agent	control	chlorpyrifos
GDS2643.0.1.4	GDS2118.0.3	-0.52	disease state	normal	Waldenstrom's macroglobulinemia	disease state	normal	refractory anemia with excess blasts
GDS1956.0.2	GDS2635.0.3	0.52	disease state	normal	juvenile dermatomyositis	disease state	lobular control	invasive ductal carcinoma
GDS1956.0.2	GDS2221.0.3	0.52	disease state	normal	juvenile dermatomyositis	agent	untreated	lipopolysaccharide
GDS1956.0.2	GDS1543.0.1	0.52	disease state	normal	juvenile dermatomyositis	agent	control	tumor necrosis factor
GDS2332.0.3	GDS2617.0.2	-0.52	infection	uninfected	delta pilD mutant	disease state	normal	tumorigenic cancer cell
GDS1989.1.5.0	GDS2341.0.1.4	0.52	disease state	normal	vertical growth phase melanoma	agent	untreated	Type I IFN
GDS2057.0.1.4	GDS1312.0.1	0.52	agent	control	DHT	disease state	normal	cancer
GDS2221.1.3	GDS1989.1.5.0	0.52	agent	vehicle	lipopolysaccharide	disease state	normal	vertical growth phase melanoma
GDS2221.1.3	GDS1428.0.5.10	0.52	agent	vehicle	lipopolysaccharide	agent	untreated	Anaplasma phagocytophilum
GDS2333.0.2.4	GDS1313.0.1	0.52	infection	uninfected	delta pilD mutant	agent	control	TGFb1
GDS2333.0.2.4	GDS1926.0.1.4	0.52	infection	uninfected	delta pilD mutant	agent	control	thrombin
GDS1783.0.2	GDS1956.0.8	0.52	agent	control	high potassium	disease state	normal	Duchenne muscular dystrophy
GDS1783.0.2	GDS2852.0.1.5	0.52	agent	control	high potassium	agent	control	IL-13
GDS268.0.2	GDS1956.0.5	0.52	disease state	non-obese	morbidly obese	disease state	normal	fascioscapulohumeral muscular dystrophy
GDS2737.0.1.3	GDS1665.0.1	0.52	disease state	normal	endometriosis	disease state	normal	papillary thyroid carcinoma
GDS2737.0.1.3	GDS651.0.2	0.52	disease state	normal	endometriosis	disease state	normal	ischemic
GDS690.2.3.0	GDS2239.0.1	0.52	agent	control	flagellin	agent	control	hepatitis C virus core protein
GDS690.2.3.0	GDS1736.0.1	0.52	agent	control	flagellin	agent	control	arachidonic acid
GDS2221.0.2	GDS1428.0.5.10	0.52	agent	untreated	galectin-1	agent	untreated	Anaplasma phagocytophilum
GDS2221.0.2	GDS1989.1.7.0	0.52	agent	untreated	galectin-1	disease state	normal	lymph node metastasis
GDS2705.0.2	GDS2341.0.1.4	-0.52	agent	control	carboplatin	agent	untreated	Type I IFN
GDS1428.0.1.10	GDS715.2.4.18	0.52	agent	untreated	Staphylococcus aureus	agent	negative control	a-methyl-L-p-tyrosine
GDS1439.0.1	GDS2635.0.3	0.52	disease state	benign	primary	disease state	lobular control	invasive ductal carcinoma
GDS2333.1.2.3	GDS2643.0.1.5	0.52	infection	wild type	delta pilD mutant	disease state	normal	Waldenstrom's macroglobulinemia
GDS2333.1.2.3	GDS1850.0.1	-0.52	infection	wild type	delta pilD mutant	disease state	healthy	carious
GDS2214.0.1	GDS2221.1.2	0.52	agent	control	lipopolysaccharide	agent	vehicle	galectin-1
GDS2214.0.1	GDS1428.0.3.10	-0.52	agent	control	lipopolysaccharide	agent	untreated	HL60 cell lysate
GDS1630.2.3.1	GDS1902.0.1.8.9	-0.52	agent	untreated	mevalonate	agent	none	ethanol control
GDS1549.3.4.2	GDS1375.0.2	0.52	agent	control	estradiol	disease state	normal	malignant melanoma
GDS2852.0.1.5	GDS2153.0.1	0.52	agent	control	IL-13	disease state	normal	dermatomyositis
GDS2649.4.5.0	GDS266.0.1.2	-0.52	disease state	uninfected	non-progressive HIV infection	disease state	no atopy	atopy
GDS2767.7.8.3	GDS1615.0.1	-0.52	agent	water	red wine	disease state	normal	ulcerative colitis
GDS484.0.1	GDS289.0.1	0.52	disease state	normal	leiomyoma	disease state	control	chronic obstructive pulmonary disease
GDS2649.3.5.1	GDS2221.1.3	0.52	disease state	uninfected	chronic HIV infection	agent	vehicle	lipopolysaccharide
GDS2767.5.8.0	GDS2205.0.1	-0.52	agent	water	alcohol	disease state	non-failing	dilated cardiomyopathy
GDS2767.5.8.4	GDS1956.0.2	-0.52	agent	water	alcohol	disease state	normal	juvenile dermatomyositis
GDS2767.5.8.4	GDS2852.0.1.5	-0.52	agent	water	alcohol	agent	control	IL-13
GDS2767.6.8.0	GDS690.2.5.0	-0.52	agent	water	grape juice	agent	control	TNFa
GDS2767.6.8.0	GDS715.2.9.18	-0.52	agent	water	grape juice	agent	negative control	5-fluorouridine
GDS2767.6.8.0	GDS715.0.6.16	0.52	agent	water	grape juice	agent	none	16-ketoestradiol
GDS2649.2.5.1	GDS1439.0.1	0.52	disease state	uninfected	early HIV infection	disease state	benign	primary
GDS2767.7.8.0	GDS715.2.11.18	0.52	agent	water	red wine	agent	negative control	scopolamine methyl bromide
GDS1615.0.2	GDS2649.2.5.0	-0.52	disease state	normal	Crohn's disease	disease state	uninfected	early HIV infection
GDS1397.0.1	GDS1062.2.3.0	-0.52	agent	untreated	HIV	disease state	no metastasis	metastasis
GDS2414.0.1.4	GDS484.0.1	-0.52	agent	control	trophoblast conditioned medium	disease state	normal	leiomyoma
GDS2697.0.1	GDS1062.2.3.0	0.52	disease state	normal	teratozoospermia	disease state	no metastasis	metastasis
GDS1615.0.1	GDS715.2.7.18	0.51	disease state	normal	ulcerative colitis	agent	negative control	4,5-dianilinophthalimide
GDS2635.0.2	GDS2737.0.1.3	0.51	disease state	lobular control	invasive lobular carcinoma	disease state	normal	endometriosis
GDS2362.6.7.2.5	GDS715.0.1.16	-0.51	agent	untreated	chloroguine treated	agent	none	positive control
GDS1333.0.1	GDS2737.0.1.2	0.51	agent	baseline	oxandrolone	disease state	normal	endometriosis
GDS1333.0.1	GDS1956.0.5	-0.51	agent	baseline	oxandrolone	disease state	normal	fascioscapulohumeral muscular dystrophy
GDS2418.0.1	GDS1326.2.3.1	-0.51	disease state	control	vulvar intraepithelial neoplasia	agent	control	E2
GDS2643.0.3.5	GDS2737.0.1.4	-0.51	disease state	normal	multiple myeloma	disease state	normal	endometriosis
GDS2611.0.3.9	GDS2414.0.1.4	0.51	agent	untreated	IFN-gamma	agent	control	trophoblast conditioned medium
GDS2250.0.3	GDS2333.1.2.4	0.51	disease state	normal	basal-like cancer	infection	wild type	delta pilD mutant
GDS2250.0.3	GDS715.0.9.18	0.51	disease state	normal	basal-like cancer	agent	none	5-fluorouridine
GDS2200.0.1	GDS2617.0.2	0.51	disease state	normal	actinic keratosis	disease state	normal	tumorigenic cancer cell
GDS1615.0.2	GDS715.0.7.18	0.51	disease state	normal	Crohn's disease	agent	none	4,5-dianilinophthalimide
GDS1050.2.3.0	GDS1926.0.2.4	-0.51	agent	untreated	valproic acid	agent	control	LTD4
GDS1783.0.1	GDS2852.0.1.5	0.51	agent	control	thapsigargin	agent	control	IL-13
GDS1783.0.1	GDS690.2.5.0	0.51	agent	control	thapsigargin	agent	control	TNFa
GDS1783.0.1	GDS2191.0.1	-0.51	agent	control	thapsigargin	disease state	control	bipolar disorder
GDS1783.0.1	GDS1427.0.2	-0.51	agent	control	thapsigargin	infection	control	v-Myb
GDS1783.0.1	GDS2697.0.1	-0.51	agent	control	thapsigargin	disease state	normal	teratozoospermia
GDS1326.2.3.1	GDS1989.1.6.0	-0.51	agent	control	E2	disease state	normal	metastatic growth phase melanoma
GDS2617.0.2	GDS1989.1.5.0	0.51	disease state	normal	tumorigenic cancer cell	disease state	normal	vertical growth phase melanoma
GDS2221.1.2	GDS1989.1.6.0	0.51	agent	vehicle	galectin-1	disease state	normal	metastatic growth phase melanoma
GDS2333.0.2.3	GDS1989.1.3.0	-0.51	infection	uninfected	delta pilD mutant	disease state	normal	atypical nevus
GDS2428.0.1.2	GDS2057.0.1.4	-0.51	agent	untreated	5-aza-dC	agent	control	DHT
GDS1956.0.6	GDS1375.0.2	-0.51	disease state	normal	Emery-Dreifuss muscular dystrophy	disease state	normal	malignant melanoma
GDS2142.0.2	GDS2737.0.1.4	-0.51	disease state	normal	severe cystic fibrosis	disease state	normal	endometriosis
GDS1331.0.1	GDS2142.0.1	-0.51	disease state	normal	presymptomatic	disease state	normal	mild cystic fibrosis
GDS1362.0.2	GDS2643.0.1.5	0.51	disease state	non-failing heart	ischemic cardiomyopathy	disease state	normal	Waldenstrom's macroglobulinemia
GDS690.2.5.0	GDS1736.0.1	0.51	agent	control	TNFa	agent	control	arachidonic acid
GDS1375.0.2	GDS1989.1.3.0	0.51	disease state	normal	malignant melanoma	disease state	normal	atypical nevus
GDS2333.1.2.4	GDS1926.0.1.4	-0.51	infection	wild type	delta pilD mutant	agent	control	thrombin
GDS1746.2.4.0	GDS1282.0.2	-0.51	disease state	normal	basaloid	disease state	control	clear cell sarcoma of the kidney
GDS1746.2.4.0	GDS1783.0.1	-0.51	disease state	normal	basaloid	agent	control	thapsigargin
GDS1746.2.4.0	GDS1783.0.2	-0.51	disease state	normal	basaloid	agent	control	high potassium
GDS2341.0.1.5	GDS1220.0.1.3	0.51	agent	untreated	Type I IFN	disease state	normal	malignant pleural mesothelioma
GDS2341.0.1.5	GDS1321.0.2	0.51	agent	untreated	Type I IFN	disease state	normal	adenocarcinoma
GDS1971.0.1	GDS2362.6.7.2.5	-0.51	disease state	healthy	uncomplicated malaria	agent	untreated	chloroguine treated
GDS2214.0.2	GDS2216.0.1.5	0.51	agent	control	HMGB1	agent	control	LPS
GDS715.0.7.18	GDS1312.0.1	-0.51	agent	none	4,5-dianilinophthalimide	disease state	normal	cancer
GDS2367.3.4.2	GDS715.2.15.18	0.51	infection	control adenovirus	adenovirus carrying estrogen receptor beta	agent	negative control	cyclazosin HCl
GDS2367.3.4.2	GDS2611.0.1.9	-0.51	infection	control adenovirus	adenovirus carrying estrogen receptor beta	agent	untreated	keratinocyte growth factor
GDS2250.0.1	GDS2643.0.1.5	0.51	disease state	normal	non-basal-like cancer	disease state	normal	Waldenstrom's macroglobulinemia
GDS2341.0.3.4	GDS1312.0.1	-0.51	agent	untreated	Types I and II IFNs	disease state	normal	cancer
GDS715.0.3.18	GDS715.2.11.18	-0.51	agent	none	erythro-9-(2-hydroxy-3-nonyl)adenine HCl	agent	negative control	scopolamine methyl bromide
GDS2221.0.3	GDS1989.1.5.0	0.51	agent	untreated	lipopolysaccharide	disease state	normal	vertical growth phase melanoma
GDS690.2.4.1	GDS1331.0.2	0.51	agent	control	LTb	disease state	normal	symptomatic
GDS690.2.4.1	GDS715.2.4.18	-0.51	agent	control	LTb	agent	negative control	a-methyl-L-p-tyrosine
GDS1439.0.2	GDS1685.0.1	0.51	disease state	benign	metastatic	disease state	normal	hereditary gingival fibromatosis
GDS1439.0.2	GDS737.0.1	-0.51	disease state	benign	metastatic	disease state	no or mild emphysema	severe emphysema
GDS2341.0.3.5	GDS1282.0.2	0.51	agent	untreated	Types I and II IFNs	disease state	control	clear cell sarcoma of the kidney
GDS2341.0.3.5	GDS2200.0.2	0.51	agent	untreated	Types I and II IFNs	disease state	normal	squamous cell carcinoma
GDS1989.1.7.0	GDS2307.0.1	-0.51	disease state	normal	lymph node metastasis	agent	untreated	LDL
GDS1630.2.4.0	GDS1220.0.1.3	-0.51	agent	untreated	atorvastatin	disease state	normal	malignant pleural mesothelioma
GDS1405.0.1	GDS2418.0.1	-0.51	agent	untreated	DCI	disease state	control	vulvar intraepithelial neoplasia
GDS1956.0.7	GDS1783.0.2	0.51	disease state	normal	Becker muscular dystrophy	agent	control	high potassium
GDS1331.0.2	GDS2367.0.1.3	0.51	disease state	normal	symptomatic	agent	vehicle	estradiol
GDS1331.0.2	GDS715.0.14.18	0.51	disease state	normal	symptomatic	agent	none	R-(-)-apomorphine HCl
GDS1926.0.3.4	GDS1259.0.1	0.51	agent	control	LTD4 and thrombin	disease state	normal	dermatomyositis
GDS1926.0.3.4	GDS1783.0.1	0.51	agent	control	LTD4 and thrombin	agent	control	thapsigargin
GDS1326.2.3.0	GDS2705.0.2	0.51	agent	control	E2	agent	control	carboplatin
GDS1732.0.1	GDS2617.0.2	0.51	disease state	normal	papillary thyroid cancer	disease state	normal	tumorigenic cancer cell
GDS1926.0.2.4	GDS1362.0.2	0.51	agent	control	LTD4	disease state	non-failing heart	ischemic cardiomyopathy
GDS1574.8.9.15	GDS715.2.15.18	0.51	agent	control	endotoxin	agent	negative control	cyclazosin HCl
GDS1956.0.9	GDS1282.0.1	0.51	disease state	normal	Calpain 3 mutation	disease state	control	Wilms' tumor
GDS2057.0.2.4	GDS1667.0.1	0.51	agent	control	RTI-018	infection	HPV negative	HPV positive
GDS2057.0.2.4	GDS2418.0.1	0.51	agent	control	RTI-018	disease state	control	vulvar intraepithelial neoplasia
GDS2057.0.2.4	GDS1375.0.2	0.51	agent	control	RTI-018	disease state	normal	malignant melanoma
GDS2057.0.2.4	GDS2200.0.2	0.51	agent	control	RTI-018	disease state	normal	squamous cell carcinoma
GDS715.2.3.18	GDS715.2.13.18	0.51	agent	negative control	erythro-9-(2-hydroxy-3-nonyl)adenine HCl	agent	negative control	8-(3-chlorostyryl) caffeine
GDS1321.0.2	GDS1375.0.1	-0.51	disease state	normal	adenocarcinoma	disease state	normal	benign nevi
GDS2697.0.1	GDS2255.3.4.0	0.51	disease state	normal	teratozoospermia	agent	untreated	endotoxin
GDS2643.0.1.4	GDS1574.8.9.11	0.51	disease state	normal	Waldenstrom's macroglobulinemia	agent	control	endotoxin
GDS2200.0.2	GDS1282.0.1	0.51	disease state	normal	squamous cell carcinoma	disease state	control	Wilms' tumor
GDS1282.0.2	GDS1989.1.7.0	0.51	disease state	control	clear cell sarcoma of the kidney	disease state	normal	lymph node metastasis
GDS1956.0.2	GDS268.0.2	0.51	disease state	normal	juvenile dermatomyositis	disease state	non-obese	morbidly obese
GDS737.0.1	GDS1746.2.4.0	-0.51	disease state	no or mild emphysema	severe emphysema	disease state	normal	basaloid
GDS2332.0.3	GDS2021.0.1	0.51	infection	uninfected	delta pilD mutant	agent	control	metoprolol
GDS2332.0.3	GDS1428.0.1.10	0.51	infection	uninfected	delta pilD mutant	agent	untreated	Staphylococcus aureus
GDS1850.0.1	GDS1375.0.1	0.51	disease state	healthy	carious	disease state	normal	benign nevi
GDS1617.0.2	GDS2367.0.2.4	0.51	agent	control	50uM zinc	agent	vehicle	tamoxifen
GDS2367.0.2.3	GDS2332.0.3	-0.51	agent	vehicle	tamoxifen	infection	uninfected	delta pilD mutant
[truncated: 884 more rows]
