# Supplementary material for: Human Disease-Drug Network Based on Genomic Expression Profiles
Source: PLoS One. 2009 Aug 6;4(8):e6536. doi: 10.1371/journal.pone.0006536 (PMC2715883; doi:10.1371/journal.pone.0006536)
Supplement: Table S5 — Mapping the enrichment-derived connected diseases onto MeSH (0.05 MB TXT) [file pone.0006536.s005.txt]

Mapping the enrichment-derived connected diseases onto MeSH
sig	profile	mesh_sub1	mesh_sub2	level
GDS2617.0.2	GDS484.0.1	Carcinoma	Leiomyoma	2
GDS1362.0.1	GDS2617.0.1	Carcinoma	Cardiomyopathies	0
GDS1282.0.2	GDS1989.1.7.0	Sarcoma, Clear Cell	Lymphatic Metastasis	1
GDS1615.0.1	GDS1956.0.10	Colitis, Ulcerative	Muscular Diseases	0
GDS1376.2.3.1	GDS1850.0.1	Thrombocythemia, Hemorrhagic	Dental Caries	0
GDS1321.0.1	GDS484.0.1	Leiomyoma	Barrett Esophagus	0
GDS1312.0.1	GDS2617.0.1	Carcinoma	Carcinoma	4
GDS2649.2.5.1	GDS484.0.1	HIV Infections	Leiomyoma	0
GDS1956.0.10	GDS1956.0.7	Muscular Diseases	Muscular Dystrophies	3
GDS1375.0.2	GDS1439.0.2	Neoplasm Metastasis	Melanoma	1
GDS1362.0.1	GDS2432.0.1	Cardiomyopathies	Adenoma	0
GDS2397.0.1	GDS2418.0.1	Cervical Intraepithelial Neoplasia	Myelofibrosis	0
GDS2609.0.1	GDS2649.2.5.1	HIV Infections	Colorectal Neoplasms	0
GDS651.0.1	GDS651.0.2	Cardiomyopathy, Dilated	Cardiomyopathy, Restrictive	3
GDS1989.1.2.0	GDS1989.1.6.0	Melanoma	Nevus	3
GDS1376.2.3.1	GDS2643.0.3.5	Thrombocythemia, Hemorrhagic	Multiple Myeloma	3
GDS1375.0.1	GDS2609.0.1	Colorectal Neoplasms	Nevus	1
GDS1376.2.3.1	GDS2191.0.1	Thrombocythemia, Hemorrhagic	Bipolar Disorder	0
GDS1956.0.6	GDS2084.0.1	Muscular Dystrophy, Emery-Dreifuss	Polycystic Ovary Syndrome	0
GDS1956.0.5	GDS1956.0.8	Muscular Dystrophy, Facioscapulohumeral	Muscular Dystrophy, Duchenne	5
GDS1282.0.1	GDS2200.0.2	Carcinoma, Squamous Cell	Wilms Tumor	2
GDS2142.0.1	GDS2643.0.3.5	Multiple Myeloma	Cystic Fibrosis	0
GDS1956.0.1	GDS1989.1.2.0	Nevus	Myopathy, Central Core	0
GDS2200.0.2	GDS2617.0.2	Carcinoma	Carcinoma, Squamous Cell	4
GDS1665.0.1	GDS2118.0.3	Anemia, Refractory, with Excess of Blasts	Thyroid Neoplasms	0
GDS1850.0.1	GDS2643.0.3.5	Multiple Myeloma	Dental Caries	0
GDS1331.0.1	GDS2432.0.1	Huntington Disease	Adenoma	0
GDS1956.0.11	GDS1956.0.8	Muscular Dystrophy, Duchenne	Muscular Diseases	3
GDS1956.0.6	GDS737.0.1	Muscular Dystrophy, Emery-Dreifuss	Emphysema	0
GDS1362.0.2	GDS1850.0.1	Cardiomyopathy, Restrictive	Dental Caries	0
GDS1312.0.1	GDS2649.2.5.1	HIV Infections	Carcinoma	0
GDS1989.1.4.0	GDS2737.0.1.3	Endometriosis	Melanoma	0
GDS1956.0.2	GDS2142.0.1	Dermatomyositis	Cystic Fibrosis	0
GDS1989.1.5.0	GDS2635.0.3	Carcinoma, Ductal	Melanoma	2
GDS2250.0.3	GDS2617.0.1	Carcinoma, Basal Cell	Carcinoma	4
GDS1312.0.1	GDS1321.0.2	Adenocarcinoma	Carcinoma	4
GDS1439.0.2	GDS2250.0.2	Carcinoma, Ductal, Breast	Neoplasm Metastasis	1
GDS2142.0.2	GDS2737.0.1.4	Cystic Fibrosis	Endometriosis	0
GDS1257.0.2	GDS1956.0.3	Amyotrophic Lateral Sclerosis	Hemoglobin SC Disease	0
GDS1665.0.1	GDS1732.0.1	Thyroid Neoplasms	Thyroid Neoplasms	4
GDS2418.0.1	GDS2649.3.5.1	HIV Infections	Cervical Intraepithelial Neoplasia	0
GDS2250.0.1	GDS2609.0.1	Carcinoma	Colorectal Neoplasms	1
GDS810.0.1	GDS810.0.3	Alzheimer Disease	Alzheimer Disease	5
GDS1665.0.1	GDS1746.2.4.0	Prostatic Neoplasms	Thyroid Neoplasms	2
GDS2643.0.1.5	GDS2643.0.3.5	Multiple Myeloma	Waldenstrom Macroglobulinemia	4
GDS1439.0.2	GDS1558.0.1.3	Neoplasm Metastasis	Atrial Fibrillation	2
GDS2200.0.2	GDS2617.0.1	Carcinoma	Carcinoma, Squamous Cell	4
GDS1375.0.1	GDS1989.1.4.0	Nevus	Melanoma	3
GDS1989.1.3.0	GDS2609.0.1	Colorectal Neoplasms	Nevus	1
GDS1362.0.1	GDS2142.0.2	Cardiomyopathies	Cystic Fibrosis	0
GDS1989.1.4.0	GDS2250.0.1	Carcinoma	Melanoma	2
GDS1956.0.4	GDS2191.0.1	Bipolar Disorder	Spastic Paraplegia, Hereditary	0
GDS1331.0.1	GDS1956.0.2	Huntington Disease	Dermatomyositis	1
GDS1989.1.4.0	GDS2635.0.3	Carcinoma, Ductal	Melanoma	2
GDS1259.0.1	GDS2418.0.1	Dermatomyositis	Cervical Intraepithelial Neoplasia	0
GDS2250.0.2	GDS2649.2.5.1	HIV Infections	Carcinoma, Ductal, Breast	0
GDS2118.0.2	GDS2397.0.1	Myelofibrosis	Anemia, Sideroblastic	3
GDS1376.2.3.1	GDS1956.0.5	Thrombocythemia, Hemorrhagic	Muscular Dystrophy, Facioscapulohumeral	0
GDS1850.0.1	GDS1956.0.10	Dental Caries	Muscular Diseases	0
GDS2250.0.1	GDS2617.0.2	Carcinoma	Carcinoma	4
GDS1665.0.1	GDS2250.0.2	Carcinoma, Ductal, Breast	Thyroid Neoplasms	2
GDS1259.0.1	GDS1989.1.5.0	Dermatomyositis	Melanoma	0
GDS1439.0.2	GDS2617.0.2	Carcinoma	Neoplasm Metastasis	1
GDS1282.0.1	GDS1956.0.11	Muscular Diseases	Wilms Tumor	0
GDS1331.0.1	GDS1956.0.1	Huntington Disease	Myopathy, Central Core	1
GDS1989.1.3.0	GDS1989.1.6.0	Nevus	Melanoma	3
GDS1312.0.1	GDS1732.0.1	Carcinoma	Thyroid Neoplasms	1
GDS1220.0.1.3	GDS2643.0.3.5	Multiple Myeloma	Mesothelioma	2
GDS1956.0.7	GDS1956.0.9	Muscular Diseases	Muscular Dystrophies	3
GDS2250.0.1	GDS2635.0.3	Carcinoma	Carcinoma, Ductal	4
GDS1439.0.2	GDS2250.0.1	Carcinoma	Neoplasm Metastasis	1
GDS1956.0.2	GDS651.0.1	Cardiomyopathy, Dilated	Dermatomyositis	0
GDS1375.0.2	GDS2250.0.1	Carcinoma	Melanoma	2
GDS1375.0.1	GDS2118.0.3	Anemia, Refractory, with Excess of Blasts	Nevus	0
GDS2190.0.1	GDS2250.0.1	Bipolar Disorder	Carcinoma	0
GDS1312.0.1	GDS1956.0.5	Muscular Dystrophy, Facioscapulohumeral	Carcinoma	0
GDS1956.0.3	GDS1956.0.5	Amyotrophic Lateral Sclerosis	Muscular Dystrophy, Facioscapulohumeral	2
GDS1989.1.4.0	GDS2649.3.5.0	HIV Infections	Melanoma	0
GDS1220.0.1.3	GDS1732.0.1	Mesothelioma	Thyroid Neoplasms	1
GDS1392.0.2	GDS2118.0.3	Myelodysplastic Syndromes	Anemia, Refractory, with Excess of Blasts	4
GDS1439.0.2	GDS1480.0.1	Neoplasm Metastasis	Obesity	1
GDS1282.0.1	GDS1989.1.6.0	Wilms Tumor	Melanoma	2
GDS1685.0.1	GDS2418.0.1	Cervical Intraepithelial Neoplasia	Fibromatosis, Gingival	0
GDS1375.0.1	GDS2617.0.1	Nevus	Carcinoma	2
GDS1259.0.1	GDS1956.0.8	Muscular Dystrophy, Duchenne	Dermatomyositis	3
GDS1259.0.1	GDS2142.0.1	Cystic Fibrosis	Dermatomyositis	0
GDS1956.0.1	GDS1956.0.3	Amyotrophic Lateral Sclerosis	Myopathy, Central Core	2
GDS1989.1.2.0	GDS2250.0.3	Nevus	Carcinoma, Basal Cell	2
GDS2142.0.2	GDS2643.0.3.5	Multiple Myeloma	Cystic Fibrosis	0
GDS1062.2.3.0	GDS2643.0.1.5	Waldenstrom Macroglobulinemia	Neoplasm Metastasis	1
GDS1259.0.1	GDS2649.3.5.0	HIV Infections	Dermatomyositis	0
GDS1956.0.5	GDS1956.0.9	Muscular Dystrophy, Facioscapulohumeral	Muscular Diseases	3
GDS1989.1.6.0	GDS1989.1.7.0	Lymphatic Metastasis	Melanoma	1
GDS1375.0.1	GDS1989.1.6.0	Nevus	Melanoma	3
GDS1282.0.2	GDS1480.0.1	Sarcoma, Clear Cell	Obesity	0
GDS1956.0.8	GDS2617.0.2	Muscular Dystrophy, Duchenne	Carcinoma	0
GDS1439.0.1	GDS2418.0.1	Cervical Intraepithelial Neoplasia	Prostatic Neoplasms	1
GDS1956.0.2	GDS2635.0.2	Dermatomyositis	Carcinoma, Lobular	0
GDS1989.1.5.0	GDS2617.0.2	Carcinoma	Melanoma	2
GDS1331.0.1	GDS2191.0.1	Huntington Disease	Bipolar Disorder	1
GDS2250.0.1	GDS2649.3.5.0	HIV Infections	Carcinoma	0
GDS2200.0.2	GDS2418.0.1	Cervical Intraepithelial Neoplasia	Carcinoma, Squamous Cell	4
GDS1956.0.1	GDS1956.0.2	Myopathy, Central Core	Dermatomyositis	3
GDS1257.0.2	GDS1746.2.4.0	Hemoglobin SC Disease	Prostatic Neoplasms	0
GDS1362.0.1	GDS1956.0.6	Cardiomyopathies	Muscular Dystrophy, Emery-Dreifuss	0
GDS1956.0.2	GDS737.0.1	Emphysema	Dermatomyositis	0
GDS1220.0.1.3	GDS1989.1.5.0	Mesothelioma	Melanoma	2
GDS1259.0.1	GDS1956.0.1	Myopathy, Central Core	Dermatomyositis	3
GDS1376.2.3.1	GDS2643.0.1.5	Thrombocythemia, Hemorrhagic	Waldenstrom Macroglobulinemia	3
GDS1331.0.1	GDS2205.0.1	Huntington Disease	Cardiomyopathy, Dilated	0
GDS1850.0.1	GDS2649.3.5.0	HIV Infections	Dental Caries	0
GDS1321.0.2	GDS1956.0.11	Muscular Diseases	Adenocarcinoma	0
GDS1321.0.1	GDS1558.0.1.3	Atrial Fibrillation	Barrett Esophagus	0
GDS1746.2.4.0	GDS2609.0.1	Prostatic Neoplasms	Colorectal Neoplasms	2
GDS1665.0.1	GDS2643.0.3.5	Multiple Myeloma	Thyroid Neoplasms	1
GDS1989.1.2.0	GDS1989.1.4.0	Melanoma	Nevus	3
GDS1375.0.1	GDS1850.0.1	Dental Caries	Nevus	0
GDS1685.0.1	GDS2649.2.5.1	HIV Infections	Fibromatosis, Gingival	0
GDS1282.0.2	GDS1746.2.4.0	Prostatic Neoplasms	Sarcoma, Clear Cell	1
GDS2635.0.2	GDS2649.2.5.1	HIV Infections	Carcinoma, Lobular	0
GDS1375.0.2	GDS1956.0.6	Muscular Dystrophy, Emery-Dreifuss	Melanoma	0
GDS2153.0.1	GDS2643.0.1.5	Waldenstrom Macroglobulinemia	Dermatomyositis	0
GDS1392.0.2	GDS2118.0.2	Anemia, Sideroblastic	Myelodysplastic Syndromes	4
GDS1989.1.3.0	GDS1989.1.5.0	Melanoma	Nevus	3
GDS1312.0.1	GDS1989.1.3.0	Carcinoma	Nevus	2
GDS1956.0.5	GDS1989.1.2.0	Muscular Dystrophy, Facioscapulohumeral	Nevus	0
GDS1989.1.7.0	GDS2737.0.1.3	Endometriosis	Lymphatic Metastasis	0
GDS1989.1.7.0	GDS2635.0.2	Carcinoma, Lobular	Lymphatic Metastasis	1
GDS1558.0.1.3	GDS484.0.1	Leiomyoma	Atrial Fibrillation	0
GDS1282.0.2	GDS1989.1.2.0	Sarcoma, Clear Cell	Nevus	2
GDS1956.0.11	GDS1956.0.9	Muscular Diseases	Muscular Diseases	3
GDS1312.0.1	GDS2418.0.1	Cervical Intraepithelial Neoplasia	Carcinoma	4
GDS1956.0.5	GDS484.0.1	Leiomyoma	Muscular Dystrophy, Facioscapulohumeral	0
GDS1362.0.2	GDS1956.0.3	Cardiomyopathy, Restrictive	Amyotrophic Lateral Sclerosis	0
GDS2250.0.2	GDS484.0.1	Carcinoma, Ductal, Breast	Leiomyoma	2
GDS1956.0.7	GDS268.0.1	Muscular Dystrophies	Obesity	0
GDS1331.0.1	GDS1956.0.3	Huntington Disease	Amyotrophic Lateral Sclerosis	2
GDS1259.0.1	GDS2649.4.5.0	Dermatomyositis	HIV Infections	0
GDS1956.0.4	GDS1956.0.7	Spastic Paraplegia, Hereditary	Muscular Dystrophies	2
GDS1282.0.1	GDS1375.0.2	Wilms Tumor	Melanoma	2
GDS1665.0.1	GDS2418.0.1	Thyroid Neoplasms	Cervical Intraepithelial Neoplasia	1
GDS1665.0.1	GDS2142.0.2	Cystic Fibrosis	Thyroid Neoplasms	0
GDS1685.0.1	GDS1956.0.5	Muscular Dystrophy, Facioscapulohumeral	Fibromatosis, Gingival	1
GDS1956.0.1	GDS737.0.1	Emphysema	Myopathy, Central Core	0
GDS1362.0.1	GDS1956.0.8	Cardiomyopathies	Muscular Dystrophy, Duchenne	0
GDS1956.0.6	GDS2649.3.5.1	Muscular Dystrophy, Emery-Dreifuss	HIV Infections	0
GDS1375.0.1	GDS2649.3.5.1	HIV Infections	Nevus	0
GDS2432.0.1	GDS2649.4.5.0	HIV Infections	Adenoma	0
GDS1362.0.1	GDS1746.2.4.0	Cardiomyopathies	Prostatic Neoplasms	0
GDS1989.1.5.0	GDS1989.1.6.0	Melanoma	Melanoma	6
GDS1558.0.1.3	GDS1665.0.1	Atrial Fibrillation	Thyroid Neoplasms	0
GDS2617.0.1	GDS2649.2.5.1	HIV Infections	Carcinoma	0
GDS1956.0.4	GDS2118.0.2	Spastic Paraplegia, Hereditary	Anemia, Sideroblastic	0
GDS2118.0.1	GDS2649.3.5.0	HIV Infections	Anemia, Refractory	0
GDS1956.0.9	GDS2635.0.2	Muscular Diseases	Carcinoma, Lobular	0
GDS1220.0.1.3	GDS1956.0.2	Dermatomyositis	Mesothelioma	0
GDS1989.1.4.0	GDS2617.0.1	Carcinoma	Melanoma	2
GDS1321.0.2	GDS2250.0.3	Carcinoma, Basal Cell	Adenocarcinoma	4
GDS1220.0.1.3	GDS2250.0.1	Mesothelioma	Carcinoma	3
GDS1375.0.2	GDS2617.0.2	Carcinoma	Melanoma	2
GDS1439.0.2	GDS2609.0.1	Neoplasm Metastasis	Colorectal Neoplasms	1
GDS1665.0.1	GDS2250.0.3	Carcinoma, Basal Cell	Thyroid Neoplasms	1
GDS1375.0.2	GDS2649.2.5.1	HIV Infections	Melanoma	0
GDS2250.0.2	GDS2418.0.1	Cervical Intraepithelial Neoplasia	Carcinoma, Ductal, Breast	4
GDS1956.0.6	GDS1956.0.8	Muscular Dystrophy, Duchenne	Muscular Dystrophy, Emery-Dreifuss	5
GDS1850.0.1	GDS2200.0.1	Dental Caries	Keratosis	0
GDS1321.0.1	GDS1956.0.7	Muscular Dystrophies	Barrett Esophagus	0
GDS1956.0.2	GDS1956.0.8	Muscular Dystrophy, Duchenne	Dermatomyositis	3
GDS1375.0.2	GDS2250.0.2	Carcinoma, Ductal, Breast	Melanoma	2
GDS2250.0.1	GDS2737.0.1.3	Carcinoma	Endometriosis	0
GDS1956.0.1	GDS1956.0.10	Muscular Diseases	Myopathy, Central Core	3
GDS1282.0.1	GDS1989.1.5.0	Wilms Tumor	Melanoma	2
GDS2250.0.1	GDS2617.0.1	Carcinoma	Carcinoma	4
GDS1375.0.1	GDS2200.0.1	Keratosis	Nevus	0
GDS1321.0.1	GDS1989.1.6.0	Melanoma	Barrett Esophagus	0
GDS2200.0.2	GDS2635.0.3	Carcinoma, Ductal	Carcinoma, Squamous Cell	4
GDS1376.2.3.1	GDS1989.1.2.0	Thrombocythemia, Hemorrhagic	Nevus	0
GDS1439.0.1	GDS2250.0.3	Carcinoma, Basal Cell	Prostatic Neoplasms	1
GDS1615.0.2	GDS1971.0.2	Malaria	Crohn Disease	0
GDS1312.0.1	GDS1375.0.1	Carcinoma	Nevus	2
GDS1956.0.6	GDS1956.0.7	Muscular Dystrophies	Muscular Dystrophy, Emery-Dreifuss	5
GDS2142.0.1	GDS2142.0.2	Cystic Fibrosis	Cystic Fibrosis	3
GDS1956.0.1	GDS1956.0.9	Muscular Diseases	Myopathy, Central Core	3
GDS2635.0.3	GDS2649.4.5.0	HIV Infections	Carcinoma, Ductal	0
GDS1989.1.4.0	GDS1989.1.7.0	Lymphatic Metastasis	Melanoma	1
GDS2250.0.3	GDS2418.0.1	Carcinoma, Basal Cell	Cervical Intraepithelial Neoplasia	4
GDS1257.0.1	GDS2250.0.2	Carcinoma, Ductal, Breast	Hemoglobin SC Disease	0
GDS1989.1.4.0	GDS2250.0.3	Carcinoma, Basal Cell	Melanoma	2
GDS1282.0.2	GDS1989.1.5.0	Sarcoma, Clear Cell	Melanoma	2
GDS2617.0.2	GDS2635.0.2	Carcinoma, Lobular	Carcinoma	4
GDS1375.0.2	GDS2200.0.1	Keratosis	Melanoma	0
GDS1956.0.6	GDS1989.1.4.0	Muscular Dystrophy, Emery-Dreifuss	Melanoma	0
GDS1615.0.1	GDS1615.0.2	Crohn Disease	Colitis, Ulcerative	4
GDS1956.0.2	GDS2200.0.1	Keratosis	Dermatomyositis	2
GDS1321.0.2	GDS2635.0.2	Carcinoma, Lobular	Adenocarcinoma	5
GDS1956.0.10	GDS1956.0.4	Spastic Paraplegia, Hereditary	Muscular Diseases	2
GDS1439.0.1	GDS1439.0.2	Prostatic Neoplasms	Neoplasm Metastasis	1
GDS1685.0.1	GDS484.0.1	Fibromatosis, Gingival	Leiomyoma	0
GDS1312.0.1	GDS1746.2.4.0	Prostatic Neoplasms	Carcinoma	1
GDS1956.0.5	GDS2737.0.1.4	Endometriosis	Muscular Dystrophy, Facioscapulohumeral	0
GDS1850.0.1	GDS2737.0.1.4	Dental Caries	Endometriosis	0
GDS2118.0.1	GDS2643.0.1.4	Waldenstrom Macroglobulinemia	Anemia, Refractory	2
GDS1615.0.1	GDS2643.0.2.4	Colitis, Ulcerative	Leukemia, Lymphocytic, Chronic, B-Cell	0
GDS2118.0.2	GDS2649.2.5.0	HIV Infections	Anemia, Sideroblastic	0
GDS2250.0.3	GDS2617.0.2	Carcinoma, Basal Cell	Carcinoma	4
GDS1362.0.2	GDS2643.0.3.5	Multiple Myeloma	Cardiomyopathy, Restrictive	1
GDS1259.0.1	GDS1956.0.9	Muscular Diseases	Dermatomyositis	3
GDS1956.0.11	GDS1956.0.6	Muscular Diseases	Muscular Dystrophy, Emery-Dreifuss	3
GDS1321.0.1	GDS1956.0.8	Muscular Dystrophy, Duchenne	Barrett Esophagus	0
GDS1732.0.1	GDS2250.0.1	Carcinoma	Thyroid Neoplasms	1
GDS1615.0.2	GDS1971.0.1	Malaria	Crohn Disease	0
GDS1439.0.1	GDS1989.1.5.0	Melanoma	Prostatic Neoplasms	1
GDS1375.0.1	GDS2649.2.5.1	HIV Infections	Nevus	0
GDS1376.2.3.1	GDS1956.0.6	Thrombocythemia, Hemorrhagic	Muscular Dystrophy, Emery-Dreifuss	0
GDS1956.0.4	GDS2250.0.2	Spastic Paraplegia, Hereditary	Carcinoma, Ductal, Breast	0
GDS1989.1.4.0	GDS2649.2.5.1	HIV Infections	Melanoma	0
GDS1956.0.3	GDS2191.0.1	Bipolar Disorder	Amyotrophic Lateral Sclerosis	0
GDS1439.0.2	GDS737.0.1	Neoplasm Metastasis	Emphysema	2
GDS1956.0.8	GDS1956.0.9	Muscular Dystrophy, Duchenne	Muscular Diseases	3
GDS2250.0.3	GDS2649.3.5.1	HIV Infections	Carcinoma, Basal Cell	0
GDS2118.0.1	GDS2118.0.2	Anemia, Refractory	Anemia, Sideroblastic	4
GDS1220.0.1.3	GDS1312.0.1	Mesothelioma	Carcinoma	3
GDS1220.0.1.3	GDS1989.1.7.0	Mesothelioma	Lymphatic Metastasis	1
GDS1558.0.1.3	GDS2250.0.1	Carcinoma	Atrial Fibrillation	0
GDS1259.0.1	GDS268.0.1	Obesity	Dermatomyositis	0
GDS1362.0.1	GDS1362.0.2	Cardiomyopathy, Restrictive	Cardiomyopathies	3
GDS1312.0.1	GDS1989.1.4.0	Carcinoma	Melanoma	2
GDS1362.0.2	GDS1971.0.1	Cardiomyopathy, Restrictive	Malaria	0
GDS1362.0.1	GDS1850.0.1	Cardiomyopathies	Dental Caries	0
GDS1439.0.1	GDS1989.1.6.0	Prostatic Neoplasms	Melanoma	1
GDS2118.0.2	GDS2432.0.1	Anemia, Sideroblastic	Adenoma	0
GDS1956.0.5	GDS2250.0.1	Muscular Dystrophy, Facioscapulohumeral	Carcinoma	0
GDS1439.0.2	GDS2635.0.3	Neoplasm Metastasis	Carcinoma, Ductal	1
GDS1956.0.9	GDS2617.0.2	Muscular Diseases	Carcinoma	0
GDS1665.0.1	GDS2200.0.2	Carcinoma, Squamous Cell	Thyroid Neoplasms	1
GDS2250.0.2	GDS2635.0.2	Carcinoma, Lobular	Carcinoma, Ductal, Breast	5
GDS2084.0.1	GDS2154.0.1	Cardiomyopathy, Dilated	Polycystic Ovary Syndrome	0
GDS2250.0.3	GDS2643.0.1.5	Carcinoma, Basal Cell	Waldenstrom Macroglobulinemia	2
GDS2190.0.1	GDS2643.0.3.5	Multiple Myeloma	Bipolar Disorder	0
GDS1062.2.3.0	GDS1220.0.1.3	Neoplasm Metastasis	Mesothelioma	1
GDS2118.0.2	GDS2617.0.1	Carcinoma	Anemia, Sideroblastic	0
GDS1989.1.4.0	GDS2418.0.1	Melanoma	Cervical Intraepithelial Neoplasia	2
GDS2250.0.2	GDS2649.3.5.1	HIV Infections	Carcinoma, Ductal, Breast	0
GDS2635.0.3	GDS2649.2.5.1	HIV Infections	Carcinoma, Ductal	0
GDS1956.0.10	GDS1956.0.11	Muscular Diseases	Muscular Diseases	3
GDS2250.0.1	GDS2250.0.2	Carcinoma	Carcinoma, Ductal, Breast	4
GDS1956.0.1	GDS1956.0.5	Muscular Dystrophy, Facioscapulohumeral	Myopathy, Central Core	3
GDS1375.0.2	GDS1956.0.5	Muscular Dystrophy, Facioscapulohumeral	Melanoma	0
GDS2200.0.1	GDS2200.0.2	Keratosis	Carcinoma, Squamous Cell	0
GDS1956.0.3	GDS1956.0.6	Amyotrophic Lateral Sclerosis	Muscular Dystrophy, Emery-Dreifuss	2
GDS1956.0.6	GDS2617.0.1	Carcinoma	Muscular Dystrophy, Emery-Dreifuss	0
GDS2418.0.1	GDS2635.0.2	Carcinoma, Lobular	Cervical Intraepithelial Neoplasia	4
GDS1989.1.5.0	GDS2250.0.3	Carcinoma, Basal Cell	Melanoma	2
GDS1439.0.1	GDS2649.2.5.1	HIV Infections	Prostatic Neoplasms	0
GDS1956.0.2	GDS1956.0.9	Muscular Diseases	Dermatomyositis	3
GDS1439.0.2	GDS484.0.1	Neoplasm Metastasis	Leiomyoma	1
GDS1375.0.2	GDS1989.1.5.0	Melanoma	Melanoma	6
GDS2737.0.1.2	GDS651.0.1	Cardiomyopathy, Dilated	Endometriosis	0
GDS2643.0.2.4	GDS2643.0.3.5	Multiple Myeloma	Leukemia, Lymphocytic, Chronic, B-Cell	3
GDS1331.0.1	GDS651.0.1	Huntington Disease	Cardiomyopathy, Dilated	0
GDS1956.0.5	GDS2649.4.5.0	HIV Infections	Muscular Dystrophy, Facioscapulohumeral	0
GDS1956.0.8	GDS1989.1.3.0	Muscular Dystrophy, Duchenne	Nevus	0
GDS1956.0.2	GDS2635.0.3	Dermatomyositis	Carcinoma, Ductal	0
GDS1989.1.4.0	GDS2397.0.1	Myelofibrosis	Melanoma	0
GDS1220.0.1.3	GDS2617.0.1	Mesothelioma	Carcinoma	3
GDS1362.0.1	GDS1956.0.5	Cardiomyopathies	Muscular Dystrophy, Facioscapulohumeral	0
GDS1989.1.7.0	GDS2617.0.1	Carcinoma	Lymphatic Metastasis	1
GDS1259.0.1	GDS2200.0.1	Keratosis	Dermatomyositis	2
GDS2250.0.1	GDS484.0.1	Carcinoma	Leiomyoma	2
GDS2418.0.1	GDS2617.0.2	Cervical Intraepithelial Neoplasia	Carcinoma	4
GDS1989.1.4.0	GDS2205.0.1	Cardiomyopathy, Dilated	Melanoma	0
GDS1362.0.1	GDS1971.0.1	Cardiomyopathies	Malaria	0
GDS2142.0.2	GDS2200.0.1	Cystic Fibrosis	Keratosis	0
GDS2649.2.5.1	GDS2737.0.1.3	HIV Infections	Endometriosis	0
GDS1989.1.6.0	GDS2397.0.1	Myelofibrosis	Melanoma	0
GDS268.0.1	GDS268.0.2	Obesity	Obesity, Morbid	9
GDS1615.0.1	GDS1971.0.1	Malaria	Colitis, Ulcerative	0
GDS1362.0.1	GDS2153.0.1	Cardiomyopathies	Dermatomyositis	0
GDS1362.0.1	GDS1989.1.3.0	Cardiomyopathies	Nevus	0
GDS1375.0.2	GDS2737.0.1.3	Endometriosis	Melanoma	0
GDS1956.0.11	GDS1956.0.7	Muscular Diseases	Muscular Dystrophies	3
GDS1956.0.10	GDS1956.0.6	Muscular Diseases	Muscular Dystrophy, Emery-Dreifuss	3
GDS1746.2.3.0	GDS2250.0.2	Carcinoma, Ductal, Breast	Prostatic Hyperplasia	0
GDS1956.0.3	GDS268.0.2	Obesity, Morbid	Amyotrophic Lateral Sclerosis	0
GDS2617.0.2	GDS2635.0.3	Carcinoma, Ductal	Carcinoma	4
GDS1956.0.5	GDS2142.0.1	Cystic Fibrosis	Muscular Dystrophy, Facioscapulohumeral	2
GDS1685.0.1	GDS1989.1.2.0	Fibromatosis, Gingival	Nevus	0
GDS1375.0.1	GDS2250.0.3	Carcinoma, Basal Cell	Nevus	2
GDS1685.0.1	GDS2609.0.1	Colorectal Neoplasms	Fibromatosis, Gingival	0
GDS1312.0.1	GDS2617.0.2	Carcinoma	Carcinoma	4
GDS1375.0.2	GDS1989.1.4.0	Melanoma	Melanoma	6
GDS1220.0.1.3	GDS1362.0.1	Cardiomyopathies	Mesothelioma	0
GDS2250.0.3	GDS2397.0.1	Carcinoma, Basal Cell	Myelofibrosis	0
GDS1956.0.3	GDS1956.0.7	Muscular Dystrophies	Amyotrophic Lateral Sclerosis	2
GDS1392.0.2	GDS2118.0.1	Myelodysplastic Syndromes	Anemia, Refractory	4
GDS1321.0.2	GDS1375.0.2	Melanoma	Adenocarcinoma	2
GDS1558.0.1.3	GDS2250.0.3	Carcinoma, Basal Cell	Atrial Fibrillation	0
GDS1375.0.2	GDS2200.0.2	Carcinoma, Squamous Cell	Melanoma	2
GDS1331.0.1	GDS2643.0.1.5	Huntington Disease	Waldenstrom Macroglobulinemia	0
GDS1989.1.4.0	GDS2250.0.2	Carcinoma, Ductal, Breast	Melanoma	2
GDS1282.0.1	GDS1956.0.4	Spastic Paraplegia, Hereditary	Wilms Tumor	2
GDS1956.0.6	GDS2250.0.3	Muscular Dystrophy, Emery-Dreifuss	Carcinoma, Basal Cell	0
GDS1956.0.6	GDS2200.0.1	Muscular Dystrophy, Emery-Dreifuss	Keratosis	0
GDS2118.0.1	GDS2250.0.3	Anemia, Refractory	Carcinoma, Basal Cell	0
GDS1971.0.1	GDS2643.0.1.4	Waldenstrom Macroglobulinemia	Malaria	0
GDS2153.0.1	GDS651.0.1	Cardiomyopathy, Dilated	Dermatomyositis	0
GDS1956.0.10	GDS1956.0.3	Amyotrophic Lateral Sclerosis	Muscular Diseases	2
GDS1257.0.1	GDS1257.0.2	Hemoglobin SC Disease	Hemoglobin SC Disease	7
GDS1989.1.7.0	GDS484.0.1	Lymphatic Metastasis	Leiomyoma	1
GDS1259.0.1	GDS1989.1.6.0	Dermatomyositis	Melanoma	0
GDS1615.0.1	GDS1850.0.1	Colitis, Ulcerative	Dental Caries	0
GDS1956.0.1	GDS651.0.1	Myopathy, Central Core	Cardiomyopathy, Dilated	0
GDS1362.0.1	GDS2205.0.1	Cardiomyopathy, Dilated	Cardiomyopathies	3
GDS1375.0.2	GDS2617.0.1	Carcinoma	Melanoma	2
GDS1321.0.2	GDS2635.0.3	Carcinoma, Ductal	Adenocarcinoma	5
GDS1989.1.3.0	GDS1989.1.4.0	Nevus	Melanoma	3
GDS1375.0.1	GDS2200.0.2	Carcinoma, Squamous Cell	Nevus	2
GDS484.0.1	GDS651.0.1	Leiomyoma	Cardiomyopathy, Dilated	0
GDS1956.0.10	GDS1956.0.5	Muscular Diseases	Muscular Dystrophy, Facioscapulohumeral	3
GDS1956.0.1	GDS1956.0.8	Muscular Dystrophy, Duchenne	Myopathy, Central Core	3
GDS1989.1.7.0	GDS2418.0.1	Cervical Intraepithelial Neoplasia	Lymphatic Metastasis	1
GDS1989.1.3.0	GDS1989.1.7.0	Nevus	Lymphatic Metastasis	1
GDS1989.1.5.0	GDS2649.2.5.1	HIV Infections	Melanoma	0
GDS2418.0.1	GDS2635.0.3	Cervical Intraepithelial Neoplasia	Carcinoma, Ductal	4
GDS1989.1.5.0	GDS2649.3.5.1	HIV Infections	Melanoma	0
GDS1746.2.3.0	GDS1746.2.4.0	Prostatic Hyperplasia	Prostatic Neoplasms	3
GDS1956.0.2	GDS2649.3.5.0	HIV Infections	Dermatomyositis	0
GDS1989.1.6.0	GDS2617.0.2	Carcinoma	Melanoma	2
GDS1321.0.1	GDS1956.0.9	Muscular Diseases	Barrett Esophagus	0
GDS1989.1.3.0	GDS2250.0.1	Nevus	Carcinoma	2
GDS2200.0.2	GDS2737.0.1.3	Endometriosis	Carcinoma, Squamous Cell	0
GDS1362.0.1	GDS2649.3.5.1	Cardiomyopathies	HIV Infections	0
GDS1615.0.1	GDS1971.0.2	Colitis, Ulcerative	Malaria	0
GDS1989.1.7.0	GDS2649.2.5.1	HIV Infections	Lymphatic Metastasis	0
GDS2635.0.3	GDS2649.3.5.1	HIV Infections	Carcinoma, Ductal	0
GDS2250.0.2	GDS2250.0.3	Carcinoma, Basal Cell	Carcinoma, Ductal, Breast	4
GDS1439.0.2	GDS1989.1.6.0	Neoplasm Metastasis	Melanoma	1
GDS1362.0.1	GDS1956.0.4	Cardiomyopathies	Spastic Paraplegia, Hereditary	0
GDS1312.0.1	GDS1375.0.2	Melanoma	Carcinoma	2
GDS1439.0.1	GDS2737.0.1.3	Endometriosis	Prostatic Neoplasms	0
GDS1439.0.2	GDS2649.2.5.1	HIV Infections	Neoplasm Metastasis	0
GDS1282.0.1	GDS1665.0.1	Wilms Tumor	Thyroid Neoplasms	2
GDS1989.1.7.0	GDS2617.0.2	Carcinoma	Lymphatic Metastasis	1
GDS1746.2.4.0	GDS1989.1.5.0	Prostatic Neoplasms	Melanoma	1
GDS1375.0.1	GDS2250.0.1	Carcinoma	Nevus	2
GDS1312.0.1	GDS2200.0.2	Carcinoma	Carcinoma, Squamous Cell	4
GDS1321.0.1	GDS1989.1.5.0	Melanoma	Barrett Esophagus	0
GDS1971.0.2	GDS2118.0.2	Malaria	Anemia, Sideroblastic	0
GDS1259.0.1	GDS2200.0.2	Dermatomyositis	Carcinoma, Squamous Cell	0
GDS289.0.1	GDS484.0.1	Leiomyoma	Pulmonary Disease, Chronic Obstructive	0
GDS1439.0.1	GDS2635.0.3	Prostatic Neoplasms	Carcinoma, Ductal	1
GDS1989.1.5.0	GDS1989.1.7.0	Melanoma	Lymphatic Metastasis	1
GDS1362.0.1	GDS2084.0.1	Cardiomyopathies	Polycystic Ovary Syndrome	0
GDS1362.0.2	GDS1665.0.1	Cardiomyopathy, Restrictive	Thyroid Neoplasms	0
GDS1375.0.2	GDS1989.1.7.0	Melanoma	Lymphatic Metastasis	1
GDS1362.0.2	GDS2649.3.5.1	HIV Infections	Cardiomyopathy, Restrictive	0
GDS1331.0.1	GDS2153.0.1	Huntington Disease	Dermatomyositis	1
GDS2418.0.1	GDS2617.0.1	Cervical Intraepithelial Neoplasia	Carcinoma	4
GDS1321.0.2	GDS1989.1.5.0	Adenocarcinoma	Melanoma	2
GDS2250.0.3	GDS2649.2.5.1	HIV Infections	Carcinoma, Basal Cell	0
GDS2643.0.3.5	GDS2737.0.1.4	Multiple Myeloma	Endometriosis	0
GDS1375.0.1	GDS1989.1.7.0	Nevus	Lymphatic Metastasis	1
GDS1375.0.1	GDS1439.0.2	Neoplasm Metastasis	Nevus	1
GDS1375.0.2	GDS1989.1.3.0	Melanoma	Nevus	3
GDS1321.0.1	GDS1956.0.2	Dermatomyositis	Barrett Esophagus	0
GDS2250.0.2	GDS2635.0.3	Carcinoma, Ductal, Breast	Carcinoma, Ductal	6
GDS1376.2.3.1	GDS810.0.1	Thrombocythemia, Hemorrhagic	Alzheimer Disease	0
GDS1746.2.4.0	GDS737.0.1	Emphysema	Prostatic Neoplasms	0
GDS1321.0.1	GDS1665.0.1	Thyroid Neoplasms	Barrett Esophagus	0
GDS1312.0.1	GDS1362.0.2	Carcinoma	Cardiomyopathy, Restrictive	0
GDS2200.0.1	GDS289.0.1	Keratosis	Pulmonary Disease, Chronic Obstructive	0
GDS1362.0.1	GDS2118.0.3	Cardiomyopathies	Anemia, Refractory, with Excess of Blasts	0
GDS1956.0.6	GDS1989.1.3.0	Muscular Dystrophy, Emery-Dreifuss	Nevus	0
GDS1956.0.3	GDS2142.0.2	Amyotrophic Lateral Sclerosis	Cystic Fibrosis	0
GDS1956.0.5	GDS651.0.1	Muscular Dystrophy, Facioscapulohumeral	Cardiomyopathy, Dilated	0
GDS1375.0.2	GDS1989.1.6.0	Melanoma	Melanoma	6
GDS1331.0.1	GDS2118.0.2	Huntington Disease	Anemia, Sideroblastic	0
GDS1732.0.1	GDS484.0.1	Leiomyoma	Thyroid Neoplasms	1
GDS1850.0.1	GDS1989.1.7.0	Dental Caries	Lymphatic Metastasis	0
GDS1362.0.1	GDS2643.0.3.5	Cardiomyopathies	Multiple Myeloma	1
GDS2118.0.1	GDS2397.0.1	Myelofibrosis	Anemia, Refractory	3
GDS1746.2.3.0	GDS737.0.1	Prostatic Hyperplasia	Emphysema	0
GDS1971.0.1	GDS2118.0.1	Malaria	Anemia, Refractory	0
GDS1665.0.1	GDS2635.0.3	Carcinoma, Ductal	Thyroid Neoplasms	1
GDS1989.1.6.0	GDS2250.0.1	Carcinoma	Melanoma	2
GDS2154.0.1	GDS2205.0.1	Cardiomyopathy, Dilated	Cardiomyopathy, Dilated	4
GDS1375.0.2	GDS2635.0.3	Melanoma	Carcinoma, Ductal	2
GDS1282.0.1	GDS1989.1.7.0	Wilms Tumor	Lymphatic Metastasis	1
GDS2737.0.1.3	GDS484.0.1	Endometriosis	Leiomyoma	0
GDS1956.0.6	GDS651.0.1	Cardiomyopathy, Dilated	Muscular Dystrophy, Emery-Dreifuss	0
GDS2190.0.1	GDS2250.0.2	Bipolar Disorder	Carcinoma, Ductal, Breast	0
GDS1376.2.3.1	GDS1956.0.1	Thrombocythemia, Hemorrhagic	Myopathy, Central Core	0
GDS1615.0.1	GDS1665.0.1	Colitis, Ulcerative	Thyroid Neoplasms	0
GDS1989.1.7.0	GDS2250.0.2	Carcinoma, Ductal, Breast	Lymphatic Metastasis	1
GDS1259.0.1	GDS2649.2.5.0	Dermatomyositis	HIV Infections	0
GDS1956.0.1	GDS1989.1.3.0	Myopathy, Central Core	Nevus	0
GDS2205.0.1	GDS651.0.2	Cardiomyopathy, Dilated	Cardiomyopathy, Restrictive	3
GDS2200.0.1	GDS2617.0.2	Keratosis	Carcinoma	0
GDS1956.0.6	GDS1956.0.9	Muscular Diseases	Muscular Dystrophy, Emery-Dreifuss	3
GDS1321.0.1	GDS2609.0.1	Colorectal Neoplasms	Barrett Esophagus	2
GDS1971.0.2	GDS2649.3.5.0	HIV Infections	Malaria	0
GDS1956.0.4	GDS2154.0.1	Cardiomyopathy, Dilated	Spastic Paraplegia, Hereditary	0
GDS1989.1.6.0	GDS2200.0.2	Carcinoma, Squamous Cell	Melanoma	2
GDS1362.0.2	GDS1989.1.4.0	Cardiomyopathy, Restrictive	Melanoma	0
GDS2250.0.3	GDS2635.0.2	Carcinoma, Lobular	Carcinoma, Basal Cell	4
GDS1321.0.2	GDS1956.0.7	Muscular Dystrophies	Adenocarcinoma	0
GDS1989.1.4.0	GDS2609.0.1	Colorectal Neoplasms	Melanoma	1
GDS1956.0.10	GDS289.0.1	Muscular Diseases	Pulmonary Disease, Chronic Obstructive	0
GDS1321.0.2	GDS2609.0.1	Colorectal Neoplasms	Adenocarcinoma	1
GDS1375.0.1	GDS2737.0.1.3	Endometriosis	Nevus	0
GDS1685.0.1	GDS2250.0.3	Carcinoma, Basal Cell	Fibromatosis, Gingival	0
GDS1321.0.2	GDS2250.0.1	Carcinoma	Adenocarcinoma	4
GDS1989.1.6.0	GDS2649.2.5.0	HIV Infections	Melanoma	0
GDS2643.0.3.5	GDS651.0.1	Multiple Myeloma	Cardiomyopathy, Dilated	1
GDS2190.0.1	GDS810.0.2	Bipolar Disorder	Alzheimer Disease	1
GDS1062.2.3.0	GDS2200.0.2	Carcinoma, Squamous Cell	Neoplasm Metastasis	1
GDS1321.0.2	GDS2649.2.5.0	HIV Infections	Adenocarcinoma	0
GDS1685.0.1	GDS2250.0.2	Carcinoma, Ductal, Breast	Fibromatosis, Gingival	0
GDS1989.1.4.0	GDS2200.0.1	Keratosis	Melanoma	0
GDS1062.2.3.0	GDS2649.2.5.0	HIV Infections	Neoplasm Metastasis	0
GDS2118.0.3	GDS2737.0.1.3	Endometriosis	Anemia, Refractory, with Excess of Blasts	0
GDS1850.0.1	GDS1989.1.4.0	Dental Caries	Melanoma	0
GDS2250.0.3	GDS2737.0.1.3	Carcinoma, Basal Cell	Endometriosis	0
GDS1956.0.5	GDS737.0.1	Emphysema	Muscular Dystrophy, Facioscapulohumeral	0
GDS2635.0.1	GDS2635.0.3	Carcinoma, Lobular	Carcinoma, Ductal	5
GDS1362.0.1	GDS2643.0.1.5	Cardiomyopathies	Waldenstrom Macroglobulinemia	1
GDS1257.0.2	GDS1362.0.1	Cardiomyopathies	Hemoglobin SC Disease	0
GDS1558.0.1.3	GDS2250.0.2	Carcinoma, Ductal, Breast	Atrial Fibrillation	0
GDS1956.0.4	GDS2643.0.3.5	Multiple Myeloma	Spastic Paraplegia, Hereditary	0
GDS1321.0.2	GDS1956.0.2	Dermatomyositis	Adenocarcinoma	0
GDS1312.0.1	GDS1989.1.6.0	Carcinoma	Melanoma	2
GDS1956.0.6	GDS2737.0.1.4	Muscular Dystrophy, Emery-Dreifuss	Endometriosis	0
GDS1665.0.1	GDS1956.0.9	Muscular Diseases	Thyroid Neoplasms	0
GDS1375.0.1	GDS1989.1.5.0	Nevus	Melanoma	3
GDS1956.0.7	GDS289.0.1	Muscular Dystrophies	Pulmonary Disease, Chronic Obstructive	0
GDS1321.0.2	GDS2200.0.2	Carcinoma, Squamous Cell	Adenocarcinoma	4
GDS2250.0.3	GDS484.0.1	Carcinoma, Basal Cell	Leiomyoma	2
GDS1321.0.2	GDS1375.0.1	Adenocarcinoma	Nevus	2
GDS1956.0.11	GDS1989.1.2.0	Muscular Diseases	Nevus	0
GDS1362.0.1	GDS651.0.2	Cardiomyopathies	Cardiomyopathy, Restrictive	3
GDS1989.1.6.0	GDS2250.0.2	Carcinoma, Ductal, Breast	Melanoma	2
GDS1362.0.2	GDS651.0.2	Cardiomyopathy, Restrictive	Cardiomyopathy, Restrictive	4
GDS1615.0.2	GDS1956.0.2	Dermatomyositis	Crohn Disease	0
GDS1956.0.2	GDS1989.1.6.0	Melanoma	Dermatomyositis	0
GDS1989.1.2.0	GDS484.0.1	Leiomyoma	Nevus	2
GDS1971.0.2	GDS2118.0.1	Malaria	Anemia, Refractory	0
GDS1989.1.3.0	GDS2250.0.2	Nevus	Carcinoma, Ductal, Breast	2
GDS1971.0.2	GDS2643.0.1.4	Waldenstrom Macroglobulinemia	Malaria	0
GDS1439.0.2	GDS1989.1.7.0	Neoplasm Metastasis	Lymphatic Metastasis	4
GDS810.0.2	GDS810.0.3	Alzheimer Disease	Alzheimer Disease	5
GDS1062.2.3.0	GDS1321.0.2	Adenocarcinoma	Neoplasm Metastasis	1
GDS1956.0.1	GDS1956.0.6	Myopathy, Central Core	Muscular Dystrophy, Emery-Dreifuss	3
GDS1480.0.1	GDS1850.0.1	Dental Caries	Obesity	0
GDS1956.0.11	GDS1956.0.4	Muscular Diseases	Spastic Paraplegia, Hereditary	2
GDS1050.0.1.2	GDS1362.0.1	Cardiomyopathies	Polycystic Ovary Syndrome	0
GDS1331.0.1	GDS1956.0.5	Huntington Disease	Muscular Dystrophy, Facioscapulohumeral	2
GDS1956.0.2	GDS2200.0.2	Dermatomyositis	Carcinoma, Squamous Cell	0
GDS1362.0.1	GDS1956.0.3	Cardiomyopathies	Amyotrophic Lateral Sclerosis	0
GDS1956.0.11	GDS1989.1.3.0	Muscular Diseases	Nevus	0
GDS1956.0.3	GDS1956.0.8	Amyotrophic Lateral Sclerosis	Muscular Dystrophy, Duchenne	2
GDS2250.0.3	GDS2609.0.1	Carcinoma, Basal Cell	Colorectal Neoplasms	1
GDS2250.0.2	GDS2737.0.1.3	Endometriosis	Carcinoma, Ductal, Breast	0
GDS1362.0.2	GDS2084.0.1	Cardiomyopathy, Restrictive	Polycystic Ovary Syndrome	0
GDS1850.0.1	GDS1989.1.6.0	Dental Caries	Melanoma	0
GDS1362.0.2	GDS2643.0.2.4	Cardiomyopathy, Restrictive	Leukemia, Lymphocytic, Chronic, B-Cell	0
GDS2643.0.3.5	GDS810.0.3	Multiple Myeloma	Alzheimer Disease	0
GDS1439.0.2	GDS2250.0.3	Neoplasm Metastasis	Carcinoma, Basal Cell	1
GDS2118.0.3	GDS2643.0.1.4	Waldenstrom Macroglobulinemia	Anemia, Refractory, with Excess of Blasts	2
GDS2635.0.3	GDS2737.0.1.3	Endometriosis	Carcinoma, Ductal	0
GDS810.0.1	GDS810.0.2	Alzheimer Disease	Alzheimer Disease	5
GDS1259.0.1	GDS1956.0.10	Muscular Diseases	Dermatomyositis	3
GDS1362.0.1	GDS1989.1.4.0	Cardiomyopathies	Melanoma	0
GDS2418.0.1	GDS2649.2.5.1	HIV Infections	Cervical Intraepithelial Neoplasia	0
GDS1375.0.2	GDS1989.1.2.0	Melanoma	Nevus	3
GDS1220.0.1.3	GDS2418.0.1	Mesothelioma	Cervical Intraepithelial Neoplasia	3
GDS1259.0.1	GDS1956.0.7	Muscular Dystrophies	Dermatomyositis	3
GDS2190.0.1	GDS810.0.3	Bipolar Disorder	Alzheimer Disease	1
GDS1331.0.1	GDS2649.4.5.0	Huntington Disease	HIV Infections	0
GDS1989.1.4.0	GDS1989.1.5.0	Melanoma	Melanoma	6
GDS2200.0.2	GDS2649.3.5.1	HIV Infections	Carcinoma, Squamous Cell	0
GDS1375.0.1	GDS2142.0.1	Cystic Fibrosis	Nevus	0
GDS2200.0.1	GDS2418.0.1	Cervical Intraepithelial Neoplasia	Keratosis	0
GDS1362.0.2	GDS2205.0.1	Cardiomyopathy, Restrictive	Cardiomyopathy, Dilated	3
GDS1989.1.6.0	GDS2200.0.1	Keratosis	Melanoma	0
GDS2190.0.1	GDS2418.0.1	Bipolar Disorder	Cervical Intraepithelial Neoplasia	0
GDS1375.0.2	GDS2635.0.2	Carcinoma, Lobular	Melanoma	2
GDS2418.0.1	GDS2737.0.1.3	Cervical Intraepithelial Neoplasia	Endometriosis	0
GDS1321.0.1	GDS1375.0.1	Barrett Esophagus	Nevus	0
GDS1989.1.2.0	GDS2153.0.1	Dermatomyositis	Nevus	0
GDS1259.0.1	GDS1321.0.2	Dermatomyositis	Adenocarcinoma	0
GDS2250.0.1	GDS2643.0.1.5	Carcinoma	Waldenstrom Macroglobulinemia	2
GDS1956.0.2	GDS1989.1.2.0	Dermatomyositis	Nevus	0
GDS1989.1.7.0	GDS2250.0.1	Carcinoma	Lymphatic Metastasis	1
GDS1989.1.6.0	GDS2418.0.1	Cervical Intraepithelial Neoplasia	Melanoma	2
GDS1259.0.1	GDS1956.0.6	Dermatomyositis	Muscular Dystrophy, Emery-Dreifuss	3
GDS1376.2.3.1	GDS1665.0.1	Thrombocythemia, Hemorrhagic	Thyroid Neoplasms	0
GDS1362.0.1	GDS1375.0.2	Cardiomyopathies	Melanoma	0
GDS1850.0.1	GDS1989.1.5.0	Dental Caries	Melanoma	0
GDS1956.0.6	GDS2250.0.1	Muscular Dystrophy, Emery-Dreifuss	Carcinoma	0
GDS2250.0.3	GDS2635.0.3	Carcinoma, Basal Cell	Carcinoma, Ductal	4
GDS1375.0.2	GDS2250.0.3	Carcinoma, Basal Cell	Melanoma	2
GDS1282.0.1	GDS2250.0.2	Carcinoma, Ductal, Breast	Wilms Tumor	2
GDS1850.0.1	GDS2142.0.2	Dental Caries	Cystic Fibrosis	0
GDS1989.1.2.0	GDS1989.1.7.0	Lymphatic Metastasis	Nevus	1
GDS1956.0.1	GDS1956.0.11	Myopathy, Central Core	Muscular Diseases	3
GDS2118.0.3	GDS2617.0.2	Anemia, Refractory, with Excess of Blasts	Carcinoma	0
GDS1439.0.2	GDS1989.1.4.0	Neoplasm Metastasis	Melanoma	1
GDS1989.1.5.0	GDS2635.0.2	Carcinoma, Lobular	Melanoma	2
GDS1989.1.2.0	GDS1989.1.3.0	Nevus	Nevus	4
GDS1321.0.2	GDS1439.0.2	Neoplasm Metastasis	Adenocarcinoma	1
GDS1362.0.1	GDS2118.0.2	Cardiomyopathies	Anemia, Sideroblastic	0
GDS1376.2.3.1	GDS1956.0.3	Thrombocythemia, Hemorrhagic	Amyotrophic Lateral Sclerosis	0
GDS1989.1.7.0	GDS2250.0.3	Carcinoma, Basal Cell	Lymphatic Metastasis	1
GDS1439.0.2	GDS1685.0.1	Neoplasm Metastasis	Fibromatosis, Gingival	0
GDS1050.0.1.2	GDS2649.2.5.1	HIV Infections	Polycystic Ovary Syndrome	0
GDS2250.0.1	GDS2250.0.3	Carcinoma	Carcinoma, Basal Cell	4
GDS1312.0.1	GDS1989.1.7.0	Carcinoma	Lymphatic Metastasis	1
GDS1321.0.2	GDS1558.0.1.3	Atrial Fibrillation	Adenocarcinoma	0
GDS2250.0.1	GDS2418.0.1	Carcinoma	Cervical Intraepithelial Neoplasia	4
GDS2397.0.1	GDS2737.0.1.3	Endometriosis	Myelofibrosis	0
GDS1331.0.1	GDS1376.2.3.1	Huntington Disease	Thrombocythemia, Hemorrhagic	0
GDS1956.0.2	GDS1956.0.3	Amyotrophic Lateral Sclerosis	Dermatomyositis	2
GDS1439.0.2	GDS2635.0.2	Carcinoma, Lobular	Neoplasm Metastasis	1
GDS1362.0.2	GDS1615.0.2	Cardiomyopathy, Restrictive	Crohn Disease	0
GDS1321.0.1	GDS2737.0.1.4	Barrett Esophagus	Endometriosis	0
GDS2635.0.1	GDS2635.0.2	Carcinoma, Lobular	Carcinoma, Lobular	6
GDS1439.0.1	GDS2200.0.2	Carcinoma, Squamous Cell	Prostatic Neoplasms	1
GDS1956.0.2	GDS2617.0.2	Dermatomyositis	Carcinoma	0
GDS1956.0.4	GDS2153.0.1	Spastic Paraplegia, Hereditary	Dermatomyositis	2
GDS2118.0.2	GDS2617.0.2	Anemia, Sideroblastic	Carcinoma	0
GDS1392.0.2	GDS2643.0.3.5	Multiple Myeloma	Myelodysplastic Syndromes	2
GDS1282.0.1	GDS1956.0.9	Muscular Diseases	Wilms Tumor	0
GDS2118.0.1	GDS2617.0.2	Anemia, Refractory	Carcinoma	0
GDS1956.0.1	GDS1956.0.7	Muscular Dystrophies	Myopathy, Central Core	3
GDS1989.1.6.0	GDS2250.0.3	Carcinoma, Basal Cell	Melanoma	2
GDS1362.0.1	GDS1665.0.1	Cardiomyopathies	Thyroid Neoplasms	0
GDS2250.0.1	GDS2635.0.2	Carcinoma	Carcinoma, Lobular	4
GDS1220.0.1.3	GDS2617.0.2	Mesothelioma	Carcinoma	3
GDS2649.3.5.1	GDS2649.4.5.1	HIV Infections	HIV Infections	5
GDS1439.0.2	GDS1989.1.5.0	Neoplasm Metastasis	Melanoma	1
GDS1362.0.1	GDS810.0.3	Cardiomyopathies	Alzheimer Disease	0
GDS2617.0.1	GDS2737.0.1.3	Endometriosis	Carcinoma	0
GDS1956.0.3	GDS1956.0.9	Amyotrophic Lateral Sclerosis	Muscular Diseases	2
GDS1558.0.1.3	GDS2205.0.1	Cardiomyopathy, Dilated	Atrial Fibrillation	2
GDS1362.0.1	GDS2191.0.1	Cardiomyopathies	Bipolar Disorder	0
GDS2118.0.1	GDS2649.2.5.0	HIV Infections	Anemia, Refractory	0
GDS2617.0.1	GDS2635.0.2	Carcinoma, Lobular	Carcinoma	4
GDS1480.0.1	GDS2649.2.5.1	HIV Infections	Obesity	0
GDS1956.0.11	GDS1956.0.5	Muscular Diseases	Muscular Dystrophy, Facioscapulohumeral	3
GDS1989.1.6.0	GDS2737.0.1.3	Endometriosis	Melanoma	0
GDS1321.0.1	GDS2200.0.2	Carcinoma, Squamous Cell	Barrett Esophagus	0
GDS1917.0.1	GDS810.0.1	Alzheimer Disease	Schizophrenia	1
GDS1259.0.1	GDS268.0.2	Obesity, Morbid	Dermatomyositis	0
GDS1746.2.4.0	GDS484.0.1	Prostatic Neoplasms	Leiomyoma	1
GDS1971.0.1	GDS2118.0.2	Anemia, Sideroblastic	Malaria	0
GDS2617.0.1	GDS2617.0.2	Carcinoma	Carcinoma	4
GDS1282.0.1	GDS484.0.1	Wilms Tumor	Leiomyoma	2
GDS1558.0.1.3	GDS2617.0.2	Carcinoma	Atrial Fibrillation	0
GDS1282.0.1	GDS1989.1.4.0	Wilms Tumor	Melanoma	2
GDS1362.0.1	GDS1746.2.3.0	Cardiomyopathies	Prostatic Hyperplasia	0
GDS1331.0.1	GDS1362.0.2	Huntington Disease	Cardiomyopathy, Restrictive	0
GDS1956.0.5	GDS1956.0.6	Muscular Dystrophy, Emery-Dreifuss	Muscular Dystrophy, Facioscapulohumeral	5
GDS1220.0.1.3	GDS2250.0.2	Mesothelioma	Carcinoma, Ductal, Breast	3
GDS2142.0.1	GDS268.0.2	Cystic Fibrosis	Obesity, Morbid	0
GDS1956.0.7	GDS1956.0.8	Muscular Dystrophy, Duchenne	Muscular Dystrophies	5
GDS1259.0.1	GDS2635.0.3	Dermatomyositis	Carcinoma, Ductal	0
GDS1956.0.2	GDS2649.2.5.0	Dermatomyositis	HIV Infections	0
GDS1956.0.2	GDS1956.0.6	Dermatomyositis	Muscular Dystrophy, Emery-Dreifuss	3
GDS1312.0.1	GDS2609.0.1	Carcinoma	Colorectal Neoplasms	1
GDS1362.0.1	GDS1956.0.2	Cardiomyopathies	Dermatomyositis	0
GDS1956.0.11	GDS1956.0.2	Muscular Diseases	Dermatomyositis	3
GDS1220.0.1.3	GDS1375.0.1	Mesothelioma	Nevus	2
GDS1956.0.9	GDS1989.1.3.0	Muscular Diseases	Nevus	0
GDS1331.0.1	GDS1362.0.1	Huntington Disease	Cardiomyopathies	0
GDS2737.0.1.3	GDS651.0.2	Endometriosis	Cardiomyopathy, Restrictive	0
GDS1312.0.1	GDS1439.0.2	Neoplasm Metastasis	Carcinoma	1
GDS2200.0.1	GDS2250.0.3	Keratosis	Carcinoma, Basal Cell	0
GDS1362.0.2	GDS1956.0.4	Cardiomyopathy, Restrictive	Spastic Paraplegia, Hereditary	0
GDS1376.2.3.1	GDS651.0.1	Thrombocythemia, Hemorrhagic	Cardiomyopathy, Dilated	0
GDS1375.0.2	GDS1665.0.1	Melanoma	Thyroid Neoplasms	1
GDS1362.0.1	GDS2649.4.5.0	Cardiomyopathies	HIV Infections	0
GDS1331.0.1	GDS2142.0.1	Huntington Disease	Cystic Fibrosis	2
GDS1746.2.4.0	GDS1956.0.5	Prostatic Neoplasms	Muscular Dystrophy, Facioscapulohumeral	0
GDS1259.0.1	GDS2617.0.2	Dermatomyositis	Carcinoma	0
GDS1321.0.2	GDS1989.1.7.0	Adenocarcinoma	Lymphatic Metastasis	1
GDS1850.0.1	GDS2649.2.5.1	Dental Caries	HIV Infections	0
GDS2200.0.1	GDS2635.0.3	Keratosis	Carcinoma, Ductal	0
GDS1956.0.6	GDS1989.1.2.0	Muscular Dystrophy, Emery-Dreifuss	Nevus	0
GDS1956.0.3	GDS2643.0.3.5	Multiple Myeloma	Amyotrophic Lateral Sclerosis	0
GDS1259.0.1	GDS1956.0.2	Dermatomyositis	Dermatomyositis	6
GDS1956.0.5	GDS268.0.2	Obesity, Morbid	Muscular Dystrophy, Facioscapulohumeral	0
GDS1375.0.1	GDS2617.0.2	Nevus	Carcinoma	2
GDS1665.0.1	GDS2737.0.1.3	Endometriosis	Thyroid Neoplasms	0
GDS2617.0.2	GDS2737.0.1.3	Carcinoma	Endometriosis	0
GDS1362.0.2	GDS2643.0.1.5	Cardiomyopathy, Restrictive	Waldenstrom Macroglobulinemia	1
GDS1989.1.5.0	GDS2250.0.2	Carcinoma, Ductal, Breast	Melanoma	2
GDS2635.0.2	GDS2635.0.3	Carcinoma, Lobular	Carcinoma, Ductal	5
GDS1989.1.5.0	GDS2200.0.2	Carcinoma, Squamous Cell	Melanoma	2
GDS1746.2.3.0	GDS2250.0.3	Carcinoma, Basal Cell	Prostatic Hyperplasia	0
GDS1989.1.5.0	GDS2418.0.1	Cervical Intraepithelial Neoplasia	Melanoma	2
GDS1362.0.1	GDS651.0.1	Cardiomyopathies	Cardiomyopathy, Dilated	3
GDS1989.1.6.0	GDS2635.0.2	Carcinoma, Lobular	Melanoma	2
GDS1615.0.2	GDS2649.2.5.0	Crohn Disease	HIV Infections	0
GDS1375.0.1	GDS1375.0.2	Nevus	Melanoma	3
GDS2118.0.3	GDS2609.0.1	Anemia, Refractory, with Excess of Blasts	Colorectal Neoplasms	0
GDS1362.0.2	GDS2191.0.1	Cardiomyopathy, Restrictive	Bipolar Disorder	0
GDS1956.0.2	GDS2432.0.1	Dermatomyositis	Adenoma	0
GDS1321.0.1	GDS1956.0.11	Muscular Diseases	Barrett Esophagus	0
GDS1956.0.5	GDS810.0.1	Muscular Dystrophy, Facioscapulohumeral	Alzheimer Disease	1
GDS1312.0.1	GDS1665.0.1	Carcinoma	Thyroid Neoplasms	1
GDS1375.0.2	GDS1732.0.1	Melanoma	Thyroid Neoplasms	1
GDS1989.1.5.0	GDS2737.0.1.3	Endometriosis	Melanoma	0
GDS1732.0.1	GDS2617.0.2	Thyroid Neoplasms	Carcinoma	1
GDS2250.0.1	GDS2649.2.5.1	HIV Infections	Carcinoma	0
GDS1989.1.4.0	GDS2200.0.2	Carcinoma, Squamous Cell	Melanoma	2
GDS1956.0.3	GDS2154.0.1	Amyotrophic Lateral Sclerosis	Cardiomyopathy, Dilated	0
GDS2200.0.1	GDS2250.0.1	Keratosis	Carcinoma	0
GDS1732.0.1	GDS1850.0.1	Dental Caries	Thyroid Neoplasms	0
GDS2200.0.2	GDS2250.0.3	Carcinoma, Basal Cell	Carcinoma, Squamous Cell	4
GDS1558.0.1.3	GDS2154.0.1	Atrial Fibrillation	Cardiomyopathy, Dilated	2
GDS2200.0.2	GDS2250.0.2	Carcinoma, Ductal, Breast	Carcinoma, Squamous Cell	4
GDS1439.0.2	GDS2737.0.1.3	Endometriosis	Neoplasm Metastasis	0
GDS1439.0.1	GDS1989.1.4.0	Prostatic Neoplasms	Melanoma	1
GDS1558.0.1.3	GDS2737.0.1.3	Endometriosis	Atrial Fibrillation	0
GDS2643.0.1.4	GDS2643.0.2.4	Leukemia, Lymphocytic, Chronic, B-Cell	Waldenstrom Macroglobulinemia	3
GDS1331.0.1	GDS1956.0.4	Huntington Disease	Spastic Paraplegia, Hereditary	3
GDS1312.0.1	GDS484.0.1	Leiomyoma	Carcinoma	2
GDS1989.1.3.0	GDS2200.0.1	Keratosis	Nevus	0
GDS1376.2.3.1	GDS2153.0.1	Thrombocythemia, Hemorrhagic	Dermatomyositis	0
GDS1989.1.4.0	GDS1989.1.6.0	Melanoma	Melanoma	6
GDS1685.0.1	GDS1989.1.5.0	Fibromatosis, Gingival	Melanoma	0
GDS1956.0.10	GDS1956.0.8	Muscular Dystrophy, Duchenne	Muscular Diseases	3
GDS1850.0.1	GDS2200.0.2	Dental Caries	Carcinoma, Squamous Cell	0
GDS1989.1.2.0	GDS2250.0.2	Carcinoma, Ductal, Breast	Nevus	2
GDS1956.0.2	GDS1989.1.3.0	Dermatomyositis	Nevus	0
GDS1282.0.1	GDS2250.0.1	Wilms Tumor	Carcinoma	2
GDS1989.1.4.0	GDS2142.0.2	Cystic Fibrosis	Melanoma	0
GDS1282.0.2	GDS2118.0.2	Anemia, Sideroblastic	Sarcoma, Clear Cell	0
GDS2250.0.2	GDS2617.0.2	Carcinoma, Ductal, Breast	Carcinoma	4
GDS2617.0.1	GDS2635.0.3	Carcinoma, Ductal	Carcinoma	4
GDS1362.0.2	GDS1376.2.3.1	Thrombocythemia, Hemorrhagic	Cardiomyopathy, Restrictive	0
GDS1956.0.10	GDS1989.1.3.0	Muscular Diseases	Nevus	0
GDS1321.0.1	GDS1989.1.7.0	Lymphatic Metastasis	Barrett Esophagus	0
GDS1375.0.1	GDS1989.1.2.0	Nevus	Nevus	4
GDS1282.0.1	GDS1850.0.1	Dental Caries	Wilms Tumor	0
GDS1331.0.1	GDS2643.0.3.5	Huntington Disease	Multiple Myeloma	0
GDS1665.0.1	GDS1850.0.1	Dental Caries	Thyroid Neoplasms	0
GDS1312.0.1	GDS2250.0.1	Carcinoma	Carcinoma	4
GDS1362.0.2	GDS1956.0.10	Cardiomyopathy, Restrictive	Muscular Diseases	0
GDS1685.0.1	GDS2200.0.1	Fibromatosis, Gingival	Keratosis	0
GDS1989.1.7.0	GDS2200.0.2	Carcinoma, Squamous Cell	Lymphatic Metastasis	1
GDS2649.3.5.1	GDS2737.0.1.3	Endometriosis	HIV Infections	0
GDS2118.0.3	GDS2649.2.5.1	HIV Infections	Anemia, Refractory, with Excess of Blasts	0
GDS2205.0.1	GDS651.0.1	Cardiomyopathy, Dilated	Cardiomyopathy, Dilated	4
GDS1956.0.9	GDS2609.0.1	Muscular Diseases	Colorectal Neoplasms	0
GDS1615.0.2	GDS2643.0.1.4	Waldenstrom Macroglobulinemia	Crohn Disease	0
GDS1956.0.5	GDS2142.0.2	Muscular Dystrophy, Facioscapulohumeral	Cystic Fibrosis	2
GDS1732.0.1	GDS2200.0.2	Thyroid Neoplasms	Carcinoma, Squamous Cell	1
GDS1375.0.1	GDS2153.0.1	Nevus	Dermatomyositis	0
GDS2635.0.2	GDS2737.0.1.3	Carcinoma, Lobular	Endometriosis	0
GDS1956.0.2	GDS1956.0.7	Muscular Dystrophies	Dermatomyositis	3
GDS1321.0.1	GDS1321.0.2	Barrett Esophagus	Adenocarcinoma	0
GDS1259.0.1	GDS1956.0.3	Amyotrophic Lateral Sclerosis	Dermatomyositis	2
GDS1282.0.2	GDS2250.0.3	Sarcoma, Clear Cell	Carcinoma, Basal Cell	2
GDS1439.0.1	GDS2250.0.2	Carcinoma, Ductal, Breast	Prostatic Neoplasms	2
GDS1850.0.1	GDS2418.0.1	Dental Caries	Cervical Intraepithelial Neoplasia	0
GDS2200.0.2	GDS2250.0.1	Carcinoma	Carcinoma, Squamous Cell	4
GDS1362.0.1	GDS2737.0.1.4	Cardiomyopathies	Endometriosis	0
GDS1989.1.2.0	GDS1989.1.5.0	Melanoma	Nevus	3
GDS2142.0.2	GDS2609.0.1	Cystic Fibrosis	Colorectal Neoplasms	1
GDS1956.0.11	GDS1956.0.3	Amyotrophic Lateral Sclerosis	Muscular Diseases	2
GDS1956.0.2	GDS268.0.2	Dermatomyositis	Obesity, Morbid	0
GDS1989.1.3.0	GDS2250.0.3	Nevus	Carcinoma, Basal Cell	2
GDS2190.0.1	GDS810.0.1	Bipolar Disorder	Alzheimer Disease	1
GDS1956.0.2	GDS2418.0.1	Dermatomyositis	Cervical Intraepithelial Neoplasia	0
GDS1956.0.5	GDS1956.0.7	Muscular Dystrophies	Muscular Dystrophy, Facioscapulohumeral	5
GDS1956.0.7	GDS1989.1.3.0	Muscular Dystrophies	Nevus	0
GDS1989.1.7.0	GDS2200.0.1	Keratosis	Lymphatic Metastasis	0
GDS1850.0.1	GDS2397.0.1	Dental Caries	Myelofibrosis	0
GDS1439.0.2	GDS2617.0.1	Neoplasm Metastasis	Carcinoma	1
GDS1439.0.2	GDS2200.0.2	Neoplasm Metastasis	Carcinoma, Squamous Cell	1
GDS1989.1.6.0	GDS2649.3.5.1	HIV Infections	Melanoma	0
GDS1321.0.2	GDS2617.0.2	Carcinoma	Adenocarcinoma	4
GDS1362.0.1	GDS1376.2.3.1	Cardiomyopathies	Thrombocythemia, Hemorrhagic	0
GDS1062.2.3.0	GDS2418.0.1	Cervical Intraepithelial Neoplasia	Neoplasm Metastasis	1
GDS1971.0.1	GDS1971.0.2	Malaria	Malaria	4
GDS1362.0.1	GDS1989.1.2.0	Cardiomyopathies	Nevus	0
GDS1989.1.5.0	GDS2200.0.1	Keratosis	Melanoma	0
GDS1746.2.4.0	GDS2418.0.1	Prostatic Neoplasms	Cervical Intraepithelial Neoplasia	1
GDS1362.0.1	GDS1956.0.1	Cardiomyopathies	Myopathy, Central Core	0
GDS2118.0.2	GDS2118.0.3	Anemia, Refractory, with Excess of Blasts	Anemia, Sideroblastic	4
GDS1971.0.2	GDS2737.0.1.3	Endometriosis	Malaria	0
GDS1615.0.1	GDS1956.0.9	Colitis, Ulcerative	Muscular Diseases	0
GDS1956.0.5	GDS2153.0.1	Muscular Dystrophy, Facioscapulohumeral	Dermatomyositis	3
GDS1312.0.1	GDS1989.1.5.0	Carcinoma	Melanoma	2
GDS1220.0.1.3	GDS2250.0.3	Carcinoma, Basal Cell	Mesothelioma	3
GDS1685.0.1	GDS2250.0.1	Carcinoma	Fibromatosis, Gingival	0
GDS1331.0.1	GDS1971.0.1	Huntington Disease	Malaria	0
GDS1375.0.2	GDS2649.3.5.1	HIV Infections	Melanoma	0
GDS1282.0.1	GDS1282.0.2	Wilms Tumor	Sarcoma, Clear Cell	2
GDS1917.0.1	GDS2190.0.1	Bipolar Disorder	Schizophrenia	1
GDS1312.0.1	GDS2737.0.1.3	Endometriosis	Carcinoma	0
GDS1956.0.2	GDS2190.0.1	Dermatomyositis	Bipolar Disorder	0
GDS1989.1.6.0	GDS2635.0.3	Carcinoma, Ductal	Melanoma	2
GDS2190.0.1	GDS2250.0.3	Bipolar Disorder	Carcinoma, Basal Cell	0
GDS1439.0.2	GDS2418.0.1	Cervical Intraepithelial Neoplasia	Neoplasm Metastasis	1
GDS1312.0.1	GDS2635.0.3	Carcinoma	Carcinoma, Ductal	4
GDS2617.0.2	GDS2649.2.5.1	HIV Infections	Carcinoma	0
GDS1062.2.3.0	GDS1956.0.2	Dermatomyositis	Neoplasm Metastasis	0
GDS1375.0.2	GDS2418.0.1	Cervical Intraepithelial Neoplasia	Melanoma	2
GDS1375.0.2	GDS1850.0.1	Dental Caries	Melanoma	0
GDS1956.0.4	GDS1956.0.9	Muscular Diseases	Spastic Paraplegia, Hereditary	2
GDS2200.0.1	GDS2649.3.5.0	HIV Infections	Keratosis	0
GDS1989.1.2.0	GDS2250.0.1	Nevus	Carcinoma	2
GDS1480.0.1	GDS2418.0.1	Cervical Intraepithelial Neoplasia	Obesity	0
GDS1665.0.1	GDS1956.0.10	Muscular Diseases	Thyroid Neoplasms	0
GDS2649.2.5.1	GDS2649.3.5.1	HIV Infections	HIV Infections	5
GDS1956.0.2	GDS1956.0.5	Muscular Dystrophy, Facioscapulohumeral	Dermatomyositis	3
GDS1989.1.5.0	GDS2250.0.1	Carcinoma	Melanoma	2
GDS1312.0.1	GDS1362.0.1	Cardiomyopathies	Carcinoma	0
GDS1259.0.1	GDS1321.0.1	Dermatomyositis	Barrett Esophagus	0
GDS1439.0.1	GDS1989.1.7.0	Prostatic Neoplasms	Lymphatic Metastasis	1
GDS1971.0.1	GDS2649.3.5.0	HIV Infections	Malaria	0
GDS1989.1.3.0	GDS289.0.1	Pulmonary Disease, Chronic Obstructive	Nevus	0
GDS2617.0.1	GDS484.0.1	Carcinoma	Leiomyoma	2
GDS1956.0.3	GDS651.0.2	Amyotrophic Lateral Sclerosis	Cardiomyopathy, Restrictive	0
GDS1220.0.1.3	GDS1375.0.2	Mesothelioma	Melanoma	2
GDS1850.0.1	GDS2205.0.1	Cardiomyopathy, Dilated	Dental Caries	0
GDS2250.0.2	GDS2617.0.1	Carcinoma, Ductal, Breast	Carcinoma	4
GDS1956.0.11	GDS2153.0.1	Muscular Diseases	Dermatomyositis	3
GDS1321.0.1	GDS1850.0.1	Dental Caries	Barrett Esophagus	0
GDS1062.2.3.0	GDS1989.1.2.0	Neoplasm Metastasis	Nevus	1
GDS1220.0.1.3	GDS2200.0.2	Mesothelioma	Carcinoma, Squamous Cell	3
GDS1321.0.2	GDS1850.0.1	Dental Caries	Adenocarcinoma	0
GDS1439.0.2	GDS1956.0.11	Muscular Diseases	Neoplasm Metastasis	0
GDS1321.0.2	GDS1989.1.6.0	Adenocarcinoma	Melanoma	2
GDS2397.0.1	GDS2649.3.5.1	HIV Infections	Myelofibrosis	0
GDS1989.1.7.0	GDS2635.0.3	Carcinoma, Ductal	Lymphatic Metastasis	1
GDS1220.0.1.3	GDS2635.0.3	Mesothelioma	Carcinoma, Ductal	3
GDS1392.0.2	GDS2397.0.1	Myelodysplastic Syndromes	Myelofibrosis	3
GDS1259.0.1	GDS1989.1.3.0	Dermatomyositis	Nevus	0
GDS1282.0.1	GDS2250.0.3	Wilms Tumor	Carcinoma, Basal Cell	2
GDS1665.0.1	GDS2250.0.1	Carcinoma	Thyroid Neoplasms	1
GDS1312.0.1	GDS2250.0.3	Carcinoma, Basal Cell	Carcinoma	4
GDS1312.0.1	GDS1558.0.1.3	Carcinoma	Atrial Fibrillation	0
GDS2118.0.3	GDS2397.0.1	Myelofibrosis	Anemia, Refractory, with Excess of Blasts	3
GDS1331.0.1	GDS2084.0.1	Huntington Disease	Polycystic Ovary Syndrome	0
GDS1376.2.3.1	GDS1956.0.2	Thrombocythemia, Hemorrhagic	Dermatomyositis	0
GDS1956.0.10	GDS1956.0.9	Muscular Diseases	Muscular Diseases	3
GDS1220.0.1.3	GDS2609.0.1	Mesothelioma	Colorectal Neoplasms	1
GDS1282.0.1	GDS1312.0.1	Carcinoma	Wilms Tumor	2
GDS1956.0.5	GDS1989.1.3.0	Muscular Dystrophy, Facioscapulohumeral	Nevus	0
GDS2118.0.1	GDS2118.0.3	Anemia, Refractory	Anemia, Refractory, with Excess of Blasts	5
GDS2200.0.1	GDS2643.0.3.5	Multiple Myeloma	Keratosis	0
GDS1375.0.1	GDS1956.0.6	Muscular Dystrophy, Emery-Dreifuss	Nevus	0
GDS1956.0.2	GDS810.0.1	Dermatomyositis	Alzheimer Disease	1
GDS1956.0.2	GDS1989.1.5.0	Dermatomyositis	Melanoma	0
GDS1312.0.1	GDS2250.0.2	Carcinoma	Carcinoma, Ductal, Breast	4
GDS1439.0.1	GDS2250.0.1	Carcinoma	Prostatic Neoplasms	1
GDS1321.0.2	GDS1746.2.4.0	Prostatic Neoplasms	Adenocarcinoma	1
GDS2649.2.5.1	GDS2649.4.5.1	HIV Infections	HIV Infections	5
GDS1685.0.1	GDS1989.1.4.0	Fibromatosis, Gingival	Melanoma	0
GDS1956.0.10	GDS1956.0.2	Muscular Diseases	Dermatomyositis	3
GDS1746.2.4.0	GDS2200.0.2	Prostatic Neoplasms	Carcinoma, Squamous Cell	1
GDS1917.0.1	GDS1989.1.3.0	Nevus	Schizophrenia	0
