# Supplementary material for: Human Disease-Drug Network Based on Genomic Expression Profiles
Source: PLoS One. 2009 Aug 6;4(8):e6536. doi: 10.1371/journal.pone.0006536 (PMC2715883; doi:10.1371/journal.pone.0006536)
Supplement: Table S6 — Combined disease connections via both enrichment and correlation analysis, and their mapping onto MeSH (0.03 MB TXT) [file pone.0006536.s006.txt]

Title: Combined disease connections via both enrichment and correlation analysis, and their mapping onto MeSH
instance_id1	instance_id2	mesh_sub1	mesh_sub2	level	score	corr
GDS2250.0.1	GDS2250.0.2	Carcinoma	Carcinoma, Ductal, Breast	4	1.65	NULL
GDS1989.1.5.0	GDS1989.1.7.0	Melanoma	Lymphatic Metastasis	1	1.63	NULL
GDS2250.0.1	GDS2250.0.3	Carcinoma	Carcinoma, Basal Cell	4	1.62	NULL
GDS2118.0.1	GDS2118.0.3	Anemia, Refractory	Anemia, Refractory, with Excess of Blasts	5	1.60	NULL
GDS1321.0.1	GDS1321.0.2	Barrett Esophagus	Adenocarcinoma	0	1.59	NULL
GDS2118.0.1	GDS2118.0.2	Anemia, Refractory	Anemia, Sideroblastic	4	1.58	NULL
GDS2200.0.1	GDS2200.0.2	Keratosis	Carcinoma, Squamous Cell	0	1.50	NULL
GDS1375.0.1	GDS1375.0.2	Nevus	Melanoma	3	1.50	NULL
GDS1956.0.10	GDS1956.0.7	Muscular Diseases	Muscular Dystrophies	3	1.50	NULL
GDS1956.0.8	GDS1956.0.9	Muscular Dystrophy, Duchenne	Muscular Diseases	3	1.45	NULL
GDS268.0.1	GDS268.0.2	Obesity	Obesity, Morbid	9	1.43	NULL
GDS651.0.1	GDS651.0.2	Cardiomyopathy, Dilated	Cardiomyopathy, Restrictive	3	1.42	NULL
GDS1956.0.1	GDS1956.0.6	Myopathy, Central Core	Muscular Dystrophy, Emery-Dreifuss	3	1.32	NULL
GDS2250.0.1	GDS2635.0.3	Carcinoma	Carcinoma, Ductal	4	1.31	NULL
GDS1956.0.3	GDS1956.0.6	Amyotrophic Lateral Sclerosis	Muscular Dystrophy, Emery-Dreifuss	2	1.29	NULL
GDS1956.0.1	GDS1956.0.2	Myopathy, Central Core	Dermatomyositis	3	1.23	NULL
GDS2250.0.3	GDS2418.0.1	Carcinoma, Basal Cell	Cervical Intraepithelial Neoplasia	4	1.20	NULL
GDS1956.0.3	GDS1956.0.5	Amyotrophic Lateral Sclerosis	Muscular Dystrophy, Facioscapulohumeral	2	1.20	NULL
GDS1956.0.2	GDS1956.0.6	Dermatomyositis	Muscular Dystrophy, Emery-Dreifuss	3	1.19	NULL
GDS2250.0.1	GDS2418.0.1	Carcinoma	Cervical Intraepithelial Neoplasia	4	1.10	NULL
GDS1282.0.1	GDS1282.0.2	Wilms Tumor	Sarcoma, Clear Cell	2	1.10	NULL
GDS1746.2.3.0	GDS1746.2.4.0	Prostatic Hyperplasia	Prostatic Neoplasms	3	1.09	NULL
GDS1439.0.1	GDS1439.0.2	Prostatic Neoplasms	Neoplasm Metastasis	1	1.09	NULL
GDS2250.0.3	GDS2635.0.3	Carcinoma, Basal Cell	Carcinoma, Ductal	4	1.08	NULL
GDS2190.0.1	GDS810.0.2	Bipolar Disorder	Alzheimer Disease	1	1.06	NULL
GDS1956.0.11	GDS1956.0.6	Muscular Diseases	Muscular Dystrophy, Emery-Dreifuss	3	1.00	NULL
GDS1956.0.5	GDS1956.0.8	Muscular Dystrophy, Facioscapulohumeral	Muscular Dystrophy, Duchenne	5	0.99	NULL
GDS1362.0.1	GDS1956.0.3	Cardiomyopathies	Amyotrophic Lateral Sclerosis	0	0.98	NULL
GDS1392.0.2	GDS2118.0.1	Myelodysplastic Syndromes	Anemia, Refractory	4	0.97	NULL
GDS1362.0.1	GDS1956.0.5	Cardiomyopathies	Muscular Dystrophy, Facioscapulohumeral	0	0.96	NULL
GDS1362.0.2	GDS2205.0.1	Cardiomyopathy, Restrictive	Cardiomyopathy, Dilated	3	0.95	NULL
GDS2250.0.2	GDS2635.0.3	Carcinoma, Ductal, Breast	Carcinoma, Ductal	6	0.94	NULL
GDS1392.0.2	GDS2118.0.3	Myelodysplastic Syndromes	Anemia, Refractory, with Excess of Blasts	4	0.94	NULL
GDS1439.0.2	GDS2250.0.3	Neoplasm Metastasis	Carcinoma, Basal Cell	1	0.93	NULL
GDS1956.0.11	GDS1956.0.2	Muscular Diseases	Dermatomyositis	3	0.92	NULL
GDS1956.0.3	GDS1956.0.8	Amyotrophic Lateral Sclerosis	Muscular Dystrophy, Duchenne	2	0.92	NULL
GDS2250.0.3	GDS2617.0.2	Carcinoma, Basal Cell	Carcinoma	4	0.90	NULL
GDS1989.1.3.0	GDS1989.1.7.0	Nevus	Lymphatic Metastasis	1	0.87	NULL
GDS2635.0.1	GDS2635.0.3	Carcinoma, Lobular	Carcinoma, Ductal	5	0.87	NULL
GDS1331.0.1	GDS1362.0.1	Huntington Disease	Cardiomyopathies	0	0.83	NULL
GDS1439.0.2	GDS1989.1.7.0	Neoplasm Metastasis	Lymphatic Metastasis	4	0.80	NULL
GDS1362.0.1	GDS1956.0.6	Cardiomyopathies	Muscular Dystrophy, Emery-Dreifuss	0	0.79	NULL
GDS1956.0.5	GDS2153.0.1	Muscular Dystrophy, Facioscapulohumeral	Dermatomyositis	3	0.78	NULL
GDS1439.0.2	GDS2635.0.3	Neoplasm Metastasis	Carcinoma, Ductal	1	0.77	NULL
GDS2418.0.1	GDS2635.0.3	Cervical Intraepithelial Neoplasia	Carcinoma, Ductal	4	0.76	NULL
GDS1956.0.11	GDS1956.0.5	Muscular Diseases	Muscular Dystrophy, Facioscapulohumeral	3	0.75	NULL
GDS2250.0.3	GDS2737.0.1.3	Carcinoma, Basal Cell	Endometriosis	0	0.74	NULL
GDS1615.0.1	GDS1615.0.2	Colitis, Ulcerative	Crohn Disease	4	NULL	0.8623
GDS1956.0.7	GDS1956.0.9	Muscular Dystrophies	Muscular Diseases	3	NULL	0.8018
GDS1956.0.6	GDS1956.0.8	Muscular Dystrophy, Emery-Dreifuss	Muscular Dystrophy, Duchenne	5	NULL	0.7685
GDS1956.0.11	GDS1956.0.8	Muscular Diseases	Muscular Dystrophy, Duchenne	3	NULL	0.7602
GDS1956.0.7	GDS1956.0.8	Muscular Dystrophies	Muscular Dystrophy, Duchenne	5	NULL	0.7514
GDS1956.0.2	GDS1956.0.8	Muscular Dystrophy, Duchenne	Dermatomyositis	3	NULL	0.7306
GDS1259.0.1	GDS1956.0.1	Dermatomyositis	Myopathy, Central Core	3	NULL	0.7000
GDS1956.0.5	GDS1956.0.6	Muscular Dystrophy, Facioscapulohumeral	Muscular Dystrophy, Emery-Dreifuss	5	NULL	0.6879
GDS1259.0.1	GDS1956.0.8	Dermatomyositis	Muscular Dystrophy, Duchenne	3	NULL	0.6220
GDS1956.0.6	GDS1956.0.9	Muscular Dystrophy, Emery-Dreifuss	Muscular Diseases	3	NULL	0.6216
GDS1956.0.1	GDS1956.0.3	Myopathy, Central Core	Amyotrophic Lateral Sclerosis	2	NULL	0.6160
GDS1956.0.2	GDS1956.0.3	Dermatomyositis	Amyotrophic Lateral Sclerosis	2	NULL	0.6047
GDS2118.0.2	GDS2118.0.3	Anemia, Sideroblastic	Anemia, Refractory, with Excess of Blasts	4	NULL	0.6026
GDS1956.0.1	GDS1956.0.8	Myopathy, Central Core	Muscular Dystrophy, Duchenne	3	NULL	0.6001
GDS1259.0.1	GDS1956.0.5	Dermatomyositis	Muscular Dystrophy, Facioscapulohumeral	3	NULL	0.5849
GDS1259.0.1	GDS1956.0.7	Muscular Dystrophies	Dermatomyositis	3	NULL	0.5796
GDS2118.0.3	GDS2397.0.1	Anemia, Refractory, with Excess of Blasts	Myelofibrosis	3	NULL	0.5777
GDS2200.0.2	GDS2418.0.1	Carcinoma, Squamous Cell	Cervical Intraepithelial Neoplasia	4	NULL	0.5721
GDS1956.0.1	GDS1956.0.5	Myopathy, Central Core	Muscular Dystrophy, Facioscapulohumeral	3	NULL	0.5671
GDS2617.0.2	GDS2635.0.3	Carcinoma, Ductal	Carcinoma	4	NULL	0.5669
GDS1259.0.1	GDS1956.0.9	Dermatomyositis	Muscular Diseases	3	NULL	0.5533
GDS2617.0.2	GDS2635.0.2	Carcinoma	Carcinoma, Lobular	4	NULL	0.5364
GDS1956.0.6	GDS1956.0.7	Muscular Dystrophy, Emery-Dreifuss	Muscular Dystrophies	5	NULL	0.5264
GDS1956.0.3	GDS2153.0.1	Amyotrophic Lateral Sclerosis	Dermatomyositis	2	NULL	0.4924
GDS1956.0.2	GDS1956.0.7	Dermatomyositis	Muscular Dystrophies	3	NULL	0.4717
GDS1259.0.1	GDS2200.0.1	Dermatomyositis	Keratosis	2	NULL	0.4665
GDS1956.0.1	GDS1956.0.9	Myopathy, Central Core	Muscular Diseases	3	NULL	0.4617
GDS1615.0.2	GDS1971.0.1	Crohn Disease	Malaria	0	NULL	0.4570
GDS1220.0.1.3	GDS2142.0.2	Mesothelioma	Cystic Fibrosis	0	NULL	0.4458
GDS1439.0.2	GDS2250.0.1	Neoplasm Metastasis	Carcinoma	1	NULL	0.4347
GDS2118.0.1	GDS2397.0.1	Anemia, Refractory	Myelofibrosis	3	NULL	0.4306
GDS2617.0.1	GDS2737.0.1.3	Carcinoma	Endometriosis	0	NULL	0.4279
GDS1062.2.3.0	GDS2142.0.1	Neoplasm Metastasis	Cystic Fibrosis	0	NULL	0.4217
GDS1259.0.1	GDS2200.0.2	Dermatomyositis	Carcinoma, Squamous Cell	0	NULL	0.3999
GDS2200.0.2	GDS2617.0.2	Carcinoma, Squamous Cell	Carcinoma	4	NULL	0.3928
GDS1956.0.1	GDS1956.0.10	Muscular Diseases	Myopathy, Central Core	3	NULL	0.3922
GDS1259.0.1	GDS2635.0.2	Dermatomyositis	Carcinoma, Lobular	0	NULL	0.3858
GDS1615.0.2	GDS1971.0.2	Malaria	Crohn Disease	0	NULL	0.3852
GDS1259.0.1	GDS2635.0.3	Dermatomyositis	Carcinoma, Ductal	0	NULL	0.3836
GDS1615.0.1	GDS1971.0.1	Colitis, Ulcerative	Malaria	0	NULL	0.3803
GDS2635.0.3	GDS2737.0.1.3	Carcinoma, Ductal	Endometriosis	0	NULL	0.3730
GDS1282.0.1	GDS1956.0.4	Wilms Tumor	Spastic Paraplegia, Hereditary	2	NULL	0.3678
GDS1331.0.1	GDS2153.0.1	Huntington Disease	Dermatomyositis	1	NULL	0.3662
GDS1220.0.1.3	GDS1956.0.1	Mesothelioma	Myopathy, Central Core	0	NULL	0.3659
GDS1282.0.1	GDS2635.0.3	Wilms Tumor	Carcinoma, Ductal	2	NULL	0.3627
GDS2200.0.2	GDS2250.0.3	Carcinoma, Squamous Cell	Carcinoma, Basal Cell	4	NULL	0.3617
GDS1956.0.10	GDS1956.0.4	Muscular Diseases	Spastic Paraplegia, Hereditary	2	NULL	0.3609
GDS1956.0.1	GDS1956.0.7	Myopathy, Central Core	Muscular Dystrophies	3	NULL	0.3606
GDS1956.0.4	GDS2118.0.2	Spastic Paraplegia, Hereditary	Anemia, Sideroblastic	0	NULL	0.3566
GDS1376.2.3.1	GDS1956.0.5	Thrombocythemia, Hemorrhagic	Muscular Dystrophy, Facioscapulohumeral	0	NULL	0.3547
GDS1259.0.1	GDS1956.0.4	Dermatomyositis	Spastic Paraplegia, Hereditary	2	NULL	0.3540
GDS2118.0.1	GDS2617.0.1	Anemia, Refractory	Carcinoma	0	NULL	0.3508
GDS1376.2.3.1	GDS2142.0.2	Thrombocythemia, Hemorrhagic	Cystic Fibrosis	0	NULL	0.3435
GDS1331.0.1	GDS1376.2.3.1	Huntington Disease	Thrombocythemia, Hemorrhagic	0	NULL	0.3433
GDS1956.0.4	GDS2191.0.1	Spastic Paraplegia, Hereditary	Bipolar Disorder	0	NULL	0.3356
GDS1375.0.2	GDS2250.0.3	Melanoma	Carcinoma, Basal Cell	2	NULL	0.3355
GDS2250.0.3	GDS2649.2.5.1	Carcinoma, Basal Cell	HIV Infections	0	NULL	0.3346
GDS1850.0.1	GDS2200.0.1	Dental Caries	Keratosis	0	NULL	0.3339
GDS1220.0.1.3	GDS1956.0.2	Mesothelioma	Dermatomyositis	0	NULL	0.3314
GDS1220.0.1.3	GDS1956.0.3	Mesothelioma	Amyotrophic Lateral Sclerosis	0	NULL	0.3286
GDS1355.0.1	GDS2635.0.2	Carcinoma, Pancreatic Ductal	Carcinoma, Lobular	5	NULL	0.3284
GDS2250.0.1	GDS2649.2.5.1	Carcinoma	HIV Infections	0	NULL	0.3283
GDS1956.0.3	GDS2142.0.2	Amyotrophic Lateral Sclerosis	Cystic Fibrosis	0	NULL	0.3280
GDS2418.0.1	GDS2617.0.1	Cervical Intraepithelial Neoplasia	Carcinoma	4	NULL	0.3278
GDS1439.0.2	GDS2418.0.1	Neoplasm Metastasis	Cervical Intraepithelial Neoplasia	1	NULL	0.3240
GDS2635.0.2	GDS2737.0.1.3	Carcinoma, Lobular	Endometriosis	0	NULL	0.3226
GDS1956.0.5	GDS1956.0.9	Muscular Dystrophy, Facioscapulohumeral	Muscular Diseases	3	NULL	0.3211
GDS1956.0.4	GDS1956.0.9	Spastic Paraplegia, Hereditary	Muscular Diseases	2	NULL	0.3201
GDS1956.0.9	GDS2200.0.1	Muscular Diseases	Keratosis	0	NULL	0.3195
GDS1956.0.5	GDS1956.0.7	Muscular Dystrophy, Facioscapulohumeral	Muscular Dystrophies	5	NULL	0.3192
GDS1062.2.3.0	GDS2635.0.2	Neoplasm Metastasis	Carcinoma, Lobular	1	NULL	0.3179
GDS1392.0.2	GDS2118.0.2	Myelodysplastic Syndromes	Anemia, Sideroblastic	4	NULL	0.3172
GDS1376.2.3.1	GDS1956.0.3	Thrombocythemia, Hemorrhagic	Amyotrophic Lateral Sclerosis	0	NULL	0.3161
GDS1355.0.1	GDS2617.0.1	Carcinoma, Pancreatic Ductal	Carcinoma	4	NULL	0.3150
GDS2142.0.1	GDS2737.0.1.3	Cystic Fibrosis	Endometriosis	0	NULL	0.3141
GDS2200.0.1	GDS2617.0.2	Keratosis	Carcinoma	0	NULL	0.3121
GDS1282.0.1	GDS2250.0.3	Wilms Tumor	Carcinoma, Basal Cell	2	NULL	0.3120
GDS1746.2.4.0	GDS2418.0.1	Prostatic Neoplasms	Cervical Intraepithelial Neoplasia	1	NULL	0.3115
GDS1375.0.2	GDS2250.0.1	Melanoma	Carcinoma	2	NULL	0.3079
GDS1220.0.1.3	GDS2200.0.2	Mesothelioma	Carcinoma, Squamous Cell	3	NULL	0.3060
GDS2635.0.3	GDS2649.2.5.0	Carcinoma, Ductal	HIV Infections	0	NULL	0.3037
GDS2200.0.1	GDS2418.0.1	Keratosis	Cervical Intraepithelial Neoplasia	0	NULL	0.3026
GDS1220.0.1.3	GDS1956.0.5	Mesothelioma	Muscular Dystrophy, Facioscapulohumeral	0	NULL	0.3017
GDS1321.0.2	GDS1989.1.5.0	Adenocarcinoma	Melanoma	2	0.73	NULL
GDS1392.0.2	GDS2397.0.1	Myelodysplastic Syndromes	Myelofibrosis	3	0.73	NULL
GDS2250.0.2	GDS2617.0.2	Carcinoma, Ductal, Breast	Carcinoma	4	0.72	NULL
GDS1439.0.2	GDS2200.0.2	Neoplasm Metastasis	Carcinoma, Squamous Cell	1	0.72	NULL
GDS1321.0.2	GDS1989.1.7.0	Adenocarcinoma	Lymphatic Metastasis	1	0.71	NULL
GDS1220.0.1.3	GDS1375.0.1	Mesothelioma	Nevus	2	0.70	NULL
GDS1331.0.1	GDS1956.0.3	Huntington Disease	Amyotrophic Lateral Sclerosis	2	0.70	NULL
GDS1362.0.1	GDS1956.0.1	Cardiomyopathies	Myopathy, Central Core	0	0.70	NULL
GDS1362.0.1	GDS1376.2.3.1	Cardiomyopathies	Thrombocythemia, Hemorrhagic	0	0.70	NULL
GDS1362.0.1	GDS2153.0.1	Cardiomyopathies	Dermatomyositis	0	0.70	NULL
GDS2649.2.5.1	GDS2737.0.1.3	HIV Infections	Endometriosis	0	0.69	NULL
GDS2737.0.1.3	GDS484.0.1	Endometriosis	Leiomyoma	0	0.69	NULL
GDS1331.0.1	GDS2643.0.1.5	Huntington Disease	Waldenstrom Macroglobulinemia	0	0.68	NULL
GDS1220.0.1.3	GDS2250.0.1	Mesothelioma	Carcinoma	3	0.67	NULL
GDS1850.0.1	GDS1956.0.10	Dental Caries	Muscular Diseases	0	0.67	NULL
GDS1331.0.1	GDS1956.0.5	Huntington Disease	Muscular Dystrophy, Facioscapulohumeral	2	0.64	NULL
GDS1746.2.4.0	GDS2200.0.2	Prostatic Neoplasms	Carcinoma, Squamous Cell	1	0.64	NULL
GDS1362.0.1	GDS2142.0.2	Cardiomyopathies	Cystic Fibrosis	0	0.64	NULL
GDS1362.0.1	GDS2643.0.1.5	Cardiomyopathies	Waldenstrom Macroglobulinemia	1	0.64	NULL
GDS1376.2.3.1	GDS2643.0.3.5	Thrombocythemia, Hemorrhagic	Multiple Myeloma	3	0.64	NULL
GDS1362.0.1	GDS2084.0.1	Cardiomyopathies	Polycystic Ovary Syndrome	0	0.63	NULL
GDS1331.0.1	GDS1362.0.2	Huntington Disease	Cardiomyopathy, Restrictive	0	0.62	NULL
GDS1362.0.2	GDS1956.0.3	Cardiomyopathy, Restrictive	Amyotrophic Lateral Sclerosis	0	0.62	NULL
GDS1259.0.1	GDS2418.0.1	Dermatomyositis	Cervical Intraepithelial Neoplasia	0	0.61	NULL
GDS1331.0.1	GDS1956.0.1	Huntington Disease	Myopathy, Central Core	1	0.61	NULL
GDS1331.0.1	GDS2643.0.3.5	Huntington Disease	Multiple Myeloma	0	0.61	NULL
GDS1850.0.1	GDS1989.1.4.0	Dental Caries	Melanoma	0	0.61	NULL
GDS2418.0.1	GDS2737.0.1.3	Cervical Intraepithelial Neoplasia	Endometriosis	0	0.60	NULL
GDS1375.0.2	GDS2635.0.3	Melanoma	Carcinoma, Ductal	2	0.60	NULL
GDS2200.0.1	GDS2635.0.3	Keratosis	Carcinoma, Ductal	0	0.59	NULL
GDS1220.0.1.3	GDS1732.0.1	Mesothelioma	Thyroid Neoplasms	1	0.59	NULL
GDS1850.0.1	GDS2200.0.2	Dental Caries	Carcinoma, Squamous Cell	0	0.59	NULL
GDS1312.0.1	GDS1732.0.1	Carcinoma	Thyroid Neoplasms	1	0.59	NULL
GDS1376.2.3.1	GDS2643.0.1.5	Thrombocythemia, Hemorrhagic	Waldenstrom Macroglobulinemia	3	0.59	NULL
GDS2200.0.1	GDS2250.0.3	Keratosis	Carcinoma, Basal Cell	0	0.58	NULL
GDS1685.0.1	GDS1989.1.2.0	Fibromatosis, Gingival	Nevus	0	0.58	NULL
GDS1956.0.9	GDS2609.0.1	Muscular Diseases	Colorectal Neoplasms	0	0.58	NULL
GDS1282.0.1	GDS2250.0.1	Wilms Tumor	Carcinoma	2	0.57	NULL
GDS1282.0.1	GDS1989.1.7.0	Wilms Tumor	Lymphatic Metastasis	1	0.57	NULL
GDS1376.2.3.1	GDS1956.0.1	Thrombocythemia, Hemorrhagic	Myopathy, Central Core	0	0.57	NULL
GDS1989.1.4.0	GDS2418.0.1	Melanoma	Cervical Intraepithelial Neoplasia	2	0.56	NULL
GDS1439.0.2	GDS1558.0.1.3	Neoplasm Metastasis	Atrial Fibrillation	2	0.56	NULL
GDS1282.0.1	GDS1665.0.1	Wilms Tumor	Thyroid Neoplasms	2	0.56	NULL
GDS484.0.1	GDS651.0.1	Leiomyoma	Cardiomyopathy, Dilated	0	0.56	NULL
GDS1439.0.1	GDS1989.1.7.0	Prostatic Neoplasms	Lymphatic Metastasis	1	0.55	NULL
GDS1989.1.3.0	GDS2250.0.2	Nevus	Carcinoma, Ductal, Breast	2	0.54	NULL
GDS1220.0.1.3	GDS2250.0.2	Mesothelioma	Carcinoma, Ductal, Breast	3	0.54	NULL
GDS1956.0.4	GDS2153.0.1	Spastic Paraplegia, Hereditary	Dermatomyositis	2	0.54	NULL
GDS1956.0.4	GDS1956.0.7	Spastic Paraplegia, Hereditary	Muscular Dystrophies	2	0.54	NULL
GDS1282.0.2	GDS1989.1.5.0	Sarcoma, Clear Cell	Melanoma	2	0.54	NULL
GDS1312.0.1	GDS1989.1.3.0	Carcinoma	Nevus	2	0.54	NULL
GDS1376.2.3.1	GDS2153.0.1	Thrombocythemia, Hemorrhagic	Dermatomyositis	0	0.54	NULL
GDS1376.2.3.1	GDS1956.0.6	Thrombocythemia, Hemorrhagic	Muscular Dystrophy, Emery-Dreifuss	0	0.54	NULL
GDS1989.1.7.0	GDS484.0.1	Lymphatic Metastasis	Leiomyoma	1	0.54	NULL
GDS1331.0.1	GDS2084.0.1	Huntington Disease	Polycystic Ovary Syndrome	0	0.53	NULL
GDS1850.0.1	GDS2418.0.1	Dental Caries	Cervical Intraepithelial Neoplasia	0	0.53	NULL
GDS1362.0.1	GDS2643.0.3.5	Cardiomyopathies	Multiple Myeloma	1	0.53	NULL
GDS1558.0.1.3	GDS1665.0.1	Atrial Fibrillation	Thyroid Neoplasms	0	0.53	NULL
GDS1282.0.1	GDS1989.1.6.0	Wilms Tumor	Melanoma	2	0.53	NULL
GDS2649.2.5.1	GDS484.0.1	HIV Infections	Leiomyoma	0	0.53	NULL
GDS2250.0.3	GDS484.0.1	Carcinoma, Basal Cell	Leiomyoma	2	0.53	NULL
GDS1220.0.1.3	GDS1989.1.5.0	Mesothelioma	Melanoma	2	0.52	NULL
GDS1956.0.6	GDS737.0.1	Muscular Dystrophy, Emery-Dreifuss	Emphysema	0	0.52	NULL
GDS2118.0.1	GDS2250.0.3	Anemia, Refractory	Carcinoma, Basal Cell	0	0.52	NULL
GDS1989.1.2.0	GDS2250.0.3	Nevus	Carcinoma, Basal Cell	2	0.52	NULL
GDS1956.0.9	GDS2617.0.2	Muscular Diseases	Carcinoma	0	0.52	NULL
GDS2737.0.1.3	GDS651.0.2	Endometriosis	Cardiomyopathy, Restrictive	0	0.52	NULL
GDS1439.0.1	GDS2635.0.3	Prostatic Neoplasms	Carcinoma, Ductal	1	0.52	NULL
GDS1362.0.2	GDS2643.0.1.5	Cardiomyopathy, Restrictive	Waldenstrom Macroglobulinemia	1	0.51	NULL
GDS2250.0.1	GDS2643.0.1.5	Carcinoma	Waldenstrom Macroglobulinemia	2	0.51	NULL
GDS1439.0.2	GDS1685.0.1	Neoplasm Metastasis	Fibromatosis, Gingival	0	0.51	NULL
GDS1732.0.1	GDS2617.0.2	Thyroid Neoplasms	Carcinoma	1	0.51	NULL
GDS1282.0.2	GDS1989.1.7.0	Sarcoma, Clear Cell	Lymphatic Metastasis	1	0.51	NULL
GDS1956.0.2	GDS268.0.2	Dermatomyositis	Obesity, Morbid	0	0.51	NULL
GDS1375.0.1	GDS2617.0.1	Nevus	Carcinoma	2	0.51	NULL
GDS1558.0.1.3	GDS2154.0.1	Atrial Fibrillation	Cardiomyopathy, Dilated	2	0.51	NULL
GDS1685.0.1	GDS484.0.1	Fibromatosis, Gingival	Leiomyoma	0	0.51	NULL
GDS1850.0.1	GDS2649.2.5.1	Dental Caries	HIV Infections	0	0.51	NULL
GDS1615.0.1	GDS1665.0.1	Colitis, Ulcerative	Thyroid Neoplasms	0	0.50	NULL
GDS2250.0.3	GDS2643.0.1.5	Carcinoma, Basal Cell	Waldenstrom Macroglobulinemia	2	0.50	NULL
GDS1956.0.2	GDS2617.0.2	Dermatomyositis	Carcinoma	0	0.50	NULL
GDS1615.0.1	GDS1956.0.10	Colitis, Ulcerative	Muscular Diseases	0	0.49	NULL
GDS1615.0.1	GDS1850.0.1	Colitis, Ulcerative	Dental Caries	0	0.49	NULL
GDS1956.0.6	GDS2084.0.1	Muscular Dystrophy, Emery-Dreifuss	Polycystic Ovary Syndrome	0	0.49	NULL
GDS1665.0.1	GDS2418.0.1	Thyroid Neoplasms	Cervical Intraepithelial Neoplasia	1	0.49	NULL
GDS2118.0.2	GDS2432.0.1	Anemia, Sideroblastic	Adenoma	0	0.49	NULL
GDS2118.0.2	GDS2617.0.2	Anemia, Sideroblastic	Carcinoma	0	0.49	NULL
GDS1732.0.1	GDS2200.0.2	Thyroid Neoplasms	Carcinoma, Squamous Cell	1	0.49	NULL
GDS1971.0.2	GDS2118.0.2	Malaria	Anemia, Sideroblastic	0	0.49	NULL
GDS1362.0.1	GDS1956.0.8	Cardiomyopathies	Muscular Dystrophy, Duchenne	0	0.49	NULL
GDS1956.0.3	GDS651.0.2	Amyotrophic Lateral Sclerosis	Cardiomyopathy, Restrictive	0	0.49	NULL
GDS2617.0.2	GDS484.0.1	Carcinoma	Leiomyoma	2	0.49	NULL
GDS1259.0.1	GDS1989.1.5.0	Dermatomyositis	Melanoma	0	0.48	NULL
GDS1331.0.1	GDS2205.0.1	Huntington Disease	Cardiomyopathy, Dilated	0	0.48	NULL
GDS2118.0.3	GDS2617.0.2	Anemia, Refractory, with Excess of Blasts	Carcinoma	0	0.48	NULL
GDS1956.0.8	GDS2617.0.2	Muscular Dystrophy, Duchenne	Carcinoma	0	0.48	NULL
GDS1956.0.9	GDS2635.0.2	Muscular Diseases	Carcinoma, Lobular	0	0.48	NULL
GDS1850.0.1	GDS1989.1.7.0	Dental Caries	Lymphatic Metastasis	0	0.48	NULL
GDS1439.0.1	GDS1989.1.6.0	Prostatic Neoplasms	Melanoma	1	0.48	NULL
GDS1220.0.1.3	GDS2418.0.1	Mesothelioma	Cervical Intraepithelial Neoplasia	3	0.47	NULL
GDS1220.0.1.3	GDS1989.1.7.0	Mesothelioma	Lymphatic Metastasis	1	0.47	NULL
GDS1321.0.1	GDS2737.0.1.4	Barrett Esophagus	Endometriosis	0	0.47	NULL
GDS1375.0.2	GDS1665.0.1	Melanoma	Thyroid Neoplasms	1	0.47	NULL
GDS1971.0.1	GDS2118.0.1	Malaria	Anemia, Refractory	0	0.47	NULL
GDS1685.0.1	GDS2200.0.1	Fibromatosis, Gingival	Keratosis	0	0.47	NULL
GDS1282.0.2	GDS1989.1.2.0	Sarcoma, Clear Cell	Nevus	2	0.47	NULL
GDS1850.0.1	GDS2737.0.1.4	Dental Caries	Endometriosis	0	0.47	NULL
GDS1362.0.1	GDS651.0.2	Cardiomyopathies	Cardiomyopathy, Restrictive	3	0.47	NULL
GDS2250.0.2	GDS484.0.1	Carcinoma, Ductal, Breast	Leiomyoma	2	0.47	NULL
GDS1220.0.1.3	GDS2635.0.3	Mesothelioma	Carcinoma, Ductal	3	0.46	NULL
GDS1362.0.2	GDS2643.0.2.4	Cardiomyopathy, Restrictive	Leukemia, Lymphocytic, Chronic, B-Cell	0	0.46	NULL
GDS1362.0.2	GDS2084.0.1	Cardiomyopathy, Restrictive	Polycystic Ovary Syndrome	0	0.46	NULL
GDS1685.0.1	GDS1989.1.5.0	Fibromatosis, Gingival	Melanoma	0	0.46	NULL
GDS1282.0.2	GDS2250.0.3	Sarcoma, Clear Cell	Carcinoma, Basal Cell	2	0.46	NULL
GDS1439.0.2	GDS484.0.1	Neoplasm Metastasis	Leiomyoma	1	0.46	NULL
GDS1282.0.1	GDS484.0.1	Wilms Tumor	Leiomyoma	2	0.46	NULL
GDS2250.0.2	GDS2250.0.3	Carcinoma, Basal Cell	Carcinoma, Ductal, Breast	4	1.68	NULL
GDS1362.0.1	GDS1362.0.2	Cardiomyopathy, Restrictive	Cardiomyopathies	3	1.53	NULL
GDS1989.1.6.0	GDS1989.1.7.0	Lymphatic Metastasis	Melanoma	1	1.49	NULL
GDS1989.1.2.0	GDS1989.1.7.0	Lymphatic Metastasis	Nevus	1	1.17	NULL
GDS1989.1.7.0	GDS2250.0.3	Carcinoma, Basal Cell	Lymphatic Metastasis	1	1.10	NULL
GDS2643.0.1.5	GDS2643.0.3.5	Multiple Myeloma	Waldenstrom Macroglobulinemia	4	1.08	NULL
GDS1989.1.7.0	GDS2418.0.1	Cervical Intraepithelial Neoplasia	Lymphatic Metastasis	1	1.01	NULL
GDS1989.1.7.0	GDS2200.0.2	Carcinoma, Squamous Cell	Lymphatic Metastasis	1	1.01	NULL
GDS1989.1.6.0	GDS2418.0.1	Cervical Intraepithelial Neoplasia	Melanoma	2	0.95	NULL
GDS1989.1.2.0	GDS1989.1.6.0	Melanoma	Nevus	3	0.95	NULL
GDS1989.1.7.0	GDS2250.0.2	Carcinoma, Ductal, Breast	Lymphatic Metastasis	1	0.93	NULL
GDS1989.1.4.0	GDS2250.0.3	Carcinoma, Basal Cell	Melanoma	2	0.92	NULL
GDS2643.0.1.4	GDS2643.0.2.4	Leukemia, Lymphocytic, Chronic, B-Cell	Waldenstrom Macroglobulinemia	3	0.91	NULL
GDS2250.0.2	GDS2418.0.1	Cervical Intraepithelial Neoplasia	Carcinoma, Ductal, Breast	4	0.87	NULL
GDS2200.0.2	GDS2250.0.2	Carcinoma, Ductal, Breast	Carcinoma, Squamous Cell	4	0.86	NULL
GDS1989.1.7.0	GDS2200.0.1	Keratosis	Lymphatic Metastasis	0	0.86	NULL
GDS1375.0.2	GDS2200.0.2	Carcinoma, Squamous Cell	Melanoma	2	0.86	NULL
GDS1312.0.1	GDS2649.2.5.1	HIV Infections	Carcinoma	0	0.85	NULL
GDS1362.0.1	GDS2205.0.1	Cardiomyopathy, Dilated	Cardiomyopathies	3	0.84	NULL
GDS1439.0.2	GDS2250.0.2	Carcinoma, Ductal, Breast	Neoplasm Metastasis	1	0.83	NULL
GDS1989.1.4.0	GDS2250.0.1	Carcinoma	Melanoma	2	0.82	NULL
GDS1375.0.2	GDS2250.0.2	Carcinoma, Ductal, Breast	Melanoma	2	0.78	NULL
GDS2250.0.2	GDS2649.2.5.1	HIV Infections	Carcinoma, Ductal, Breast	0	0.78	NULL
GDS1439.0.1	GDS2250.0.3	Carcinoma, Basal Cell	Prostatic Neoplasms	1	0.77	NULL
GDS2250.0.2	GDS2635.0.2	Carcinoma, Lobular	Carcinoma, Ductal, Breast	5	0.76	NULL
GDS1665.0.1	GDS2250.0.3	Carcinoma, Basal Cell	Thyroid Neoplasms	1	0.75	NULL
GDS1989.1.7.0	GDS2635.0.3	Carcinoma, Ductal	Lymphatic Metastasis	1	0.75	NULL
GDS1321.0.1	GDS1956.0.2	Dermatomyositis	Barrett Esophagus	0	0.74	NULL
GDS2250.0.3	GDS2635.0.2	Carcinoma, Lobular	Carcinoma, Basal Cell	4	0.73	NULL
GDS1558.0.1.3	GDS2205.0.1	Cardiomyopathy, Dilated	Atrial Fibrillation	2	0.73	NULL
GDS1439.0.1	GDS2250.0.1	Carcinoma	Prostatic Neoplasms	1	0.73	NULL
GDS1956.0.3	GDS1956.0.7	Muscular Dystrophies	Amyotrophic Lateral Sclerosis	2	0.72	NULL
GDS1989.1.7.0	GDS2737.0.1.3	Endometriosis	Lymphatic Metastasis	0	0.72	NULL
GDS1558.0.1.3	GDS2250.0.1	Carcinoma	Atrial Fibrillation	0	0.71	NULL
GDS1989.1.5.0	GDS2635.0.3	Carcinoma, Ductal	Melanoma	2	0.71	NULL
GDS1685.0.1	GDS2250.0.3	Carcinoma, Basal Cell	Fibromatosis, Gingival	0	0.70	NULL
GDS1439.0.2	GDS2617.0.2	Carcinoma	Neoplasm Metastasis	1	0.70	NULL
GDS1321.0.2	GDS2250.0.3	Carcinoma, Basal Cell	Adenocarcinoma	4	0.68	NULL
GDS1375.0.2	GDS2200.0.1	Keratosis	Melanoma	0	0.68	NULL
GDS1321.0.2	GDS2250.0.1	Carcinoma	Adenocarcinoma	4	0.68	NULL
GDS1375.0.1	GDS2200.0.2	Carcinoma, Squamous Cell	Nevus	2	0.68	NULL
GDS1956.0.10	GDS1956.0.3	Amyotrophic Lateral Sclerosis	Muscular Diseases	2	0.68	NULL
GDS1989.1.7.0	GDS2649.2.5.1	HIV Infections	Lymphatic Metastasis	0	0.68	NULL
GDS1375.0.2	GDS1439.0.2	Neoplasm Metastasis	Melanoma	1	0.67	NULL
GDS1321.0.2	GDS2635.0.3	Carcinoma, Ductal	Adenocarcinoma	5	0.67	NULL
GDS1321.0.2	GDS1956.0.2	Dermatomyositis	Adenocarcinoma	0	0.67	NULL
GDS2200.0.2	GDS2737.0.1.3	Endometriosis	Carcinoma, Squamous Cell	0	0.67	NULL
GDS1439.0.2	GDS2737.0.1.3	Endometriosis	Neoplasm Metastasis	0	0.67	NULL
GDS1439.0.2	GDS2649.2.5.1	HIV Infections	Neoplasm Metastasis	0	0.67	NULL
GDS2617.0.1	GDS2635.0.2	Carcinoma, Lobular	Carcinoma	4	0.66	NULL
GDS1439.0.1	GDS2250.0.2	Carcinoma, Ductal, Breast	Prostatic Neoplasms	2	0.66	NULL
GDS1220.0.1.3	GDS2643.0.3.5	Multiple Myeloma	Mesothelioma	2	0.65	NULL
GDS1665.0.1	GDS2250.0.2	Carcinoma, Ductal, Breast	Thyroid Neoplasms	2	0.65	NULL
GDS1062.2.3.0	GDS1321.0.2	Adenocarcinoma	Neoplasm Metastasis	1	0.65	NULL
GDS1375.0.1	GDS2250.0.3	Carcinoma, Basal Cell	Nevus	2	0.64	NULL
GDS2118.0.2	GDS2397.0.1	Myelofibrosis	Anemia, Sideroblastic	3	0.64	NULL
GDS2250.0.3	GDS2649.3.5.1	HIV Infections	Carcinoma, Basal Cell	0	0.64	NULL
GDS1685.0.1	GDS2250.0.1	Carcinoma	Fibromatosis, Gingival	0	0.63	NULL
GDS2200.0.2	GDS2635.0.3	Carcinoma, Ductal	Carcinoma, Squamous Cell	4	0.63	NULL
GDS1312.0.1	GDS2737.0.1.3	Endometriosis	Carcinoma	0	0.62	NULL
GDS2643.0.2.4	GDS2643.0.3.5	Multiple Myeloma	Leukemia, Lymphocytic, Chronic, B-Cell	3	0.61	NULL
GDS1685.0.1	GDS2250.0.2	Carcinoma, Ductal, Breast	Fibromatosis, Gingival	0	0.61	NULL
GDS1312.0.1	GDS1746.2.4.0	Prostatic Neoplasms	Carcinoma	1	0.61	NULL
GDS1321.0.1	GDS2200.0.2	Carcinoma, Squamous Cell	Barrett Esophagus	0	0.61	NULL
GDS2200.0.2	GDS2649.3.5.1	HIV Infections	Carcinoma, Squamous Cell	0	0.61	NULL
GDS1989.1.4.0	GDS2649.3.5.0	HIV Infections	Melanoma	0	0.61	NULL
GDS1989.1.7.0	GDS2635.0.2	Carcinoma, Lobular	Lymphatic Metastasis	1	0.60	NULL
GDS1439.0.1	GDS2418.0.1	Cervical Intraepithelial Neoplasia	Prostatic Neoplasms	1	0.60	NULL
GDS1220.0.1.3	GDS2250.0.3	Carcinoma, Basal Cell	Mesothelioma	3	0.60	NULL
GDS1558.0.1.3	GDS2250.0.3	Carcinoma, Basal Cell	Atrial Fibrillation	0	0.60	NULL
GDS1665.0.1	GDS1956.0.9	Muscular Diseases	Thyroid Neoplasms	0	0.60	NULL
GDS1321.0.1	GDS1989.1.6.0	Melanoma	Barrett Esophagus	0	0.60	NULL
GDS1312.0.1	GDS484.0.1	Leiomyoma	Carcinoma	2	0.60	NULL
GDS1259.0.1	GDS2649.3.5.0	HIV Infections	Dermatomyositis	0	0.60	NULL
GDS1050.0.1.2	GDS2649.2.5.1	HIV Infections	Polycystic Ovary Syndrome	0	0.60	NULL
GDS1321.0.2	GDS1850.0.1	Dental Caries	Adenocarcinoma	0	0.59	NULL
GDS1321.0.2	GDS2649.2.5.0	HIV Infections	Adenocarcinoma	0	0.59	NULL
GDS2153.0.1	GDS2643.0.1.5	Waldenstrom Macroglobulinemia	Dermatomyositis	0	0.58	NULL
GDS1321.0.2	GDS1956.0.11	Muscular Diseases	Adenocarcinoma	0	0.58	NULL
GDS2118.0.2	GDS2617.0.1	Carcinoma	Anemia, Sideroblastic	0	0.58	NULL
GDS1971.0.1	GDS2643.0.1.4	Waldenstrom Macroglobulinemia	Malaria	0	0.58	NULL
GDS1362.0.2	GDS1376.2.3.1	Thrombocythemia, Hemorrhagic	Cardiomyopathy, Restrictive	0	0.58	NULL
GDS2635.0.2	GDS2649.2.5.1	HIV Infections	Carcinoma, Lobular	0	0.58	NULL
GDS1956.0.3	GDS2643.0.3.5	Multiple Myeloma	Amyotrophic Lateral Sclerosis	0	0.57	NULL
GDS1375.0.1	GDS2200.0.1	Keratosis	Nevus	0	0.57	NULL
GDS2200.0.2	GDS2617.0.1	Carcinoma	Carcinoma, Squamous Cell	4	0.57	NULL
GDS1282.0.1	GDS1850.0.1	Dental Caries	Wilms Tumor	0	0.57	NULL
GDS2250.0.2	GDS2737.0.1.3	Endometriosis	Carcinoma, Ductal, Breast	0	0.57	NULL
GDS1439.0.1	GDS2737.0.1.3	Endometriosis	Prostatic Neoplasms	0	0.57	NULL
GDS1971.0.2	GDS2649.3.5.0	HIV Infections	Malaria	0	0.57	NULL
GDS1685.0.1	GDS2418.0.1	Cervical Intraepithelial Neoplasia	Fibromatosis, Gingival	0	0.56	NULL
GDS1321.0.2	GDS1439.0.2	Neoplasm Metastasis	Adenocarcinoma	1	0.56	NULL
GDS1665.0.1	GDS2635.0.3	Carcinoma, Ductal	Thyroid Neoplasms	1	0.56	NULL
GDS1321.0.1	GDS1989.1.7.0	Lymphatic Metastasis	Barrett Esophagus	0	0.55	NULL
GDS1665.0.1	GDS2200.0.2	Carcinoma, Squamous Cell	Thyroid Neoplasms	1	0.55	NULL
GDS1321.0.1	GDS1850.0.1	Dental Caries	Barrett Esophagus	0	0.55	NULL
GDS1282.0.1	GDS1312.0.1	Carcinoma	Wilms Tumor	2	0.55	NULL
GDS2418.0.1	GDS2649.3.5.1	HIV Infections	Cervical Intraepithelial Neoplasia	0	0.55	NULL
GDS2200.0.1	GDS2649.3.5.0	HIV Infections	Keratosis	0	0.55	NULL
GDS1439.0.2	GDS2635.0.2	Carcinoma, Lobular	Neoplasm Metastasis	1	0.54	NULL
GDS1321.0.2	GDS1375.0.2	Melanoma	Adenocarcinoma	2	0.54	NULL
GDS1956.0.2	GDS737.0.1	Emphysema	Dermatomyositis	0	0.54	NULL
GDS1439.0.1	GDS1989.1.5.0	Melanoma	Prostatic Neoplasms	1	0.54	NULL
GDS1917.0.1	GDS2190.0.1	Bipolar Disorder	Schizophrenia	1	0.54	NULL
GDS1989.1.2.0	GDS484.0.1	Leiomyoma	Nevus	2	0.54	NULL
GDS2118.0.2	GDS2649.2.5.0	HIV Infections	Anemia, Sideroblastic	0	0.54	NULL
GDS1956.0.2	GDS2200.0.1	Keratosis	Dermatomyositis	2	0.53	NULL
GDS1615.0.2	GDS2643.0.1.4	Waldenstrom Macroglobulinemia	Crohn Disease	0	0.53	NULL
GDS1956.0.5	GDS737.0.1	Emphysema	Muscular Dystrophy, Facioscapulohumeral	0	0.53	NULL
GDS1732.0.1	GDS1850.0.1	Dental Caries	Thyroid Neoplasms	0	0.53	NULL
GDS1220.0.1.3	GDS1362.0.1	Cardiomyopathies	Mesothelioma	0	0.53	NULL
GDS1956.0.3	GDS268.0.2	Obesity, Morbid	Amyotrophic Lateral Sclerosis	0	0.53	NULL
GDS1375.0.1	GDS2737.0.1.3	Endometriosis	Nevus	0	0.53	NULL
GDS2118.0.1	GDS2649.3.5.0	HIV Infections	Anemia, Refractory	0	0.53	NULL
GDS1685.0.1	GDS2649.2.5.1	HIV Infections	Fibromatosis, Gingival	0	0.53	NULL
GDS1558.0.1.3	GDS2250.0.2	Carcinoma, Ductal, Breast	Atrial Fibrillation	0	0.52	NULL
GDS1665.0.1	GDS1746.2.4.0	Prostatic Neoplasms	Thyroid Neoplasms	2	0.52	NULL
GDS1321.0.1	GDS1956.0.7	Muscular Dystrophies	Barrett Esophagus	0	0.52	NULL
GDS1956.0.5	GDS268.0.2	Obesity, Morbid	Muscular Dystrophy, Facioscapulohumeral	0	0.52	NULL
GDS1665.0.1	GDS2737.0.1.3	Endometriosis	Thyroid Neoplasms	0	0.52	NULL
GDS289.0.1	GDS484.0.1	Leiomyoma	Pulmonary Disease, Chronic Obstructive	0	0.52	NULL
GDS1439.0.1	GDS2649.2.5.1	HIV Infections	Prostatic Neoplasms	0	0.52	NULL
GDS1282.0.1	GDS2200.0.2	Carcinoma, Squamous Cell	Wilms Tumor	2	0.51	NULL
GDS1375.0.1	GDS1850.0.1	Dental Caries	Nevus	0	0.51	NULL
GDS1257.0.2	GDS1362.0.1	Cardiomyopathies	Hemoglobin SC Disease	0	0.51	NULL
GDS1989.1.4.0	GDS2737.0.1.3	Endometriosis	Melanoma	0	0.51	NULL
GDS1321.0.1	GDS1558.0.1.3	Atrial Fibrillation	Barrett Esophagus	0	0.51	NULL
GDS1321.0.2	GDS2635.0.2	Carcinoma, Lobular	Adenocarcinoma	5	0.50	NULL
GDS1917.0.1	GDS1989.1.3.0	Nevus	Schizophrenia	0	0.50	NULL
GDS1989.1.2.0	GDS2250.0.2	Carcinoma, Ductal, Breast	Nevus	2	0.50	NULL
GDS1746.2.3.0	GDS2250.0.3	Carcinoma, Basal Cell	Prostatic Hyperplasia	0	0.50	NULL
GDS1989.1.7.0	GDS2617.0.1	Carcinoma	Lymphatic Metastasis	1	0.50	NULL
GDS1971.0.1	GDS2118.0.2	Anemia, Sideroblastic	Malaria	0	0.50	NULL
GDS1321.0.1	GDS1956.0.9	Muscular Diseases	Barrett Esophagus	0	0.50	NULL
GDS1558.0.1.3	GDS2737.0.1.3	Endometriosis	Atrial Fibrillation	0	0.50	NULL
GDS2432.0.1	GDS2649.4.5.0	HIV Infections	Adenoma	0	0.50	NULL
GDS1362.0.2	GDS2643.0.3.5	Multiple Myeloma	Cardiomyopathy, Restrictive	1	0.49	NULL
GDS1321.0.1	GDS1665.0.1	Thyroid Neoplasms	Barrett Esophagus	0	0.49	NULL
GDS1259.0.1	GDS268.0.2	Obesity, Morbid	Dermatomyositis	0	0.49	NULL
GDS1971.0.2	GDS2737.0.1.3	Endometriosis	Malaria	0	0.49	NULL
GDS1321.0.2	GDS1558.0.1.3	Atrial Fibrillation	Adenocarcinoma	0	0.49	NULL
GDS1257.0.2	GDS1956.0.3	Amyotrophic Lateral Sclerosis	Hemoglobin SC Disease	0	0.49	NULL
GDS2737.0.1.2	GDS651.0.1	Cardiomyopathy, Dilated	Endometriosis	0	0.48	NULL
GDS1375.0.2	GDS2635.0.2	Carcinoma, Lobular	Melanoma	2	0.48	NULL
GDS2418.0.1	GDS2635.0.2	Carcinoma, Lobular	Cervical Intraepithelial Neoplasia	4	0.48	NULL
GDS1282.0.1	GDS1956.0.11	Muscular Diseases	Wilms Tumor	0	0.48	NULL
GDS1259.0.1	GDS268.0.1	Obesity	Dermatomyositis	0	0.48	NULL
GDS1321.0.2	GDS1956.0.7	Muscular Dystrophies	Adenocarcinoma	0	0.48	NULL
GDS1480.0.1	GDS1850.0.1	Dental Caries	Obesity	0	0.48	NULL
GDS1392.0.2	GDS2643.0.3.5	Multiple Myeloma	Myelodysplastic Syndromes	2	0.47	NULL
GDS1746.2.3.0	GDS2250.0.2	Carcinoma, Ductal, Breast	Prostatic Hyperplasia	0	0.47	NULL
GDS1282.0.1	GDS2250.0.2	Carcinoma, Ductal, Breast	Wilms Tumor	2	0.47	NULL
GDS1439.0.1	GDS2200.0.2	Carcinoma, Squamous Cell	Prostatic Neoplasms	1	0.47	NULL
GDS1321.0.2	GDS2200.0.2	Carcinoma, Squamous Cell	Adenocarcinoma	4	0.47	NULL
GDS1732.0.1	GDS484.0.1	Leiomyoma	Thyroid Neoplasms	1	0.47	NULL
GDS1850.0.1	GDS2649.3.5.0	HIV Infections	Dental Caries	0	0.47	NULL
GDS1989.1.3.0	GDS289.0.1	Pulmonary Disease, Chronic Obstructive	Nevus	0	0.46	NULL
GDS1375.0.1	GDS2118.0.3	Anemia, Refractory, with Excess of Blasts	Nevus	0	0.46	NULL
GDS1321.0.1	GDS1956.0.8	Muscular Dystrophy, Duchenne	Barrett Esophagus	0	0.46	NULL
GDS1375.0.1	GDS1439.0.2	Neoplasm Metastasis	Nevus	1	0.46	NULL
GDS1956.0.2	GDS1989.1.6.0	Melanoma	Dermatomyositis	0	0.46	NULL
GDS1956.0.1	GDS737.0.1	Emphysema	Myopathy, Central Core	0	0.46	NULL
GDS1558.0.1.3	GDS484.0.1	Leiomyoma	Atrial Fibrillation	0	0.46	NULL
GDS1375.0.1	GDS2649.3.5.1	HIV Infections	Nevus	0	0.46	NULL
GDS2649.3.5.1	GDS2737.0.1.3	Endometriosis	HIV Infections	0	0.46	NULL
