# Supplementary material for: Human Disease-Drug Network Based on Genomic Expression Profiles
Source: PLoS One. 2009 Aug 6;4(8):e6536. doi: 10.1371/journal.pone.0006536 (PMC2715883; doi:10.1371/journal.pone.0006536)
Supplement: Table S7 — Extracted disease-drug subnetwork (0.20 MB XLS) [file pone.0006536.s007.xls]

## Sheet: temp
Title: Extracted disease-drug subnetwork
profile1	profile2	corr	p	q	cmap_score	agent	disease	indications	status
GDS2200.0.1	GDS2367.0.2.3	0.3359	1.35171e-25	7.09968e-25	NULL	tamoxifen	actinic keratosis	for the treatment of breast cancer	Approved
4610	GDS1956.0.1	NULL	NULL	NULL	-0.65	doxorubicin	acute quadriplegic myopathy	For the treatment of Koposi's sarcome connected to AIDS.	Approved
6755	GDS1956.0.1	NULL	NULL	NULL	-0.64	mitoxantrone	acute quadriplegic myopathy	For the treatment of secondary (chronic)progressive, progressive relapsing, or worsening relapsing-remitting multiple sclerosis	Approved
4610	GDS1956.0.3	NULL	NULL	NULL	-0.61	doxorubicin	amyotophic lateral sclerosis	For the treatment of Koposi's sarcome connected to AIDS.	Approved
1433	GDS1956.0.3	NULL	NULL	NULL	-0.6	ethosuximide	amyotophic lateral sclerosis	For the treatment of petit mal epilepsy.	Approved
1957	GDS1956.0.3	NULL	NULL	NULL	-0.64	methotrexate	amyotophic lateral sclerosis	For the treatment of gestational choriocarcinoma, chorioadenoma destruens and hydatidiform mole. Also for the treatment of severe psoriasis and severe, active, classical or definite rheumatoid arthritis.	Approved
161	GDS1956.0.3	NULL	NULL	NULL	-0.61	verapamil	amyotophic lateral sclerosis	For the treatment of hypertension and angina.	Approved
GDS2367.0.2.3	GDS266.0.1.2	-0.5823	8.55532e-63	1.19316e-61	NULL	tamoxifen	atopy	for the treatment of breast cancer	Approved
GDS2250.0.3	2049	NULL	NULL	NULL	-0.6	astemizole	basal-like cancer	For the relief of symptoms associated with seasonal allergic rhinitis and chronic idiopathic urticaria.	Approved
GDS2250.0.3	GDS1630.2.4.1	NULL	NULL	NULL	-0.6	atorvastatin	basal-like cancer	For management as an adjunct to diet to reduce elevated total-C, LDL-C, apo B, and TG levels in patients with primary hypercholesterolemia and mixed dyslipidemia.	Approved
GDS2250.0.3	1864	NULL	NULL	NULL	0.6	chlorpromazine	basal-like cancer	For the treatment of schizophrenia, control nausea and vomiting, For relief of restlessness and apprehension before surgery, adjunct in the treatment of tetanus, control the manifestations of the manic type of manic-depressive illness.	Approved
GDS2250.0.3	1871	NULL	NULL	NULL	0.62	diphenhydramine	basal-like cancer	For the treatment of symptoms associated with Vertigo/Meniere's disease, nausea and vomiting, motion sickness and insect bite.	Approved
5027	GDS2250.0.3	NULL	NULL	NULL	-0.71	etoposide	basal-like cancer	For use in combination with other chemotherapeutic agents in the treatment of refractory testicular tumors and as first line treatment in patients with small cell lung cancer. Also used to treat other malignancies such as lymphoma, non-lymphocytic leukemia, and glioblastoma multiforme.	Approved
GDS2250.0.3	2913	NULL	NULL	NULL	-0.65	fluvoxamine	basal-like cancer	For treatment of depression and for Obsessive Compulsive Disorder (OCD)	Approved
GDS2250.0.3	1849	NULL	NULL	NULL	-0.62	imipramine	basal-like cancer	For the relief of symptoms of depression and as temporary adjunctive therapy in reducing enuresis in children aged 6 years and older.	Approved
GDS2250.0.3	2544	NULL	NULL	NULL	-0.65	medrysone	basal-like cancer	For the treatment of allergic conjunctivitis, vernal conjunctivitis, episcleritis, and epinephrine sensitivity.	Approved
GDS2250.0.3	2543	NULL	NULL	NULL	-0.63	metoprolol	basal-like cancer	For the treatment of hypertension and angina pectoris.	Approved
GDS2250.0.3	6135	NULL	NULL	NULL	-0.63	repaglinide	basal-like cancer	For the treatment of Type II diabetes mellitus.	Approved
GDS2250.0.3	3003	NULL	NULL	NULL	-0.6	reserpine	basal-like cancer	Foe the treatment of hypertension	Approved
GDS2367.0.2.3	GDS2250.0.3	NULL	NULL	NULL	0.95	tamoxifen	basal-like cancer	for the treatment of breast cancer	Approved
GDS2250.0.3	2998	NULL	NULL	NULL	-0.65	trichlormethiazide	basal-like cancer	Used in the treatment of oedema (including that associated with heart failure) and hypertension.	Approved
GDS1746.2.4.0	GDS2367.0.2.3	0.3317	3.54295e-14	1.13819e-13	NULL	tamoxifen	basaloid (prostate tumors)	for the treatment of breast cancer	Approved
1988	GDS1375.0.1	NULL	NULL	NULL	-0.83	captopril	benign nevi	For the treatment of hypertension. It may be used alone or in combination with thiazide diuretics.	Approved
6918	GDS1375.0.1	NULL	NULL	NULL	-0.63	fulvestrant	benign nevi	For the treatment of hormone receptor positive metastatic breast cancer in postmenopausal women with disease progression following antiestrogen therapy.	Approved
6905	GDS1375.0.1	NULL	NULL	NULL	-0.78	orlistat	benign nevi	For obesity management including weight loss and weight maintenance when used in conjunction with a reduced-calorie diet. Also used to reduce the risk for weight regain after prior weight loss.	Approved
2000	GDS1375.0.1	NULL	NULL	NULL	-0.74	tolazoline	benign nevi	For the treatment of pulmonary artery anomalies	Approved
1433	GDS2191.0.1	NULL	NULL	NULL	0.79	ethosuximide	bipolar disorder	For the treatment of petit mal epilepsy.	Approved
1926	GDS2191.0.1	NULL	NULL	NULL	0.64	glipizide	bipolar disorder	For use as an adjunct to diet for the control of hyperglycemia and its associated symptomatology in patients with non-insulin-dependent diabetes mellitus (NIDDM; type II), formerly known as maturity-onset diabetes, after an adequate trial of dietary therapy has proved unsatisfactory.	Approved
1957	GDS2191.0.1	NULL	NULL	NULL	0.67	methotrexate	bipolar disorder	For the treatment of gestational choriocarcinoma, chorioadenoma destruens and hydatidiform mole. Also for the treatment of severe psoriasis and severe, active, classical or definite rheumatoid arthritis.	Approved
1932	GDS2191.0.1	NULL	NULL	NULL	0.72	metolazone	bipolar disorder	For the treatment of hypertension, alone or in combination with other antihypertensive drugs of a different class.	Approved
1959	GDS2191.0.1	NULL	NULL	NULL	0.63	paclitaxel	bipolar disorder	Used in the treatment of Kaposi's sarcoma and cancer of the lung, ovarian, and breast.	Approved
5027	GDS2250.0.2	NULL	NULL	NULL	-0.61	etoposide	BRCA1-associated cancer	For use in combination with other chemotherapeutic agents in the treatment of refractory testicular tumors and as first line treatment in patients with small cell lung cancer. Also used to treat other malignancies such as lymphoma, non-lymphocytic leukemia, and glioblastoma multiforme.	Approved
GDS2367.0.2.3	GDS2250.0.2	NULL	NULL	NULL	0.76	tamoxifen	BRCA1-associated cancer	for the treatment of breast cancer	Approved
GDS2367.3.4.2	1850	NULL	NULL	NULL	0.62	acetazolamide	breast cancer (adenovirus carrying estrogen receptor beta)	For adjunctive treatment of: edema due to congestive heart failure; drug-induced edema; centrencephalic epilepsies; chronic simple (open-angle) glaucoma	Approved
GDS2367.3.4.2	6224	NULL	NULL	NULL	0.61	amodiaquine	breast cancer (adenovirus carrying estrogen receptor beta)	For treatment of acute malarial attacks in non-immune subjects.	Approved
GDS2367.3.4.2	2049	NULL	NULL	NULL	0.7	astemizole	breast cancer (adenovirus carrying estrogen receptor beta)	For the relief of symptoms associated with seasonal allergic rhinitis and chronic idiopathic urticaria.	Approved
GDS2367.3.4.2	GDS1630.2.4.1	NULL	NULL	NULL	0.79	atorvastatin	breast cancer (adenovirus carrying estrogen receptor beta)	For management as an adjunct to diet to reduce elevated total-C, LDL-C, apo B, and TG levels in patients with primary hypercholesterolemia and mixed dyslipidemia.	Approved
2036	GDS2367.3.4.2	NULL	NULL	NULL	0.61	baclofen	breast cancer (adenovirus carrying estrogen receptor beta)	For the alleviation of signs and symptoms of spasticity resulting from multiple sclerosis, particularly for the relief of flexor spasms and concomitant pain, clonus, and muscular rigidity	Approved
GDS2367.3.4.2	835	NULL	NULL	NULL	0.6	carbamazepine	breast cancer (adenovirus carrying estrogen receptor beta)	For the treatment of epilepsy and pain associated with true trigeminal neuralgia.	Approved
GDS2367.3.4.2	1822	NULL	NULL	NULL	0.64	chlorpromazine	breast cancer (adenovirus carrying estrogen receptor beta)	For the treatment of schizophrenia, control nausea and vomiting, For relief of restlessness and apprehension before surgery, adjunct in the treatment of tetanus, control the manifestations of the manic type of manic-depressive illness.	Approved
GDS2367.3.4.2	2627	NULL	NULL	NULL	0.65	chlorprothixene	breast cancer (adenovirus carrying estrogen receptor beta)	For treatment of psychotic disorders (e.g. schizophrenia) and of acute mania occuring as part of bipolar disorders.	Approved
GDS2367.3.4.0	5305	NULL	NULL	NULL	0.63	cisapride	breast cancer (adenovirus carrying estrogen receptor beta)	For the symptomatic treatment of adult patients with nocturnal heartburn due to gastroesophageal reflux disease.	Approved
GDS2367.3.4.2	4994	NULL	NULL	NULL	0.68	clomifene	breast cancer (adenovirus carrying estrogen receptor beta)	Used mainly in female infertility due to anovulation (e.g. due to polycystic ovary syndrome). In some countries, it is also registered for use in men.	Approved
GDS2367.3.4.2	4487	NULL	NULL	NULL	0.79	clomipramine	breast cancer (adenovirus carrying estrogen receptor beta)	For the treatment of depression, obsessive compulsive disorder (OCD), panic attacks with or without agoraphobia, narcolepsy, chronic pain, and enuresis.	Approved
GDS2367.3.4.2	6740	NULL	NULL	NULL	0.67	cyproheptadine	breast cancer (adenovirus carrying estrogen receptor beta)	For treatment of perennial and seasonal allergic rhinitis, vasomotor rhinitis, allergic conjunctivitis due to inhalant allergens and foods, mild uncomplicated allergic skin manifestations of urticaria and angioedema, amelioration of allergic reactions to blood or plasma, cold urticaria, dermatographism, and as therapy for anaphylactic reactions adjunctive to epinephrine.	Approved
GDS2367.3.4.2	1762	NULL	NULL	NULL	0.62	dacarbazine	breast cancer (adenovirus carrying estrogen receptor beta)	For the treatment of metastatic malignant melanoma. In addition, DTIC-Dome is also indicated for Hodgkin's disease as a secondary-line therapy when used in combination with other effective agents	Approved
GDS2367.3.4.2	7425	NULL	NULL	NULL	-0.64	diethylcarbamazine	breast cancer (adenovirus carrying estrogen receptor beta)	Used for the treatment of individual patients with certain filarial diseases including tropical pulmonary eosinophilia, loiasis, and lymphatic filariasis caused by infection with Wuchereria bancrofti, Brugia malayi, or Brugia timori.	Approved
5671	GDS2367.3.4.1	NULL	NULL	NULL	0.67	doxorubicin	breast cancer (adenovirus carrying estrogen receptor beta)	For the treatment of Koposi's sarcome connected to AIDS.	Approved
GDS2367.3.4.2	7026	NULL	NULL	NULL	0.63	enalapril	breast cancer (adenovirus carrying estrogen receptor beta)	For the treatment of hypertension and heart failure. It may be used alone or in combination with thiazide diuretics.	Approved
1433	GDS2367.3.4.0	NULL	NULL	NULL	0.65	ethosuximide	breast cancer (adenovirus carrying estrogen receptor beta)	For the treatment of petit mal epilepsy.	Approved
GDS2367.3.4.2	6052	NULL	NULL	NULL	0.61	ethotoin	breast cancer (adenovirus carrying estrogen receptor beta)	For the control of tonic-clonic (grand mal) and complex partial (psychomotor)seizures.	Approved
GDS2367.3.4.2	3241	NULL	NULL	NULL	0.82	etoposide	breast cancer (adenovirus carrying estrogen receptor beta)	For use in combination with other chemotherapeutic agents in the treatment of refractory testicular tumors and as first line treatment in patients with small cell lung cancer. Also used to treat other malignancies such as lymphoma, non-lymphocytic leukemia, and glioblastoma multiforme.	Approved
GDS2367.3.4.1	165	NULL	NULL	NULL	0.68	exemestane	breast cancer (adenovirus carrying estrogen receptor beta)	For the treatment of advanced breast cancer in postmenopausal women whose disease has progressed following tamoxifen therapy.	Approved
GDS2367.3.4.2	6665	NULL	NULL	NULL	0.66	famotidine	breast cancer (adenovirus carrying estrogen receptor beta)	For the treatment of peptic ulcer disease (PUD) and gastroesophageal reflux disease (GERD).	Approved
GDS2367.3.4.1	5294	NULL	NULL	NULL	0.67	felodipine	breast cancer (adenovirus carrying estrogen receptor beta)	For the treatment of hypertension	Approved
GDS2367.3.4.1	6965	NULL	NULL	NULL	0.67	fulvestrant	breast cancer (adenovirus carrying estrogen receptor beta)	For the treatment of hormone receptor positive metastatic breast cancer in postmenopausal women with disease progression following antiestrogen therapy.	Approved
GDS2367.3.4.1	1720	NULL	NULL	NULL	0.64	gliclazide	breast cancer (adenovirus carrying estrogen receptor beta)	For the treatment of Diabetes mellitus	Approved
GDS2367.3.4.2	1203	NULL	NULL	NULL	0.63	haloperidol	breast cancer (adenovirus carrying estrogen receptor beta)	For the treatment of schizophrenic patients who require prolonged parenteral antipsychotic therapy also used in Tourette's syndrome and Severe hyperactivity.	Approved
GDS2367.3.4.2	1809	NULL	NULL	NULL	-0.66	hydroflumethiazide	breast cancer (adenovirus carrying estrogen receptor beta)	Used as adjunctive therapy in edema associated with congestive heart failure, hepatic cirrhosis, and corticosteroid and estrogen therapy. Also used in the management of hypertension either as the sole therapeutic agent or to enhance the effect of other antihypertensive drugs in the more severe forms of hypertension.	Approved
GDS2367.3.4.1	1550	NULL	NULL	NULL	0.74	labetalol	breast cancer (adenovirus carrying estrogen receptor beta)	For the management of hypertension.	Approved
GDS2367.3.4.2	4824	NULL	NULL	NULL	-0.6	letrozole	breast cancer (adenovirus carrying estrogen receptor beta)	For the extended adjuvant treatment of early breast cancer in postmenopausal women who have received 5 years of adjuvant tamoxifen therapy. Also for first-line treatment of postmenopausal women with hormone receptor positive or hormone receptor unknown locally advanced or metastatic breast cancer. Also indicated for the treatment of advanced breast cancer in postmenopausal women with disease prog…	Approved
GDS2367.3.4.2	7249	NULL	NULL	NULL	-0.61	levocabastine	breast cancer (adenovirus carrying estrogen receptor beta)	As an ophthalmic for the temporary relief of the signs and symptoms of seasonal allergic conjunctivitis. Also used as a nasal spray for allergic rhinitis.	Approved
GDS2367.3.4.1	2033	NULL	NULL	NULL	0.61	loperamide	breast cancer (adenovirus carrying estrogen receptor beta)	For the control and symptomatic relief of acute nonspecific diarrhea and of chronic diarrhea associated with inflammatory bowel disease or gastroenteritis. Also used for reducing the volume of discharge from ileostomies.	Approved
GDS2367.3.4.1	2544	NULL	NULL	NULL	0.69	medrysone	breast cancer (adenovirus carrying estrogen receptor beta)	For the treatment of allergic conjunctivitis, vernal conjunctivitis, episcleritis, and epinephrine sensitivity.	Approved
GDS2367.3.4.2	5724	NULL	NULL	NULL	0.68	mefloquine	breast cancer (adenovirus carrying estrogen receptor beta)	For the treatment of mild to moderate acute malaria caused by Mefloquineuine-susceptible strains of Plasmodium falciparum (both chloroquine-susceptible and resistant strains) or by Plasmodium vivax. Also for the prophylaxis of Plasmodium falciparum and Plasmodium vivax malaria infections, including prophylaxis of chloroquine-resistant strains of Plasmodium falciparum.	Approved
GDS2367.3.4.2	3214	NULL	NULL	NULL	0.65	methotrexate	breast cancer (adenovirus carrying estrogen receptor beta)	For the treatment of gestational choriocarcinoma, chorioadenoma destruens and hydatidiform mole. Also for the treatment of severe psoriasis and severe, active, classical or definite rheumatoid arthritis.	Approved
GDS2367.3.4.1	1619	NULL	NULL	NULL	0.63	methyldopa	breast cancer (adenovirus carrying estrogen receptor beta)	For use in the treatment of hypertension.	Approved
GDS2367.3.4.1	2543	NULL	NULL	NULL	0.66	metoprolol	breast cancer (adenovirus carrying estrogen receptor beta)	For the treatment of hypertension and angina pectoris.	Approved
GDS2367.3.4.2	5667	NULL	NULL	NULL	0.68	metyrapone	breast cancer (adenovirus carrying estrogen receptor beta)	Used as a diagnostic drug for testing hypothalamic-pituitary ACTH function.	Experiment
GDS2367.3.4.2	1569	NULL	NULL	NULL	-0.63	mifepristone	breast cancer (adenovirus carrying estrogen receptor beta)	For the medical termination of intrauterine pregnancy through 49 days' pregnancy.	Approved
5354	GDS2367.3.4.1	NULL	NULL	NULL	0.66	mitoxantrone	breast cancer (adenovirus carrying estrogen receptor beta)	For the treatment of secondary (chronic)progressive, progressive relapsing, or worsening relapsing-remitting multiple sclerosis	Approved
GDS2367.3.4.2	2896	NULL	NULL	NULL	0.74	mometasone	breast cancer (adenovirus carrying estrogen receptor beta)	The inhaler is indicated for the maintenance treatment of asthma as prophylactic therapy. The nasal spray is indicated for the treatment of the nasal symptoms of seasonal allergic and perennial allergic rhinitis.	Approved
GDS2367.3.4.1	1600	NULL	NULL	NULL	-0.61	nicardipine	breast cancer (adenovirus carrying estrogen receptor beta)	Used for the management of patients with chronic stable angina and for the treatment of hypertension.	Approved
GDS2367.3.4.1	6251	NULL	NULL	NULL	0.61	nicergoline	breast cancer (adenovirus carrying estrogen receptor beta)	For the treatment of senile dementia, migraines of vascular origin, transient ischemia, platelet hyper-aggregability, and macular degeneration.	Approved
GDS2367.3.4.2	1692	NULL	NULL	NULL	0.65	nifedipine	breast cancer (adenovirus carrying estrogen receptor beta)	For the management of vasospastic angina, chronic stable angina and hypertension.	Approved
GDS2367.3.4.0	5362	NULL	NULL	NULL	0.67	nilutamide	breast cancer (adenovirus carrying estrogen receptor beta)	Used as an add-on therapy following surgical or chemical castration due to prostate cancer	Approved
GDS2367.3.4.2	5248	NULL	NULL	NULL	0.8	phenoxybenzamine	breast cancer (adenovirus carrying estrogen receptor beta)	For the treatment of phaeochromocytoma (malignant), benign prostatic hypertrophy and malignant essential hypertension.	Approved
GDS2367.3.4.1	3178	NULL	NULL	NULL	0.66	pimozide	breast cancer (adenovirus carrying estrogen receptor beta)	Used for the suppression of motor and phonic tics in patients with Tourette's Disorder who have failed to respond satisfactorily to standard treatment.	Approved
GDS2367.3.4.2	5972	NULL	NULL	NULL	-0.6	pioglitazone	breast cancer (adenovirus carrying estrogen receptor beta)	Treatment of Type II diabetes mellitus	Approved
GDS2367.3.4.2	3279	NULL	NULL	NULL	0.65	primaquine	breast cancer (adenovirus carrying estrogen receptor beta)	For the treatment of malaria.	Approved
GDS2367.3.4.2	6336	NULL	NULL	NULL	0.62	propafenone	breast cancer (adenovirus carrying estrogen receptor beta)	Used to prolong the time to recurrence of paroxysmal atrial fibrillation/flutter (PAF) associated with disabling symptoms in patients without structural heart disease. Also used for the treatment of life-threatening documented ventricular arrhythmias, such as sustained ventricular tachycardia.	Approved
GDS2367.3.4.1	5358	NULL	NULL	NULL	0.65	propranolol	breast cancer (adenovirus carrying estrogen receptor beta)	For the prophylaxis of migraine.	Approved
GDS2367.3.4.1	2476	NULL	NULL	NULL	0.63	propylthiouracil	breast cancer (adenovirus carrying estrogen receptor beta)	Used to manage hyperthyroidism which is due to an overactive thyroid gland (Grave's disease).	Approved
GDS2367.3.4.1	5438	NULL	NULL	NULL	0.67	protriptyline	breast cancer (adenovirus carrying estrogen receptor beta)	For the treatment of depression and obsessive-compulsive disorders.	Approved
GDS2367.3.4.1	7449	NULL	NULL	NULL	0.62	risperidone	breast cancer (adenovirus carrying estrogen receptor beta)	For the treatment of schizophrenia.	Approved
GDS2367.3.4.2	GDS2367.0.2.3	NULL	NULL	NULL	-1.41	tamoxifen	breast cancer (adenovirus carrying estrogen receptor beta)	for the treatment of breast cancer	Approved
GDS2367.3.4.2	6240	NULL	NULL	NULL	0.65	terbutaline	breast cancer (adenovirus carrying estrogen receptor beta)	For the prevention and reversal of bronchospasm in patients 12 years of age and older with asthma and reversible bronchospasm associated with bronchitis and emphysema.	Approved
GDS2367.3.4.2	2227	NULL	NULL	NULL	0.7	terfenadine	breast cancer (adenovirus carrying estrogen receptor beta)	For the treatment of allergic rhinitis, hay fever, and allergic skin disorders.	Approved
GDS2367.3.4.2	1230	NULL	NULL	NULL	0.74	thioridazine	breast cancer (adenovirus carrying estrogen receptor beta)	For the treatment of schizophrenia and generalized anxiety disorder.	Approved
GDS2367.3.4.1	2482	NULL	NULL	NULL	0.6	tolazamide	breast cancer (adenovirus carrying estrogen receptor beta)	For use as an adjunct to diet to lower the blood glucose in patients with non-insulin dependent diabetes mellitus (Type II) whose hyperglycemia cannot be satisfactorily controlled by diet alone.	Approved
GDS2367.3.4.2	966	NULL	NULL	NULL	0.71	tretinoin	breast cancer (adenovirus carrying estrogen receptor beta)	For the the induction of remission in patients with acute promyelocytic leukemia (APL), French-American-British (FAB)classification M3 (including the M3 variant); For the topical treatment of acne vulgaris, flat warts and other skin conditions (psoriasis, ichthyosis congenita, icthyosis vulgaris, lamellar icthyosis, keratosis palmaris et plantaris, epidermolytic hyperkeratosis, senile comedones, …	Approved
GDS2367.3.4.2	1861	NULL	NULL	NULL	0.6	triamterene	breast cancer (adenovirus carrying estrogen receptor beta)	For the treatment of edema associated with congestive heart failure, cirrhosis of the liver, and the nephrotic syndrome;also in steroid-induced edema, idiopathic edema, and edema due to secondary hyperaldosteronism.	Approved
GDS2367.3.4.1	7408	NULL	NULL	NULL	-0.62	triprolidine	breast cancer (adenovirus carrying estrogen receptor beta)	For the treatment of hay fever, urticaria (hives), and other allergic systems.	Approved
GDS2367.3.4.2	1070	NULL	NULL	NULL	0.6	troglitazone	breast cancer (adenovirus carrying estrogen receptor beta)	For the treatment of Type II diabetes mellitus	Approved
GDS2367.3.4.1	2347	NULL	NULL	NULL	0.66	tropicamide	breast cancer (adenovirus carrying estrogen receptor beta)	Indicated to induce mydriasis (dilation of the pupil) and cycloplegia (paralysis of the ciliary muscle of the eye) in diagnostic procedures, such as measurement of refractive errors and examination of the fundus of the eye.	Approved
GDS2367.3.4.1	989	NULL	NULL	NULL	0.61	valproic acid	breast cancer (adenovirus carrying estrogen receptor beta)	For use as sole and adjunctive therapy in the treatment of simple and complex absence seizures, and adjunctively in patients with multiple seizure types which include absence seizures.	Approved
GDS2367.3.4.2	7551	NULL	NULL	NULL	-0.61	vinblastine	breast cancer (adenovirus carrying estrogen receptor beta)	For treatment of breast cancer, testicular cancer, lymphomas, neuroblastoma, Hodgkin's and non-Hodgkin's lymphomas, mycosis fungoides, histiocytosis, and Kaposi's sarcoma.	Approved
2007	GDS1312.0.1	NULL	NULL	NULL	-0.62	bromocriptine	cancer	For treatment of idiopathic or postencephalitic Parkinson's disease, dysfunctions associated with hyperprolactinemia and in the treatment of acromegaly.	Approved
1555	GDS1312.0.1	NULL	NULL	NULL	-0.65	clonidine	cancer	For the treatment of hypertension and maybe used in prophylaxis of migraine or recurrent vascular headache; Menopausal flushing	Approved
GDS2367.0.2.3	GDS1312.0.1	NULL	NULL	NULL	0.8	tamoxifen	cancer	for the treatment of breast cancer	Approved
1548	GDS1312.0.1	NULL	NULL	NULL	-0.62	tretinoin	cancer	For the the induction of remission in patients with acute promyelocytic leukemia (APL), French-American-British (FAB)classification M3 (including the M3 variant); For the topical treatment of acne vulgaris, flat warts and other skin conditions (psoriasis, ichthyosis congenita, icthyosis vulgaris, lamellar icthyosis, keratosis palmaris et plantaris, epidermolytic hyperkeratosis, senile comedones, …	Approved
1555	GDS1615.0.2	NULL	NULL	NULL	0.67	clonidine	Crohn's disease	For the treatment of hypertension and maybe used in prophylaxis of migraine or recurrent vascular headache; Menopausal flushing	Approved
1398	GDS1615.0.2	NULL	NULL	NULL	0.62	dihydroergotamine	Crohn's disease	For the acute treatment of migraine headaches with or without aura and the acute treatment of cluster headache episodes.	Approved
1548	GDS1615.0.2	NULL	NULL	NULL	0.63	tretinoin	Crohn's disease	For the the induction of remission in patients with acute promyelocytic leukemia (APL), French-American-British (FAB)classification M3 (including the M3 variant); For the topical treatment of acne vulgaris, flat warts and other skin conditions (psoriasis, ichthyosis congenita, icthyosis vulgaris, lamellar icthyosis, keratosis palmaris et plantaris, epidermolytic hyperkeratosis, senile comedones, …	Approved
GDS2649.2.5.1	2049	NULL	NULL	NULL	-0.6	astemizole	early HIV infection	For the relief of symptoms associated with seasonal allergic rhinitis and chronic idiopathic urticaria.	Approved
GDS2649.2.5.1	GDS1630.2.4.1	NULL	NULL	NULL	-0.69	atorvastatin	early HIV infection	For management as an adjunct to diet to reduce elevated total-C, LDL-C, apo B, and TG levels in patients with primary hypercholesterolemia and mixed dyslipidemia.	Approved
GDS2649.2.5.1	3241	NULL	NULL	NULL	-0.6	etoposide	early HIV infection	For use in combination with other chemotherapeutic agents in the treatment of refractory testicular tumors and as first line treatment in patients with small cell lung cancer. Also used to treat other malignancies such as lymphoma, non-lymphocytic leukemia, and glioblastoma multiforme.	Approved
GDS2367.0.2.3	GDS2649.2.5.1	NULL	NULL	NULL	0.76	tamoxifen	early HIV infection	for the treatment of breast cancer	Approved
GDS2649.2.5.1	4454	NULL	NULL	NULL	-0.61	thioridazine	early HIV infection	For the treatment of schizophrenia and generalized anxiety disorder.	Approved
GDS2367.0.2.3	GDS2737.0.1.3	NULL	NULL	NULL	0.86	tamoxifen	endometriosis	for the treatment of breast cancer	Approved
4610	GDS1956.0.5	NULL	NULL	NULL	-0.67	doxorubicin	fascioscapulohumeral muscular dystrophy	For the treatment of Koposi's sarcome connected to AIDS.	Approved
6755	GDS1956.0.5	NULL	NULL	NULL	-0.6	mitoxantrone	fascioscapulohumeral muscular dystrophy	For the treatment of secondary (chronic)progressive, progressive relapsing, or worsening relapsing-remitting multiple sclerosis	Approved
GDS2367.0.2.3	GDS1667.0.1	NULL	NULL	NULL	0.7	tamoxifen	HPV positive	for the treatment of breast cancer	Approved
GDS1331.0.1	1808	NULL	NULL	NULL	0.61	acetazolamide	Huntington's disease (presymptomatic)	For adjunctive treatment of: edema due to congestive heart failure; drug-induced edema; centrencephalic epilepsies; chronic simple (open-angle) glaucoma	Approved
GDS1331.0.1	1823	NULL	NULL	NULL	0.7	amitriptyline	Huntington's disease (presymptomatic)	For the treatment of anxiety, bipolar disorders, and depression.	Approved
GDS1331.0.1	1923	NULL	NULL	NULL	-0.67	apomorphine	Huntington's disease (presymptomatic)	For the acute, intermittent treatment of hypomobility, off episodes (end-of-dose wearing off and unpredictable on/off episodes) associated with advanced Parkinson's disease.	Approved
GDS1331.0.1	6313	NULL	NULL	NULL	-0.6	baclofen	Huntington's disease (presymptomatic)	For the alleviation of signs and symptoms of spasticity resulting from multiple sclerosis, particularly for the relief of flexor spasms and concomitant pain, clonus, and muscular rigidity	Approved
GDS1331.0.1	3208	NULL	NULL	NULL	-0.61	betaxolol	Huntington's disease (presymptomatic)	For the management of hypertension.	Approved
GDS1331.0.1	1925	NULL	NULL	NULL	-0.68	bromocriptine	Huntington's disease (presymptomatic)	For treatment of idiopathic or postencephalitic Parkinson's disease, dysfunctions associated with hyperprolactinemia and in the treatment of acromegaly.	Approved
GDS1331.0.1	7440	NULL	NULL	NULL	0.62	bumetanide	Huntington's disease (presymptomatic)	For the treatment of edema associated with congestive heart failure, hepatic and renal disease including the nephrotic syndrome.	Approved
GDS1331.0.1	6914	NULL	NULL	NULL	0.63	carmustine	Huntington's disease (presymptomatic)	For the treatment of brain tumors, multiple myeloma, Hodgkin's disease and Non-Hodgkin's lymphomas.	Approved
GDS1331.0.1	2468	NULL	NULL	NULL	-0.64	cetirizine	Huntington's disease (presymptomatic)	For the relief of symptoms associated with seasonal allergic rhinitis, perennial allergic rhinitis and the treatment of the uncomplicated skin manifestations of chronic idiopathic urticaria	Approved
GDS1331.0.1	1289	NULL	NULL	NULL	0.63	clozapine	Huntington's disease (presymptomatic)	For the management of severely ill schizophrenic patients who fail to respond adequately to standard drug treatment for schizophrenia	Approved
GDS1331.0.1	2021	NULL	NULL	NULL	-0.64	cyproheptadine	Huntington's disease (presymptomatic)	For treatment of perennial and seasonal allergic rhinitis, vasomotor rhinitis, allergic conjunctivitis due to inhalant allergens and foods, mild uncomplicated allergic skin manifestations of urticaria and angioedema, amelioration of allergic reactions to blood or plasma, cold urticaria, dermatographism, and as therapy for anaphylactic reactions adjunctive to epinephrine.	Approved
GDS1331.0.1	1762	NULL	NULL	NULL	-0.72	dacarbazine	Huntington's disease (presymptomatic)	For the treatment of metastatic malignant melanoma. In addition, DTIC-Dome is also indicated for Hodgkin's disease as a secondary-line therapy when used in combination with other effective agents	Approved
GDS1331.0.1	7425	NULL	NULL	NULL	0.65	diethylcarbamazine	Huntington's disease (presymptomatic)	Used for the treatment of individual patients with certain filarial diseases including tropical pulmonary eosinophilia, loiasis, and lymphatic filariasis caused by infection with Wuchereria bancrofti, Brugia malayi, or Brugia timori.	Approved
GDS1331.0.1	1908	NULL	NULL	NULL	-0.61	diflunisal	Huntington's disease (presymptomatic)	For acute or long-term use for symptomatic treatment of mild to moderate pain, osteoarthritis, and rheumatoid arthritis.	Approved
GDS1331.0.1	1948	NULL	NULL	NULL	-0.64	diltiazem	Huntington's disease (presymptomatic)	For the treatment of Hypertension	Approved
GDS1331.0.1	1871	NULL	NULL	NULL	0.65	diphenhydramine	Huntington's disease (presymptomatic)	For the treatment of symptoms associated with Vertigo/Meniere's disease, nausea and vomiting, motion sickness and insect bite.	Approved
GDS1331.0.1	1433	NULL	NULL	NULL	-0.66	ethosuximide	Huntington's disease (presymptomatic)	For the treatment of petit mal epilepsy.	Approved
GDS1331.0.1	5294	NULL	NULL	NULL	-0.63	felodipine	Huntington's disease (presymptomatic)	For the treatment of hypertension	Approved
GDS1331.0.1	4274	NULL	NULL	NULL	-0.64	fenoprofen	Huntington's disease (presymptomatic)	For relief of the signs and symptoms of rheumatoid arthritis and osteoarthritis. Also for the relief of mild to moderate pain.	Approved
GDS1331.0.1	2913	NULL	NULL	NULL	-0.62	fluvoxamine	Huntington's disease (presymptomatic)	For treatment of depression and for Obsessive Compulsive Disorder (OCD)	Approved
GDS1331.0.1	1179	NULL	NULL	NULL	0.66	fulvestrant	Huntington's disease (presymptomatic)	For the treatment of hormone receptor positive metastatic breast cancer in postmenopausal women with disease progression following antiestrogen therapy.	Approved
GDS1331.0.1	1926	NULL	NULL	NULL	-0.71	glipizide	Huntington's disease (presymptomatic)	For use as an adjunct to diet for the control of hyperglycemia and its associated symptomatology in patients with non-insulin-dependent diabetes mellitus (NIDDM; type II), formerly known as maturity-onset diabetes, after an adequate trial of dietary therapy has proved unsatisfactory.	Approved
GDS1331.0.1	1955	NULL	NULL	NULL	-0.61	haloperidol	Huntington's disease (presymptomatic)	For the treatment of schizophrenic patients who require prolonged parenteral antipsychotic therapy also used in Tourette's syndrome and Severe hyperactivity.	Approved
GDS1331.0.1	1849	NULL	NULL	NULL	-0.6	imipramine	Huntington's disease (presymptomatic)	For the relief of symptoms of depression and as temporary adjunctive therapy in reducing enuresis in children aged 6 years and older.	Approved
GDS1331.0.1	2948	NULL	NULL	NULL	-0.68	levocabastine	Huntington's disease (presymptomatic)	As an ophthalmic for the temporary relief of the signs and symptoms of seasonal allergic conjunctivitis. Also used as a nasal spray for allergic rhinitis.	Approved
GDS1331.0.1	4266	NULL	NULL	NULL	-0.63	medrysone	Huntington's disease (presymptomatic)	For the treatment of allergic conjunctivitis, vernal conjunctivitis, episcleritis, and epinephrine sensitivity.	Approved
GDS1331.0.1	1863	NULL	NULL	NULL	0.62	mefenamic acid	Huntington's disease (presymptomatic)	For the treatment of rheumatoid arthritis, osteoarthritis, dysmenorrhea, and mild to moderate pain, inflammation, and fever.	Approved
GDS1331.0.1	2934	NULL	NULL	NULL	-0.65	memantine	Huntington's disease (presymptomatic)	For the treatment of moderate to severe dementia of the Alzheimer's type.	Approved
GDS1331.0.1	1957	NULL	NULL	NULL	-0.62	methotrexate	Huntington's disease (presymptomatic)	For the treatment of gestational choriocarcinoma, chorioadenoma destruens and hydatidiform mole. Also for the treatment of severe psoriasis and severe, active, classical or definite rheumatoid arthritis.	Approved
GDS1331.0.1	1619	NULL	NULL	NULL	-0.62	methyldopa	Huntington's disease (presymptomatic)	For use in the treatment of hypertension.	Approved
GDS1331.0.1	1932	NULL	NULL	NULL	-0.65	metolazone	Huntington's disease (presymptomatic)	For the treatment of hypertension, alone or in combination with other antihypertensive drugs of a different class.	Approved
GDS1331.0.1	4216	NULL	NULL	NULL	-0.6	minoxidil	Huntington's disease (presymptomatic)	For the treatment of severe hypertension and in the topical treatment (regrowth)of androgenic alopecia in males and females and stabilisation of hair loss in patients with androgenic alopecia.	Approved
GDS1331.0.1	5354	NULL	NULL	NULL	-0.61	mitoxantrone	Huntington's disease (presymptomatic)	For the treatment of secondary (chronic)progressive, progressive relapsing, or worsening relapsing-remitting multiple sclerosis	Approved
GDS1331.0.1	1600	NULL	NULL	NULL	0.7	nicardipine	Huntington's disease (presymptomatic)	Used for the management of patients with chronic stable angina and for the treatment of hypertension.	Approved
GDS1331.0.1	1814	NULL	NULL	NULL	0.6	nifedipine	Huntington's disease (presymptomatic)	For the management of vasospastic angina, chronic stable angina and hypertension.	Approved
5362	GDS1331.0.1	NULL	NULL	NULL	-0.62	nilutamide	Huntington's disease (presymptomatic)	Used as an add-on therapy following surgical or chemical castration due to prostate cancer	Approved
GDS1331.0.1	1959	NULL	NULL	NULL	-0.67	paclitaxel	Huntington's disease (presymptomatic)	Used in the treatment of Kaposi's sarcoma and cancer of the lung, ovarian, and breast.	Approved
GDS1331.0.1	4556	NULL	NULL	NULL	-0.6	paroxetine	Huntington's disease (presymptomatic)	For the treatment of depression, depression accompanied by anxiety, obsessive compulsive disorder and panic attacks	Approved
GDS1331.0.1	4771	NULL	NULL	NULL	-0.62	probenecid	Huntington's disease (presymptomatic)	For the treatment of gout and high levels of uric acid in the blood	Approved
GDS1331.0.1	2476	NULL	NULL	NULL	-0.61	propylthiouracil	Huntington's disease (presymptomatic)	Used to manage hyperthyroidism which is due to an overactive thyroid gland (Grave's disease).	Approved
GDS1331.0.1	2947	NULL	NULL	NULL	-0.65	risperidone	Huntington's disease (presymptomatic)	For the treatment of schizophrenia.	Approved
GDS1331.0.1	4566	NULL	NULL	NULL	-0.62	sulpiride	Huntington's disease (presymptomatic)	Sulpiride is indicated for the treatment of schizophrenia.	Approved
GDS1331.0.1	4262	NULL	NULL	NULL	-0.61	tolazoline	Huntington's disease (presymptomatic)	For the treatment of pulmonary artery anomalies	Approved
GDS1331.0.1	1819	NULL	NULL	NULL	0.61	triamterene	Huntington's disease (presymptomatic)	For the treatment of edema associated with congestive heart failure, cirrhosis of the liver, and the nephrotic syndrome;also in steroid-induced edema, idiopathic edema, and edema due to secondary hyperaldosteronism.	Approved
GDS1331.0.1	2158	NULL	NULL	NULL	0.6	trihexyphenidyl	Huntington's disease (presymptomatic)	Indicated for the treatment of parkinson's disease and extrapyramidal reactions caused by drugs.	Approved
GDS1331.0.1	2347	NULL	NULL	NULL	-0.64	tropicamide	Huntington's disease (presymptomatic)	Indicated to induce mydriasis (dilation of the pupil) and cycloplegia (paralysis of the ciliary muscle of the eye) in diagnostic procedures, such as measurement of refractive errors and examination of the fundus of the eye.	Approved
GDS1331.0.2	1993	NULL	NULL	NULL	-0.71	acebutolol	Huntington's disease (symptomatic)	For the management of hypertension and ventricular premature beats in adults.	Approved
GDS1331.0.2	1808	NULL	NULL	NULL	0.72	acetazolamide	Huntington's disease (symptomatic)	For adjunctive treatment of: edema due to congestive heart failure; drug-induced edema; centrencephalic epilepsies; chronic simple (open-angle) glaucoma	Approved
GDS1331.0.2	7482	NULL	NULL	NULL	-0.63	acetohexamide	Huntington's disease (symptomatic)	Used in the management of diabetes mellitus type 2 (adult-onset).	Approved
GDS1331.0.2	1571	NULL	NULL	NULL	-0.61	alprenolol	Huntington's disease (symptomatic)	For the treatment of hypertension, angina, and arrhythmia	Approved
GDS1331.0.2	1890	NULL	NULL	NULL	-0.72	amiloride	Huntington's disease (symptomatic)	For use as adjunctive treatment with thiazide diuretics or other kaliuretic-diuretic agents in congestive heart failure or hypertension.	Approved
GDS1331.0.2	1823	NULL	NULL	NULL	0.69	amitriptyline	Huntington's disease (symptomatic)	For the treatment of anxiety, bipolar disorders, and depression.	Approved
GDS1331.0.2	1923	NULL	NULL	NULL	-0.82	apomorphine	Huntington's disease (symptomatic)	For the acute, intermittent treatment of hypomobility, off episodes (end-of-dose wearing off and unpredictable on/off episodes) associated with advanced Parkinson's disease.	Approved
GDS1331.0.2	1303	NULL	NULL	NULL	-0.63	arecoline	Huntington's disease (symptomatic)	For use in possible or probable dementia of the Alzheimer type .Used in the treatment of tapeworm infection	Experiment
GDS1331.0.2	6313	NULL	NULL	NULL	-0.71	baclofen	Huntington's disease (symptomatic)	For the alleviation of signs and symptoms of spasticity resulting from multiple sclerosis, particularly for the relief of flexor spasms and concomitant pain, clonus, and muscular rigidity	Approved
GDS1331.0.2	3208	NULL	NULL	NULL	-0.64	betaxolol	Huntington's disease (symptomatic)	For the management of hypertension.	Approved
GDS1331.0.2	1925	NULL	NULL	NULL	-0.73	bromocriptine	Huntington's disease (symptomatic)	For treatment of idiopathic or postencephalitic Parkinson's disease, dysfunctions associated with hyperprolactinemia and in the treatment of acromegaly.	Approved
GDS1331.0.2	4131	NULL	NULL	NULL	0.61	brompheniramine	Huntington's disease (symptomatic)	For the treatment of the symptoms of the common cold and allergic rhinitis, such as runny nose, itchy eyes, watery eyes, and sneezing.	Approved
GDS1331.0.2	7440	NULL	NULL	NULL	0.61	bumetanide	Huntington's disease (symptomatic)	For the treatment of edema associated with congestive heart failure, hepatic and renal disease including the nephrotic syndrome.	Approved
GDS1331.0.2	1988	NULL	NULL	NULL	0.61	captopril	Huntington's disease (symptomatic)	For the treatment of hypertension. It may be used alone or in combination with thiazide diuretics.	Approved
GDS1331.0.2	5342	NULL	NULL	NULL	-0.61	carbachol	Huntington's disease (symptomatic)	Primarily used in the treatment of glaucoma, but is also used during ophthalmic surgery.	Approved
GDS1331.0.2	7138	NULL	NULL	NULL	-0.69	carbinoxamine	Huntington's disease (symptomatic)	For symptomatic relief of seasonal and perennial allergic rhinitis and vasomotor rhinitis.	Approved
GDS1331.0.2	6914	NULL	NULL	NULL	0.77	carmustine	Huntington's disease (symptomatic)	For the treatment of brain tumors, multiple myeloma, Hodgkin's disease and Non-Hodgkin's lymphomas.	Approved
GDS1331.0.2	482	NULL	NULL	NULL	0.6	celecoxib	Huntington's disease (symptomatic)	For relief and management of osteoarthritis (OA), rheumatoid arthritis (RA), ankylosing spondylitis, acute pain, primary dysmenorrhea and oral adjunct to usual care for patients with familial adenomatous polyposis	Approved
GDS1331.0.2	2468	NULL	NULL	NULL	-0.66	cetirizine	Huntington's disease (symptomatic)	For the relief of symptoms associated with seasonal allergic rhinitis, perennial allergic rhinitis and the treatment of the uncomplicated skin manifestations of chronic idiopathic urticaria	Approved
GDS1331.0.2	1864	NULL	NULL	NULL	0.73	chlorpromazine	Huntington's disease (symptomatic)	For the treatment of schizophrenia, control nausea and vomiting, For relief of restlessness and apprehension before surgery, adjunct in the treatment of tetanus, control the manifestations of the manic type of manic-depressive illness.	Approved
GDS1331.0.2	5291	NULL	NULL	NULL	0.69	chlorprothixene	Huntington's disease (symptomatic)	For treatment of psychotic disorders (e.g. schizophrenia) and of acute mania occuring as part of bipolar disorders.	Approved
GDS1331.0.2	1522	NULL	NULL	NULL	-0.62	ciprofloxacin	Huntington's disease (symptomatic)	For the treatment of Bacterial infection of Respiratory tract, UTI, Uncomplicated Cystitis in females, GI, Chronic Bacterial Prostatitis, CNS, Immuno compromised patients, Skin, Bone and Joint Infections, Uncomplicated cervical and urethral gonorrhea	Approved
GDS1331.0.2	5305	NULL	NULL	NULL	-0.67	cisapride	Huntington's disease (symptomatic)	For the symptomatic treatment of adult patients with nocturnal heartburn due to gastroesophageal reflux disease.	Approved
GDS1331.0.2	263	NULL	NULL	NULL	-0.67	clofibrate	Huntington's disease (symptomatic)	For Primary Dysbetalipoproteinemia (Type III hyperlipidemia) that does not respond adequately to diet.	Approved
GDS1331.0.2	1566	NULL	NULL	NULL	-0.66	clomipramine	Huntington's disease (symptomatic)	For the treatment of depression, obsessive compulsive disorder (OCD), panic attacks with or without agoraphobia, narcolepsy, chronic pain, and enuresis.	Approved
GDS1331.0.2	1289	NULL	NULL	NULL	0.69	clozapine	Huntington's disease (symptomatic)	For the management of severely ill schizophrenic patients who fail to respond adequately to standard drug treatment for schizophrenia	Approved
GDS1331.0.2	2021	NULL	NULL	NULL	-0.76	cyproheptadine	Huntington's disease (symptomatic)	For treatment of perennial and seasonal allergic rhinitis, vasomotor rhinitis, allergic conjunctivitis due to inhalant allergens and foods, mild uncomplicated allergic skin manifestations of urticaria and angioedema, amelioration of allergic reactions to blood or plasma, cold urticaria, dermatographism, and as therapy for anaphylactic reactions adjunctive to epinephrine.	Approved
GDS1331.0.2	1762	NULL	NULL	NULL	-0.84	dacarbazine	Huntington's disease (symptomatic)	For the treatment of metastatic malignant melanoma. In addition, DTIC-Dome is also indicated for Hodgkin's disease as a secondary-line therapy when used in combination with other effective agents	Approved
GDS1331.0.2	1781	NULL	NULL	NULL	0.65	demecarium bromide	Huntington's disease (symptomatic)	For the topical treatment of chronic open-angle glaucoma.	Approved
GDS1331.0.2	7168	NULL	NULL	NULL	0.61	diazoxide	Huntington's disease (symptomatic)	Used parentally to treat hypertensive emergencies. Also used to treat hypoglycemia secondary to insulinoma.	Approved
GDS1331.0.2	5861	NULL	NULL	NULL	-0.6	diclofenac	Huntington's disease (symptomatic)	For the acute and chronic treatment of signs and symptoms of osteoarthritis and rheumatoid arthritis.	Approved
GDS1331.0.2	7425	NULL	NULL	NULL	0.73	diethylcarbamazine	Huntington's disease (symptomatic)	Used for the treatment of individual patients with certain filarial diseases including tropical pulmonary eosinophilia, loiasis, and lymphatic filariasis caused by infection with Wuchereria bancrofti, Brugia malayi, or Brugia timori.	Approved
GDS1331.0.2	4794	NULL	NULL	NULL	0.73	diflunisal	Huntington's disease (symptomatic)	For acute or long-term use for symptomatic treatment of mild to moderate pain, osteoarthritis, and rheumatoid arthritis.	Approved
GDS1331.0.2	1398	NULL	NULL	NULL	-0.62	dihydroergotamine	Huntington's disease (symptomatic)	For the acute treatment of migraine headaches with or without aura and the acute treatment of cluster headache episodes.	Approved
GDS1331.0.2	2032	NULL	NULL	NULL	-0.66	diltiazem	Huntington's disease (symptomatic)	For the treatment of Hypertension	Approved
GDS1331.0.2	1871	NULL	NULL	NULL	0.67	diphenhydramine	Huntington's disease (symptomatic)	For the treatment of symptoms associated with Vertigo/Meniere's disease, nausea and vomiting, motion sickness and insect bite.	Approved
GDS1331.0.2	7439	NULL	NULL	NULL	-0.65	disopyramide	Huntington's disease (symptomatic)	For the treatment of documented ventricular arrhythmias, such as sustained ventricular tachycardia, ventricular pre-excitation and cardiac dysrhythmias.	Approved
GDS1331.0.2	1369	NULL	NULL	NULL	0.68	disulfiram	Huntington's disease (symptomatic)	For the treatment and management of chronic alcoholism	Approved
GDS1331.0.2	3565	NULL	NULL	NULL	-0.63	dorzolamide	Huntington's disease (symptomatic)	For the treatment of elevated intraocular pressure in patients with ocular hypertension or open-angle glaucoma	Approved
GDS1331.0.2	3024	NULL	NULL	NULL	-0.64	doxazosin	Huntington's disease (symptomatic)	For treatment and management of Hypertension and urinary obstruction symptoms of BPH.	Approved
4610	GDS1331.0.2	NULL	NULL	NULL	-0.6	doxorubicin	Huntington's disease (symptomatic)	For the treatment of Koposi's sarcome connected to AIDS.	Approved
GDS1331.0.2	7265	NULL	NULL	NULL	0.6	enalapril	Huntington's disease (symptomatic)	For the treatment of hypertension and heart failure. It may be used alone or in combination with thiazide diuretics.	Approved
1433	GDS1331.0.2	NULL	NULL	NULL	-0.85	ethosuximide	Huntington's disease (symptomatic)	For the treatment of petit mal epilepsy.	Approved
GDS1331.0.2	6052	NULL	NULL	NULL	-0.66	ethotoin	Huntington's disease (symptomatic)	For the control of tonic-clonic (grand mal) and complex partial (psychomotor)seizures.	Approved
GDS1331.0.2	7246	NULL	NULL	NULL	-0.6	etodolac	Huntington's disease (symptomatic)	For acute and long-term use in the management of signs and symptoms of osteoarthritis and rheumatoid arthritis, as well as for the management of pain.	Approved
GDS1331.0.2	5294	NULL	NULL	NULL	-0.63	felodipine	Huntington's disease (symptomatic)	For the treatment of hypertension	Approved
GDS1331.0.2	4274	NULL	NULL	NULL	-0.78	fenoprofen	Huntington's disease (symptomatic)	For relief of the signs and symptoms of rheumatoid arthritis and osteoarthritis. Also for the relief of mild to moderate pain.	Approved
GDS1331.0.2	4303	NULL	NULL	NULL	-0.64	flunisolide	Huntington's disease (symptomatic)	For the maintenance treatment of asthma as a prophylactic therapy.	Approved
GDS1331.0.2	2453	NULL	NULL	NULL	0.63	fluoxetine	Huntington's disease (symptomatic)	For the treatment of depression, obsessive compulsive disorder, and bulimia nervosa.	Approved
GDS1331.0.2	2913	NULL	NULL	NULL	-0.69	fluvoxamine	Huntington's disease (symptomatic)	For treatment of depression and for Obsessive Compulsive Disorder (OCD)	Approved
GDS1331.0.2	1179	NULL	NULL	NULL	0.75	fulvestrant	Huntington's disease (symptomatic)	For the treatment of hormone receptor positive metastatic breast cancer in postmenopausal women with disease progression following antiestrogen therapy.	Approved
GDS1331.0.2	1580	NULL	NULL	NULL	0.69	furosemide	Huntington's disease (symptomatic)	For the treatment of edema associated with congestive heart failure, cirrhosis of the liver, and renal disease, including the nephrotic syndrome. Also for the treatment of hypertension alone or in combination with other antihypertensive agents.	Approved
GDS1331.0.2	4772	NULL	NULL	NULL	-0.73	galantamine	Huntington's disease (symptomatic)	For the treatment of mild to moderate dementia of the Alzheimer's type.	Approved
GDS1331.0.2	1430	NULL	NULL	NULL	-0.71	gemfibrozil	Huntington's disease (symptomatic)	For treatment of adult patients with very high elevations of serum triglyceride levels (types IV and V hyperlipidemia)who are at risk of developing pancreatitis (inflammation of the pancreas) and who do not respond adequately to a strict diet.	Approved
GDS1331.0.2	1720	NULL	NULL	NULL	-0.74	gliclazide	Huntington's disease (symptomatic)	For the treatment of Diabetes mellitus	Approved
GDS1331.0.2	1926	NULL	NULL	NULL	-0.8	glipizide	Huntington's disease (symptomatic)	For use as an adjunct to diet for the control of hyperglycemia and its associated symptomatology in patients with non-insulin-dependent diabetes mellitus (NIDDM; type II), formerly known as maturity-onset diabetes, after an adequate trial of dietary therapy has proved unsatisfactory.	Approved
GDS1331.0.2	2039	NULL	NULL	NULL	0.86	haloperidol	Huntington's disease (symptomatic)	For the treatment of schizophrenic patients who require prolonged parenteral antipsychotic therapy also used in Tourette's syndrome and Severe hyperactivity.	Approved
GDS1331.0.2	5350	NULL	NULL	NULL	-0.7	hesperetin	Huntington's disease (symptomatic)	For lowering cholesterol and, possibly, otherwise favorably affecting lipids. In vitro research also suggests the possibility that hesperetin might have some anticancer effects and that it might have some anti-aromatase activity, as well as activity again	Approved
GDS1331.0.2	5284	NULL	NULL	NULL	-0.61	hydrocortisone	Huntington's disease (symptomatic)	For the relief of the inflammatory and pruritic manifestations of corticosteroid-responsive dermatoses. Also used to treat endocrine (hormonal) disorders (adrenal insufficiency, Addisons disease). It is also used to treat many immune and allergic disorders, such as arthritis, lupus, severe psoriasis, severe asthma, ulcerative colitis, and Crohn's disease.	Approved
GDS1331.0.2	1851	NULL	NULL	NULL	-0.68	hydroflumethiazide	Huntington's disease (symptomatic)	Used as adjunctive therapy in edema associated with congestive heart failure, hepatic cirrhosis, and corticosteroid and estrogen therapy. Also used in the management of hypertension either as the sole therapeutic agent or to enhance the effect of other antihypertensive drugs in the more severe forms of hypertension.	Approved
GDS1331.0.2	488	NULL	NULL	NULL	0.64	iloprost	Huntington's disease (symptomatic)	Usednfor the treatment of pulmonary arterial hypertension.	Approved
GDS1331.0.2	1849	NULL	NULL	NULL	-0.64	imipramine	Huntington's disease (symptomatic)	For the relief of symptoms of depression and as temporary adjunctive therapy in reducing enuresis in children aged 6 years and older.	Approved
GDS1331.0.2	3684	NULL	NULL	NULL	0.6	isocarboxazid	Huntington's disease (symptomatic)	Isocarboxazid is used to treat depression, especially when the patient is excitable or suffering from phobias (fears).	Approved
GDS1331.0.2	3129	NULL	NULL	NULL	-0.71	isradipine	Huntington's disease (symptomatic)	For the management of hypertension. It may be used alone or concurrently with thiazide-type diuretics.	Approved
GDS1331.0.2	1550	NULL	NULL	NULL	-0.7	labetalol	Huntington's disease (symptomatic)	For the management of hypertension.	Approved
GDS1331.0.2	4824	NULL	NULL	NULL	0.65	letrozole	Huntington's disease (symptomatic)	For the extended adjuvant treatment of early breast cancer in postmenopausal women who have received 5 years of adjuvant tamoxifen therapy. Also for first-line treatment of postmenopausal women with hormone receptor positive or hormone receptor unknown locally advanced or metastatic breast cancer. Also indicated for the treatment of advanced breast cancer in postmenopausal women with disease prog…	Approved
GDS1331.0.2	4134	NULL	NULL	NULL	0.6	levobunolol	Huntington's disease (symptomatic)	For lowering intraocular pressure and may be used in patients with chronic open-angle glaucoma or ocular hypertension	Approved
GDS1331.0.2	7249	NULL	NULL	NULL	0.69	levocabastine	Huntington's disease (symptomatic)	As an ophthalmic for the temporary relief of the signs and symptoms of seasonal allergic conjunctivitis. Also used as a nasal spray for allergic rhinitis.	Approved
GDS1331.0.2	2046	NULL	NULL	NULL	0.68	lisuride	Huntington's disease (symptomatic)	For the management of Parkinson's Disease	Approved
GDS1331.0.2	2544	NULL	NULL	NULL	-0.74	medrysone	Huntington's disease (symptomatic)	For the treatment of allergic conjunctivitis, vernal conjunctivitis, episcleritis, and epinephrine sensitivity.	Approved
GDS1331.0.2	1863	NULL	NULL	NULL	0.74	mefenamic acid	Huntington's disease (symptomatic)	For the treatment of rheumatoid arthritis, osteoarthritis, dysmenorrhea, and mild to moderate pain, inflammation, and fever.	Approved
GDS1331.0.2	5393	NULL	NULL	NULL	0.63	melatonin	Huntington's disease (symptomatic)	For the treatment of insomnia and jet lag	Approved
GDS1331.0.2	2934	NULL	NULL	NULL	-0.67	memantine	Huntington's disease (symptomatic)	For the treatment of moderate to severe dementia of the Alzheimer's type.	Approved
GDS1331.0.2	2733	NULL	NULL	NULL	-0.65	methazolamide	Huntington's disease (symptomatic)	For treatment of chronic open-angle glaucoma and acute angle-closure glaucoma	Approved
1957	GDS1331.0.2	NULL	NULL	NULL	-0.73	methotrexate	Huntington's disease (symptomatic)	For the treatment of gestational choriocarcinoma, chorioadenoma destruens and hydatidiform mole. Also for the treatment of severe psoriasis and severe, active, classical or definite rheumatoid arthritis.	Approved
GDS1331.0.2	1619	NULL	NULL	NULL	-0.79	methyldopa	Huntington's disease (symptomatic)	For use in the treatment of hypertension.	Approved
GDS1331.0.2	7137	NULL	NULL	NULL	-0.6	methylprednisolone	Huntington's disease (symptomatic)	Adjunctive therapy for short-term administration in rheumatoid arthritis.	Approved
GDS1331.0.2	3728	NULL	NULL	NULL	0.62	metoclopramide	Huntington's disease (symptomatic)	For the treatment of gastroesophageal reflux disease (GERD)	Approved
GDS1331.0.2	1932	NULL	NULL	NULL	-0.75	metolazone	Huntington's disease (symptomatic)	For the treatment of hypertension, alone or in combination with other antihypertensive drugs of a different class.	Approved
GDS1331.0.2	2543	NULL	NULL	NULL	-0.61	metoprolol	Huntington's disease (symptomatic)	For the treatment of hypertension and angina pectoris.	Approved
GDS1331.0.2	3070	NULL	NULL	NULL	-0.64	metyrapone	Huntington's disease (symptomatic)	Used as a diagnostic drug for testing hypothalamic-pituitary ACTH function.	Experiment
GDS1331.0.2	1569	NULL	NULL	NULL	0.67	mifepristone	Huntington's disease (symptomatic)	For the medical termination of intrauterine pregnancy through 49 days' pregnancy.	Approved
GDS1331.0.2	5856	NULL	NULL	NULL	-0.63	milrinone	Huntington's disease (symptomatic)	Indicated for the treatment of congestive heart failure.	Approved
GDS1331.0.2	4216	NULL	NULL	NULL	-0.62	minoxidil	Huntington's disease (symptomatic)	For the treatment of severe hypertension and in the topical treatment (regrowth)of androgenic alopecia in males and females and stabilisation of hair loss in patients with androgenic alopecia.	Approved
GDS1331.0.2	5354	NULL	NULL	NULL	-0.61	mitoxantrone	Huntington's disease (symptomatic)	For the treatment of secondary (chronic)progressive, progressive relapsing, or worsening relapsing-remitting multiple sclerosis	Approved
GDS1331.0.2	1746	NULL	NULL	NULL	0.74	mometasone	Huntington's disease (symptomatic)	The inhaler is indicated for the maintenance treatment of asthma as prophylactic therapy. The nasal spray is indicated for the treatment of the nasal symptoms of seasonal allergic and perennial allergic rhinitis.	Approved
GDS1331.0.2	6327	NULL	NULL	NULL	-0.61	nabumetone	Huntington's disease (symptomatic)	For acute and chronic treatment of signs and symptoms of osteoarthritis and rheumatoid arthritis.	Approved
GDS1331.0.2	1600	NULL	NULL	NULL	0.72	nicardipine	Huntington's disease (symptomatic)	Used for the management of patients with chronic stable angina and for the treatment of hypertension.	Approved
GDS1331.0.2	6251	NULL	NULL	NULL	-0.64	nicergoline	Huntington's disease (symptomatic)	For the treatment of senile dementia, migraines of vascular origin, transient ischemia, platelet hyper-aggregability, and macular degeneration.	Approved
GDS1331.0.2	1814	NULL	NULL	NULL	0.63	nifedipine	Huntington's disease (symptomatic)	For the management of vasospastic angina, chronic stable angina and hypertension.	Approved
GDS1331.0.2	5362	NULL	NULL	NULL	-0.74	nilutamide	Huntington's disease (symptomatic)	Used as an add-on therapy following surgical or chemical castration due to prostate cancer	Approved
GDS1331.0.2	3087	NULL	NULL	NULL	-0.61	nitrendipine	Huntington's disease (symptomatic)	For the treatment of mild to moderate hypertension	Approved
GDS1331.0.2	2467	NULL	NULL	NULL	-0.68	omeprazole	Huntington's disease (symptomatic)	For the treatment of gastroesophageal reflux disease.	Approved
GDS1331.0.2	6905	NULL	NULL	NULL	0.68	orlistat	Huntington's disease (symptomatic)	For obesity management including weight loss and weight maintenance when used in conjunction with a reduced-calorie diet. Also used to reduce the risk for weight regain after prior weight loss.	Approved
GDS1331.0.2	4352	NULL	NULL	NULL	-0.66	oxaprozin	Huntington's disease (symptomatic)	Used to relieve the inflammation, swelling, stiffness, and joint pain associated with rheumatoid arthritis and osteoarthritis.	Approved
1959	GDS1331.0.2	NULL	NULL	NULL	-0.8	paclitaxel	Huntington's disease (symptomatic)	Used in the treatment of Kaposi's sarcoma and cancer of the lung, ovarian, and breast.	Approved
GDS1331.0.2	7271	NULL	NULL	NULL	0.63	pergolide	Huntington's disease (symptomatic)	Indicated as adjunctive treatment to levodopa/carbidopa in the management of the signs and symptoms of ParkinsonÆs disease.	Approved
GDS1331.0.2	4283	NULL	NULL	NULL	-0.6	phenformin	Huntington's disease (symptomatic)	For the reatment of type II diabetes mellitus.	Approved
GDS1331.0.2	2768	NULL	NULL	NULL	-0.62	physostigmine	Huntington's disease (symptomatic)	For the treatment of glaucoma, and in the treatment of severe anticholinergic toxicity.	Approved
GDS1331.0.2	1392	NULL	NULL	NULL	0.68	pindolol	Huntington's disease (symptomatic)	For the management of hypertension, edema, ventricular tachycardias, and atrial fibrillation.	Approved
GDS1331.0.2	6898	NULL	NULL	NULL	0.66	pioglitazone	Huntington's disease (symptomatic)	Treatment of Type II diabetes mellitus	Approved
GDS1331.0.2	6315	NULL	NULL	NULL	0.64	prazosin	Huntington's disease (symptomatic)	For treatment of hypertension and chronic heart failure.	Approved
GDS1331.0.2	5101	NULL	NULL	NULL	-0.66	prednisolone	Huntington's disease (symptomatic)	For the treatment of primary or secondary adrenocortical insufficiency, such as congenital adrenal hyperplasia, thyroiditis. Also used to treat psoriatic arthritis, rheumatoid arthritis, ankylosing spondylitis, bursitis, acute gouty arthritis and epicondylitis. Also indicated for treatment of systemic lupus erythematosus, pemphigus and acute rhematic carditis. Can be used in the treatment of leuk…	Approved
GDS1331.0.2	1978	NULL	NULL	NULL	0.77	prednisone	Huntington's disease (symptomatic)	Systemic use: for the treatment of drug-induced allergic reactions, perennial or seasonal allergic rhinitis, serum sickness, giant cell arteritis acute rheumatic or nonrheumatic carditis, systemic dermatomyositis, systemic lupus erythematosus, atopic dermatitis, contact dermatitis, exfoliative dermatitis, bullous dermatitis herpetiformis, severe seborrheic dermatitis, severe (Stevens-Johnson synd…	Approved
GDS1331.0.2	4771	NULL	NULL	NULL	-0.68	probenecid	Huntington's disease (symptomatic)	For the treatment of gout and high levels of uric acid in the blood	Approved
GDS1331.0.2	4817	NULL	NULL	NULL	-0.77	procyclidine	Huntington's disease (symptomatic)	For the treatment of Parkinson's Disease (especially drug induced)	Approved
GDS1331.0.2	1722	NULL	NULL	NULL	-0.67	propafenone	Huntington's disease (symptomatic)	Used to prolong the time to recurrence of paroxysmal atrial fibrillation/flutter (PAF) associated with disabling symptoms in patients without structural heart disease. Also used for the treatment of life-threatening documented ventricular arrhythmias, such as sustained ventricular tachycardia.	Approved
GDS1331.0.2	5358	NULL	NULL	NULL	-0.62	propranolol	Huntington's disease (symptomatic)	For the prophylaxis of migraine.	Approved
GDS1331.0.2	2476	NULL	NULL	NULL	-0.67	propylthiouracil	Huntington's disease (symptomatic)	Used to manage hyperthyroidism which is due to an overactive thyroid gland (Grave's disease).	Approved
GDS1331.0.2	376	NULL	NULL	NULL	0.7	raloxifene	Huntington's disease (symptomatic)	For the prevention of osteoporosis in post-menopausal women	Approved
GDS1331.0.2	6792	NULL	NULL	NULL	-0.61	ramipril	Huntington's disease (symptomatic)	Indicated for diuretics and digitalis in congestive heart failure as adjunctive therapy; prophylaxis in post MI.	Approved
GDS1331.0.2	6324	NULL	NULL	NULL	-0.64	ranitidine	Huntington's disease (symptomatic)	Used in the treatment of peptic ulcer disease (PUD), dyspepsia, stress ulcer prophylaxis, and gastroesophageal reflux disease (GERD).	Approved
GDS1331.0.2	6342	NULL	NULL	NULL	-0.83	remoxipride	Huntington's disease (symptomatic)	For the treatment of schizophrenia.	Approved
GDS1331.0.2	6135	NULL	NULL	NULL	-0.7	repaglinide	Huntington's disease (symptomatic)	For the treatment of Type II diabetes mellitus.	Approved
GDS1331.0.2	2130	NULL	NULL	NULL	0.64	rescinnamine	Huntington's disease (symptomatic)	For the treatment of hypertension	Approved
GDS1331.0.2	3341	NULL	NULL	NULL	-0.61	reserpine	Huntington's disease (symptomatic)	Foe the treatment of hypertension	Approved
GDS1331.0.2	2295	NULL	NULL	NULL	-0.61	riluzole	Huntington's disease (symptomatic)	For the treatment of amyotrophic lateral sclerosis (ALS, Lou Gehrig's Disease)	Approved
GDS1331.0.2	2947	NULL	NULL	NULL	-0.66	risperidone	Huntington's disease (symptomatic)	For the treatment of schizophrenia.	Approved
GDS1331.0.2	251	NULL	NULL	NULL	-0.63	rofecoxib	Huntington's disease (symptomatic)	For the treatment of osteoarthritis, acute pain in adults and menstrual pain.	Approved
GDS1331.0.2	430	NULL	NULL	NULL	0.69	rosiglitazone	Huntington's disease (symptomatic)	For the treatment of Type II diabetes mellitus	Approved
GDS1331.0.2	4828	NULL	NULL	NULL	-0.69	simvastatin	Huntington's disease (symptomatic)	For the treatment of hypercholesterolemia.	Approved
GDS1331.0.2	1733	NULL	NULL	NULL	0.63	sulfasalazine	Huntington's disease (symptomatic)	For the treatment of Crohn's disease and rheumatoid arthritis as a second-line agent.	Approved
GDS1331.0.2	1574	NULL	NULL	NULL	-0.67	sulfinpyrazone	Huntington's disease (symptomatic)	For the treatment of gout and gouty arthritis.	Approved
GDS1331.0.2	4566	NULL	NULL	NULL	-0.8	sulpiride	Huntington's disease (symptomatic)	Sulpiride is indicated for the treatment of schizophrenia.	Approved
GDS1331.0.2	380	NULL	NULL	NULL	-0.61	tamoxifen	Huntington's disease (symptomatic)	for the treatment of breast cancer	Approved
GDS1331.0.2	7187	NULL	NULL	NULL	0.62	terazosin	Huntington's disease (symptomatic)	For the treatment of symptomatic benign prostatic hyperplasia (BPH) and also for hypertension.	Approved
GDS1331.0.2	1585	NULL	NULL	NULL	-0.69	terbutaline	Huntington's disease (symptomatic)	For the prevention and reversal of bronchospasm in patients 12 years of age and older with asthma and reversible bronchospasm associated with bronchitis and emphysema.	Approved
GDS1331.0.2	4812	NULL	NULL	NULL	-0.73	theophylline	Huntington's disease (symptomatic)	For the treatment of the symptoms and reversible airflow obstruction associated with chronic asthma and other chronic lung diseases, such as emphysema and chronic bronchitis.	Approved
GDS1331.0.2	1171	NULL	NULL	NULL	0.61	thioridazine	Huntington's disease (symptomatic)	For the treatment of schizophrenia and generalized anxiety disorder.	Approved
GDS1331.0.2	2000	NULL	NULL	NULL	0.72	tolazoline	Huntington's disease (symptomatic)	For the treatment of pulmonary artery anomalies	Approved
GDS1331.0.2	2956	NULL	NULL	NULL	-0.61	torasemide	Huntington's disease (symptomatic)	For the treatment of hypertension, edema induced by congestive heart failure or renal disease, and ascites associated with hepatic disease.	Approved
GDS1331.0.2	1401	NULL	NULL	NULL	0.76	tranexamic acid	Huntington's disease (symptomatic)	For use in patients with hemophilia for short term use (two to eight days) to reduce or prevent hemorrhage and reduce the need for replacement therapy during and following tooth extraction.	Approved
GDS1331.0.2	1548	NULL	NULL	NULL	0.68	tretinoin	Huntington's disease (symptomatic)	For the the induction of remission in patients with acute promyelocytic leukemia (APL), French-American-British (FAB)classification M3 (including the M3 variant); For the topical treatment of acne vulgaris, flat warts and other skin conditions (psoriasis, ichthyosis congenita, icthyosis vulgaris, lamellar icthyosis, keratosis palmaris et plantaris, epidermolytic hyperkeratosis, senile comedones, …	Approved
GDS1331.0.2	1395	NULL	NULL	NULL	-0.8	triamcinolone	Huntington's disease (symptomatic)	For the treatment of perennial and seasonal allergic rhinitis.	Approved
GDS1331.0.2	1819	NULL	NULL	NULL	0.72	triamterene	Huntington's disease (symptomatic)	For the treatment of edema associated with congestive heart failure, cirrhosis of the liver, and the nephrotic syndrome;also in steroid-induced edema, idiopathic edema, and edema due to secondary hyperaldosteronism.	Approved
GDS1331.0.2	2998	NULL	NULL	NULL	-0.6	trichlormethiazide	Huntington's disease (symptomatic)	Used in the treatment of oedema (including that associated with heart failure) and hypertension.	Approved
GDS1331.0.2	4015	NULL	NULL	NULL	0.67	trihexyphenidyl	Huntington's disease (symptomatic)	Indicated for the treatment of parkinson's disease and extrapyramidal reactions caused by drugs.	Approved
GDS1331.0.2	7408	NULL	NULL	NULL	0.64	triprolidine	Huntington's disease (symptomatic)	For the treatment of hay fever, urticaria (hives), and other allergic systems.	Approved
GDS1331.0.2	5229	NULL	NULL	NULL	0.63	troglitazone	Huntington's disease (symptomatic)	For the treatment of Type II diabetes mellitus	Approved
GDS1331.0.2	2347	NULL	NULL	NULL	-0.71	tropicamide	Huntington's disease (symptomatic)	Indicated to induce mydriasis (dilation of the pupil) and cycloplegia (paralysis of the ciliary muscle of the eye) in diagnostic procedures, such as measurement of refractive errors and examination of the fundus of the eye.	Approved
GDS1331.0.2	348	NULL	NULL	NULL	0.69	valproic acid	Huntington's disease (symptomatic)	For use as sole and adjunctive therapy in the treatment of simple and complex absence seizures, and adjunctively in patients with multiple seizure types which include absence seizures.	Approved
GDS1331.0.2	1927	NULL	NULL	NULL	0.75	verapamil	Huntington's disease (symptomatic)	For the treatment of hypertension and angina.	Approved
GDS1331.0.2	2452	NULL	NULL	NULL	0.64	vigabatrin	Huntington's disease (symptomatic)	For use as an adjunctive treatment (with other drugs) in treatment resistant epilepsy, complex partial seizures, secondary generalized seizures, and for monotherapy use in infantile spasms in West syndrome.	Approved
5671	GDS651.0.1	NULL	NULL	NULL	0.62	doxorubicin	idiopathic dilated	For the treatment of Koposi's sarcome connected to AIDS.	Approved
GDS2367.0.2.3	GDS2397.0.1	-0.3453	6.68203e-24	3.29676e-23	NULL	tamoxifen	idiopathic myelofibrosis	for the treatment of breast cancer	Approved
GDS2367.0.2.3	GDS2635.0.3	0.6692	2.07837e-75	3.73007e-74	NULL	tamoxifen	invasive ductal carcinoma	for the treatment of breast cancer	Approved
GDS2367.0.2.3	GDS2635.0.2	0.6677	5.6514e-71	9.30727e-70	NULL	tamoxifen	invasive lobular carcinoma	for the treatment of breast cancer	Approved
4610	GDS1956.0.2	NULL	NULL	NULL	-0.66	doxorubicin	juvenile dermatomyositis	For the treatment of Koposi's sarcome connected to AIDS.	Approved
GDS2367.0.2.3	GDS1989.1.7.0	NULL	NULL	NULL	0.64	tamoxifen	lymph node metastasis	for the treatment of breast cancer	Approved
1988	GDS1375.0.2	NULL	NULL	NULL	-0.74	captopril	malignant melanoma	For the treatment of hypertension. It may be used alone or in combination with thiazide diuretics.	Approved
6905	GDS1375.0.2	NULL	NULL	NULL	-0.71	orlistat	malignant melanoma	For obesity management including weight loss and weight maintenance when used in conjunction with a reduced-calorie diet. Also used to reduce the risk for weight regain after prior weight loss.	Approved
GDS2367.0.2.3	GDS1375.0.2	NULL	NULL	NULL	0.67	tamoxifen	malignant melanoma	for the treatment of breast cancer	Approved
GDS2142.0.1	GDS2367.0.2.3	0.5711	4.73454e-45	4.38688e-44	NULL	tamoxifen	mild cystic fibrosis	for the treatment of breast cancer	Approved
GDS2643.0.3.5	1808	NULL	NULL	NULL	0.72	acetazolamide	multiple myeloma	For adjunctive treatment of: edema due to congestive heart failure; drug-induced edema; centrencephalic epilepsies; chronic simple (open-angle) glaucoma	Approved
GDS2643.0.3.5	1829	NULL	NULL	NULL	-0.61	acetohexamide	multiple myeloma	Used in the management of diabetes mellitus type 2 (adult-onset).	Approved
GDS2643.0.3.5	1890	NULL	NULL	NULL	-0.61	amiloride	multiple myeloma	For use as adjunctive treatment with thiazide diuretics or other kaliuretic-diuretic agents in congestive heart failure or hypertension.	Approved
GDS2643.0.3.5	1823	NULL	NULL	NULL	0.71	amitriptyline	multiple myeloma	For the treatment of anxiety, bipolar disorders, and depression.	Approved
GDS2643.0.3.5	1923	NULL	NULL	NULL	-0.66	apomorphine	multiple myeloma	For the acute, intermittent treatment of hypomobility, off episodes (end-of-dose wearing off and unpredictable on/off episodes) associated with advanced Parkinson's disease.	Approved
GDS2643.0.3.5	6322	NULL	NULL	NULL	0.61	arecoline	multiple myeloma	For use in possible or probable dementia of the Alzheimer type .Used in the treatment of tapeworm infection	Experiment
GDS2643.0.3.5	GDS1630.2.4.0	NULL	NULL	NULL	-0.67	atorvastatin	multiple myeloma	For management as an adjunct to diet to reduce elevated total-C, LDL-C, apo B, and TG levels in patients with primary hypercholesterolemia and mixed dyslipidemia.	Approved
2036	GDS2643.0.3.5	NULL	NULL	NULL	-0.72	baclofen	multiple myeloma	For the alleviation of signs and symptoms of spasticity resulting from multiple sclerosis, particularly for the relief of flexor spasms and concomitant pain, clonus, and muscular rigidity	Approved
GDS2643.0.3.5	1925	NULL	NULL	NULL	-0.61	bromocriptine	multiple myeloma	For treatment of idiopathic or postencephalitic Parkinson's disease, dysfunctions associated with hyperprolactinemia and in the treatment of acromegaly.	Approved
GDS2643.0.3.5	6330	NULL	NULL	NULL	-0.6	budesonide	multiple myeloma	For the treatment of mild to moderate active Crohn's disease.	Approved
GDS2643.0.3.5	5342	NULL	NULL	NULL	-0.61	carbachol	multiple myeloma	Primarily used in the treatment of glaucoma, but is also used during ophthalmic surgery.	Approved
GDS2643.0.3.5	952	NULL	NULL	NULL	-0.61	carbamazepine	multiple myeloma	For the treatment of epilepsy and pain associated with true trigeminal neuralgia.	Approved
GDS2643.0.3.5	7138	NULL	NULL	NULL	-0.65	carbinoxamine	multiple myeloma	For symptomatic relief of seasonal and perennial allergic rhinitis and vasomotor rhinitis.	Approved
GDS2643.0.3.5	2468	NULL	NULL	NULL	-0.6	cetirizine	multiple myeloma	For the relief of symptoms associated with seasonal allergic rhinitis, perennial allergic rhinitis and the treatment of the uncomplicated skin manifestations of chronic idiopathic urticaria	Approved
GDS2643.0.3.5	5291	NULL	NULL	NULL	0.61	chlorprothixene	multiple myeloma	For treatment of psychotic disorders (e.g. schizophrenia) and of acute mania occuring as part of bipolar disorders.	Approved
GDS2643.0.3.5	1289	NULL	NULL	NULL	0.64	clozapine	multiple myeloma	For the management of severely ill schizophrenic patients who fail to respond adequately to standard drug treatment for schizophrenia	Approved
GDS2643.0.3.5	5861	NULL	NULL	NULL	-0.6	diclofenac	multiple myeloma	For the acute and chronic treatment of signs and symptoms of osteoarthritis and rheumatoid arthritis.	Approved
GDS2643.0.3.5	7425	NULL	NULL	NULL	0.61	diethylcarbamazine	multiple myeloma	Used for the treatment of individual patients with certain filarial diseases including tropical pulmonary eosinophilia, loiasis, and lymphatic filariasis caused by infection with Wuchereria bancrofti, Brugia malayi, or Brugia timori.	Approved
GDS2643.0.3.5	4794	NULL	NULL	NULL	0.64	diflunisal	multiple myeloma	For acute or long-term use for symptomatic treatment of mild to moderate pain, osteoarthritis, and rheumatoid arthritis.	Approved
GDS2643.0.3.5	1948	NULL	NULL	NULL	-0.67	diltiazem	multiple myeloma	For the treatment of Hypertension	Approved
GDS2643.0.3.5	1830	NULL	NULL	NULL	0.63	diphenhydramine	multiple myeloma	For the treatment of symptoms associated with Vertigo/Meniere's disease, nausea and vomiting, motion sickness and insect bite.	Approved
GDS2643.0.3.5	6642	NULL	NULL	NULL	-0.63	doxazosin	multiple myeloma	For treatment and management of Hypertension and urinary obstruction symptoms of BPH.	Approved
5671	GDS2643.0.3.5	NULL	NULL	NULL	-0.61	doxorubicin	multiple myeloma	For the treatment of Koposi's sarcome connected to AIDS.	Approved
GDS2643.0.3.5	7428	NULL	NULL	NULL	0.61	enalapril	multiple myeloma	For the treatment of hypertension and heart failure. It may be used alone or in combination with thiazide diuretics.	Approved
1433	GDS2643.0.3.5	NULL	NULL	NULL	-0.69	ethosuximide	multiple myeloma	For the treatment of petit mal epilepsy.	Approved
GDS2643.0.3.5	2091	NULL	NULL	NULL	0.63	etodolac	multiple myeloma	For acute and long-term use in the management of signs and symptoms of osteoarthritis and rheumatoid arthritis, as well as for the management of pain.	Approved
GDS2643.0.3.5	6665	NULL	NULL	NULL	-0.6	famotidine	multiple myeloma	For the treatment of peptic ulcer disease (PUD) and gastroesophageal reflux disease (GERD).	Approved
GDS2643.0.3.5	4274	NULL	NULL	NULL	-0.65	fenoprofen	multiple myeloma	For relief of the signs and symptoms of rheumatoid arthritis and osteoarthritis. Also for the relief of mild to moderate pain.	Approved
GDS2643.0.3.5	2913	NULL	NULL	NULL	-0.62	fluvoxamine	multiple myeloma	For treatment of depression and for Obsessive Compulsive Disorder (OCD)	Approved
GDS2643.0.3.5	7096	NULL	NULL	NULL	0.63	fulvestrant	multiple myeloma	For the treatment of hormone receptor positive metastatic breast cancer in postmenopausal women with disease progression following antiestrogen therapy.	Approved
GDS2643.0.3.5	4772	NULL	NULL	NULL	-0.69	galantamine	multiple myeloma	For the treatment of mild to moderate dementia of the Alzheimer's type.	Approved
GDS2643.0.3.5	5089	NULL	NULL	NULL	-0.61	gliclazide	multiple myeloma	For the treatment of Diabetes mellitus	Approved
GDS2643.0.3.5	1926	NULL	NULL	NULL	-0.65	glipizide	multiple myeloma	For use as an adjunct to diet for the control of hyperglycemia and its associated symptomatology in patients with non-insulin-dependent diabetes mellitus (NIDDM; type II), formerly known as maturity-onset diabetes, after an adequate trial of dietary therapy has proved unsatisfactory.	Approved
GDS2643.0.3.5	1082	NULL	NULL	NULL	0.63	haloperidol	multiple myeloma	For the treatment of schizophrenic patients who require prolonged parenteral antipsychotic therapy also used in Tourette's syndrome and Severe hyperactivity.	Approved
GDS2643.0.3.5	5350	NULL	NULL	NULL	-0.66	hesperetin	multiple myeloma	For lowering cholesterol and, possibly, otherwise favorably affecting lipids. In vitro research also suggests the possibility that hesperetin might have some anticancer effects and that it might have some anti-aromatase activity, as well as activity again	Approved
GDS2643.0.3.5	5284	NULL	NULL	NULL	-0.61	hydrocortisone	multiple myeloma	For the relief of the inflammatory and pruritic manifestations of corticosteroid-responsive dermatoses. Also used to treat endocrine (hormonal) disorders (adrenal insufficiency, Addisons disease). It is also used to treat many immune and allergic disorders, such as arthritis, lupus, severe psoriasis, severe asthma, ulcerative colitis, and Crohn's disease.	Approved
GDS2643.0.3.5	1809	NULL	NULL	NULL	0.64	hydroflumethiazide	multiple myeloma	Used as adjunctive therapy in edema associated with congestive heart failure, hepatic cirrhosis, and corticosteroid and estrogen therapy. Also used in the management of hypertension either as the sole therapeutic agent or to enhance the effect of other antihypertensive drugs in the more severe forms of hypertension.	Approved
GDS2643.0.3.5	4824	NULL	NULL	NULL	0.64	letrozole	multiple myeloma	For the extended adjuvant treatment of early breast cancer in postmenopausal women who have received 5 years of adjuvant tamoxifen therapy. Also for first-line treatment of postmenopausal women with hormone receptor positive or hormone receptor unknown locally advanced or metastatic breast cancer. Also indicated for the treatment of advanced breast cancer in postmenopausal women with disease prog…	Approved
GDS2643.0.3.5	4016	NULL	NULL	NULL	0.6	levobunolol	multiple myeloma	For lowering intraocular pressure and may be used in patients with chronic open-angle glaucoma or ocular hypertension	Approved
GDS2643.0.3.5	7249	NULL	NULL	NULL	0.67	levocabastine	multiple myeloma	As an ophthalmic for the temporary relief of the signs and symptoms of seasonal allergic conjunctivitis. Also used as a nasal spray for allergic rhinitis.	Approved
GDS2643.0.3.5	1892	NULL	NULL	NULL	-0.6	levodopa	multiple myeloma	For the treatment of idiopathic Parkinson's disease (Paralysis Agitans), postencephalitic parkinsonism, symptomatic parkinsonism which may follow injury to the nervous system by carbon monoxide intoxication, and manganese intoxication.	Approved
GDS2643.0.3.5	2544	NULL	NULL	NULL	-0.66	medrysone	multiple myeloma	For the treatment of allergic conjunctivitis, vernal conjunctivitis, episcleritis, and epinephrine sensitivity.	Approved
GDS2643.0.3.5	2934	NULL	NULL	NULL	-0.65	memantine	multiple myeloma	For the treatment of moderate to severe dementia of the Alzheimer's type.	Approved
GDS2643.0.3.5	2543	NULL	NULL	NULL	-0.64	metoprolol	multiple myeloma	For the treatment of hypertension and angina pectoris.	Approved
GDS2643.0.3.5	6327	NULL	NULL	NULL	-0.62	nabumetone	multiple myeloma	For acute and chronic treatment of signs and symptoms of osteoarthritis and rheumatoid arthritis.	Approved
GDS2643.0.3.5	3020	NULL	NULL	NULL	0.6	nadolol	multiple myeloma	Used in cardiovascular disease to treat arrhythmias, angina pectoris, and hypertension.	Approved
GDS2643.0.3.5	1706	NULL	NULL	NULL	0.61	naproxen	multiple myeloma	For the treatment of rheumatoid arthritis, osteoarthritis, ankylosing spondylitis, tendinitis, bursitis, and acute gout. Also for the relief of mild to moderate pain and the treatment of primary dysmenorrhea.	Approved
GDS2643.0.3.5	6251	NULL	NULL	NULL	-0.6	nicergoline	multiple myeloma	For the treatment of senile dementia, migraines of vascular origin, transient ischemia, platelet hyper-aggregability, and macular degeneration.	Approved
GDS2643.0.3.5	1814	NULL	NULL	NULL	0.63	nifedipine	multiple myeloma	For the management of vasospastic angina, chronic stable angina and hypertension.	Approved
GDS2643.0.3.5	1959	NULL	NULL	NULL	-0.6	paclitaxel	multiple myeloma	Used in the treatment of Kaposi's sarcoma and cancer of the lung, ovarian, and breast.	Approved
GDS2643.0.3.5	4556	NULL	NULL	NULL	-0.63	paroxetine	multiple myeloma	For the treatment of depression, depression accompanied by anxiety, obsessive compulsive disorder and panic attacks	Approved
GDS2643.0.3.5	7271	NULL	NULL	NULL	0.64	pergolide	multiple myeloma	Indicated as adjunctive treatment to levodopa/carbidopa in the management of the signs and symptoms of ParkinsonÆs disease.	Approved
GDS2643.0.3.5	7289	NULL	NULL	NULL	-0.62	phenindione	multiple myeloma	For the treatment of pulmonary embolism, cardiomyopathy, atrial fibrillation and flutter, cerebral embolism, mural thrombosis, and thrombophili. Also used for anticoagulant prophylaxis.	Approved
GDS2643.0.3.5	5101	NULL	NULL	NULL	-0.62	prednisolone	multiple myeloma	For the treatment of primary or secondary adrenocortical insufficiency, such as congenital adrenal hyperplasia, thyroiditis. Also used to treat psoriatic arthritis, rheumatoid arthritis, ankylosing spondylitis, bursitis, acute gouty arthritis and epicondylitis. Also indicated for treatment of systemic lupus erythematosus, pemphigus and acute rhematic carditis. Can be used in the treatment of leuk…	Approved
GDS2643.0.3.5	4771	NULL	NULL	NULL	-0.63	probenecid	multiple myeloma	For the treatment of gout and high levels of uric acid in the blood	Approved
GDS2643.0.3.5	2837	NULL	NULL	NULL	-0.65	propylthiouracil	multiple myeloma	Used to manage hyperthyroidism which is due to an overactive thyroid gland (Grave's disease).	Approved
GDS2643.0.3.5	2088	NULL	NULL	NULL	-0.67	ranitidine	multiple myeloma	Used in the treatment of peptic ulcer disease (PUD), dyspepsia, stress ulcer prophylaxis, and gastroesophageal reflux disease (GERD).	Approved
GDS2643.0.3.5	6342	NULL	NULL	NULL	-0.67	remoxipride	multiple myeloma	For the treatment of schizophrenia.	Approved
GDS2643.0.3.5	5862	NULL	NULL	NULL	-0.63	repaglinide	multiple myeloma	For the treatment of Type II diabetes mellitus.	Approved
GDS2643.0.3.5	5103	NULL	NULL	NULL	0.61	sulindac	multiple myeloma	For acute or long-term use in the relief of signs and symptoms of osteoarthritis, rheumatoid arthritis. ankylosing spondylitis, acute painful shoulder (acute subacromial bursitis/supraspinatus tendinitis), and acute gouty arthritis.	Approved
GDS2643.0.3.5	4566	NULL	NULL	NULL	-0.73	sulpiride	multiple myeloma	Sulpiride is indicated for the treatment of schizophrenia.	Approved
GDS2643.0.3.5	1905	NULL	NULL	NULL	-0.61	thioridazine	multiple myeloma	For the treatment of schizophrenia and generalized anxiety disorder.	Approved
GDS2643.0.3.5	4256	NULL	NULL	NULL	0.6	tocainide	multiple myeloma	For the treatment of documented ventricular arrhythmias, such as sustained ventricular tachycardia, that, in the judgment of the physician, are life-threatening.	Approved
GDS2643.0.3.5	1819	NULL	NULL	NULL	0.6	triamterene	multiple myeloma	For the treatment of edema associated with congestive heart failure, cirrhosis of the liver, and the nephrotic syndrome;also in steroid-induced edema, idiopathic edema, and edema due to secondary hyperaldosteronism.	Approved
GDS2643.0.3.5	2347	NULL	NULL	NULL	-0.66	tropicamide	multiple myeloma	Indicated to induce mydriasis (dilation of the pupil) and cycloplegia (paralysis of the ciliary muscle of the eye) in diagnostic procedures, such as measurement of refractive errors and examination of the fundus of the eye.	Approved
GDS2643.0.3.5	5582	NULL	NULL	NULL	-0.6	valproic acid	multiple myeloma	For use as sole and adjunctive therapy in the treatment of simple and complex absence seizures, and adjunctively in patients with multiple seizure types which include absence seizures.	Approved
GDS2332.1.2	6914	NULL	NULL	NULL	0.73	carmustine	Neisseria meningitidis (delta frpC/frpA mutant)	For the treatment of brain tumors, multiple myeloma, Hodgkin's disease and Non-Hodgkin's lymphomas.	Approved
GDS2332.1.2	1229	NULL	NULL	NULL	-0.6	clozapine	Neisseria meningitidis (delta frpC/frpA mutant)	For the management of severely ill schizophrenic patients who fail to respond adequately to standard drug treatment for schizophrenia	Approved
6724	GDS2332.0.2	NULL	NULL	NULL	0.63	digoxin	Neisseria meningitidis (delta frpC/frpA mutant)	For the treatment and management of congestive cardiac insufficiency, arrhythmias and heart failure.	Approved
1433	GDS2332.1.2	NULL	NULL	NULL	-0.66	ethosuximide	Neisseria meningitidis (delta frpC/frpA mutant)	For the treatment of petit mal epilepsy.	Approved
GDS2332.1.2	4274	NULL	NULL	NULL	-0.64	fenoprofen	Neisseria meningitidis (delta frpC/frpA mutant)	For relief of the signs and symptoms of rheumatoid arthritis and osteoarthritis. Also for the relief of mild to moderate pain.	Approved
GDS2332.1.2	6918	NULL	NULL	NULL	0.78	fulvestrant	Neisseria meningitidis (delta frpC/frpA mutant)	For the treatment of hormone receptor positive metastatic breast cancer in postmenopausal women with disease progression following antiestrogen therapy.	Approved
GDS2332.1.2	4503	NULL	NULL	NULL	0.61	furosemide	Neisseria meningitidis (delta frpC/frpA mutant)	For the treatment of edema associated with congestive heart failure, cirrhosis of the liver, and renal disease, including the nephrotic syndrome. Also for the treatment of hypertension alone or in combination with other antihypertensive agents.	Approved
GDS2332.1.2	1926	NULL	NULL	NULL	-0.64	glipizide	Neisseria meningitidis (delta frpC/frpA mutant)	For use as an adjunct to diet for the control of hyperglycemia and its associated symptomatology in patients with non-insulin-dependent diabetes mellitus (NIDDM; type II), formerly known as maturity-onset diabetes, after an adequate trial of dietary therapy has proved unsatisfactory.	Approved
GDS2332.0.2	5724	NULL	NULL	NULL	0.6	mefloquine	Neisseria meningitidis (delta frpC/frpA mutant)	For the treatment of mild to moderate acute malaria caused by Mefloquineuine-susceptible strains of Plasmodium falciparum (both chloroquine-susceptible and resistant strains) or by Plasmodium vivax. Also for the prophylaxis of Plasmodium falciparum and Plasmodium vivax malaria infections, including prophylaxis of chloroquine-resistant strains of Plasmodium falciparum.	Approved
1957	GDS2332.1.2	NULL	NULL	NULL	-0.7	methotrexate	Neisseria meningitidis (delta frpC/frpA mutant)	For the treatment of gestational choriocarcinoma, chorioadenoma destruens and hydatidiform mole. Also for the treatment of severe psoriasis and severe, active, classical or definite rheumatoid arthritis.	Approved
1932	GDS2332.1.2	NULL	NULL	NULL	-0.67	metolazone	Neisseria meningitidis (delta frpC/frpA mutant)	For the treatment of hypertension, alone or in combination with other antihypertensive drugs of a different class.	Approved
6680	GDS2332.0.2	NULL	NULL	NULL	0.63	ouabain	Neisseria meningitidis (delta frpC/frpA mutant)	For the treatment of atrial fibrillation and flutter and heart failure	Approved
GDS2332.1.2	6720	NULL	NULL	NULL	0.74	paclitaxel	Neisseria meningitidis (delta frpC/frpA mutant)	Used in the treatment of Kaposi's sarcoma and cancer of the lung, ovarian, and breast.	Approved
GDS2332.1.2	4283	NULL	NULL	NULL	-0.65	phenformin	Neisseria meningitidis (delta frpC/frpA mutant)	For the reatment of type II diabetes mellitus.	Approved
GDS2332.1.2	1978	NULL	NULL	NULL	0.61	prednisone	Neisseria meningitidis (delta frpC/frpA mutant)	Systemic use: for the treatment of drug-induced allergic reactions, perennial or seasonal allergic rhinitis, serum sickness, giant cell arteritis acute rheumatic or nonrheumatic carditis, systemic dermatomyositis, systemic lupus erythematosus, atopic dermatitis, contact dermatitis, exfoliative dermatitis, bullous dermatitis herpetiformis, severe seborrheic dermatitis, severe (Stevens-Johnson synd…	Approved
GDS2332.1.2	4263	NULL	NULL	NULL	-0.6	primaquine	Neisseria meningitidis (delta frpC/frpA mutant)	For the treatment of malaria.	Approved
GDS2332.1.2	6723	NULL	NULL	NULL	0.63	primidone	Neisseria meningitidis (delta frpC/frpA mutant)	For the treatment of epilepsy	Approved
GDS2332.1.2	4817	NULL	NULL	NULL	-0.71	procyclidine	Neisseria meningitidis (delta frpC/frpA mutant)	For the treatment of Parkinson's Disease (especially drug induced)	Approved
4566	GDS2332.1.2	NULL	NULL	NULL	-0.62	sulpiride	Neisseria meningitidis (delta frpC/frpA mutant)	Sulpiride is indicated for the treatment of schizophrenia.	Approved
6823	GDS2332.0.2	NULL	NULL	NULL	0.61	terfenadine	Neisseria meningitidis (delta frpC/frpA mutant)	For the treatment of allergic rhinitis, hay fever, and allergic skin disorders.	Approved
GDS2332.0.2	1230	NULL	NULL	NULL	0.68	thioridazine	Neisseria meningitidis (delta frpC/frpA mutant)	For the treatment of schizophrenia and generalized anxiety disorder.	Approved
GDS2332.1.2	4262	NULL	NULL	NULL	-0.62	tolazoline	Neisseria meningitidis (delta frpC/frpA mutant)	For the treatment of pulmonary artery anomalies	Approved
GDS2332.1.2	4015	NULL	NULL	NULL	0.62	trihexyphenidyl	Neisseria meningitidis (delta frpC/frpA mutant)	Indicated for the treatment of parkinson's disease and extrapyramidal reactions caused by drugs.	Approved
GDS2333.0.2.3	4976	NULL	NULL	NULL	0.61	acebutolol	Neisseria meningitidis (delta pilD mutant)	For the management of hypertension and ventricular premature beats in adults.	Approved
GDS2333.0.2.3	1808	NULL	NULL	NULL	0.76	acetazolamide	Neisseria meningitidis (delta pilD mutant)	For adjunctive treatment of: edema due to congestive heart failure; drug-induced edema; centrencephalic epilepsies; chronic simple (open-angle) glaucoma	Approved
GDS2333.0.2.3	1829	NULL	NULL	NULL	-0.75	acetohexamide	Neisseria meningitidis (delta pilD mutant)	Used in the management of diabetes mellitus type 2 (adult-onset).	Approved
GDS2333.0.2.3	1571	NULL	NULL	NULL	-0.64	alprenolol	Neisseria meningitidis (delta pilD mutant)	For the treatment of hypertension, angina, and arrhythmia	Approved
GDS2333.0.2.3	4806	NULL	NULL	NULL	0.6	amantadine	Neisseria meningitidis (delta pilD mutant)	For the chemoprophylaxis, prophylaxis, and treatment of signs and symptoms of infection caused by various strains of influenza A virus. Also for the treatment of parkinsonism and drug-induced extrapyramidal reactions.	Approved
GDS2333.0.2.3	1890	NULL	NULL	NULL	-0.78	amiloride	Neisseria meningitidis (delta pilD mutant)	For use as adjunctive treatment with thiazide diuretics or other kaliuretic-diuretic agents in congestive heart failure or hypertension.	Approved
GDS2333.0.2.3	3036	NULL	NULL	NULL	-0.66	aminophylline	Neisseria meningitidis (delta pilD mutant)	For the treatment of bronchospasm due to asthma, emphysema and chronic bronchitis.	Approved
GDS2333.0.2.3	5618	NULL	NULL	NULL	-0.61	amiodarone	Neisseria meningitidis (delta pilD mutant)	Intravenously, for initiation of treatment and prophylaxis of frequently recurring ventricular fibrillation and hemodynamically unstable ventricular tachycardia in patients refractory to other therapy. Orally, for the treatment of life-threatening recurrent ventricular arrhythmias such as recurrent ventricular fibrillation and recurrent hemodynamically unstable ventricular tachycardia.	Approved
GDS2333.0.2.3	1823	NULL	NULL	NULL	0.8	amitriptyline	Neisseria meningitidis (delta pilD mutant)	For the treatment of anxiety, bipolar disorders, and depression.	Approved
GDS2333.0.2.3	1923	NULL	NULL	NULL	-0.74	apomorphine	Neisseria meningitidis (delta pilD mutant)	For the acute, intermittent treatment of hypomobility, off episodes (end-of-dose wearing off and unpredictable on/off episodes) associated with advanced Parkinson's disease.	Approved
GDS2333.0.2.3	6322	NULL	NULL	NULL	0.72	arecoline	Neisseria meningitidis (delta pilD mutant)	For use in possible or probable dementia of the Alzheimer type .Used in the treatment of tapeworm infection	Experiment
GDS2333.0.2.3	1365	NULL	NULL	NULL	0.6	astemizole	Neisseria meningitidis (delta pilD mutant)	For the relief of symptoms associated with seasonal allergic rhinitis and chronic idiopathic urticaria.	Approved
GDS2333.0.2.3	GDS1630.2.4.0	NULL	NULL	NULL	-0.66	atorvastatin	Neisseria meningitidis (delta pilD mutant)	For management as an adjunct to diet to reduce elevated total-C, LDL-C, apo B, and TG levels in patients with primary hypercholesterolemia and mixed dyslipidemia.	Approved
GDS2333.0.2.3	1536	NULL	NULL	NULL	0.7	baclofen	Neisseria meningitidis (delta pilD mutant)	For the alleviation of signs and symptoms of spasticity resulting from multiple sclerosis, particularly for the relief of flexor spasms and concomitant pain, clonus, and muscular rigidity	Approved
GDS2333.0.2.3	3208	NULL	NULL	NULL	-0.71	betaxolol	Neisseria meningitidis (delta pilD mutant)	For the management of hypertension.	Approved
GDS2333.0.2.3	1287	NULL	NULL	NULL	-0.64	bisoprolol	Neisseria meningitidis (delta pilD mutant)	For the management of hypertension and prophylaxis treatment of angina pectoris and heart failure.	Approved
GDS2333.0.2.3	5016	NULL	NULL	NULL	0.67	brinzolamide	Neisseria meningitidis (delta pilD mutant)	For the treatment of elevated intraocular pressure in patients with ocular hypertension or open-angle glaucoma.	Approved
GDS2333.0.2.3	1925	NULL	NULL	NULL	-0.75	bromocriptine	Neisseria meningitidis (delta pilD mutant)	For treatment of idiopathic or postencephalitic Parkinson's disease, dysfunctions associated with hyperprolactinemia and in the treatment of acromegaly.	Approved
GDS2333.0.2.3	4131	NULL	NULL	NULL	0.7	brompheniramine	Neisseria meningitidis (delta pilD mutant)	For the treatment of the symptoms of the common cold and allergic rhinitis, such as runny nose, itchy eyes, watery eyes, and sneezing.	Approved
GDS2333.0.2.3	7440	NULL	NULL	NULL	0.82	bumetanide	Neisseria meningitidis (delta pilD mutant)	For the treatment of edema associated with congestive heart failure, hepatic and renal disease including the nephrotic syndrome.	Approved
GDS2333.0.2.3	1907	NULL	NULL	NULL	0.65	captopril	Neisseria meningitidis (delta pilD mutant)	For the treatment of hypertension. It may be used alone or in combination with thiazide diuretics.	Approved
GDS2333.0.2.3	5342	NULL	NULL	NULL	-0.72	carbachol	Neisseria meningitidis (delta pilD mutant)	Primarily used in the treatment of glaucoma, but is also used during ophthalmic surgery.	Approved
GDS2333.0.2.3	1805	NULL	NULL	NULL	-0.73	carbamazepine	Neisseria meningitidis (delta pilD mutant)	For the treatment of epilepsy and pain associated with true trigeminal neuralgia.	Approved
GDS2333.0.2.3	5399	NULL	NULL	NULL	0.72	carbimazole	Neisseria meningitidis (delta pilD mutant)	For the treatment of hyperthyroidism and thyrotoxicosis. It is also used to prepare patients for thyroidectomy.	Approved
GDS2333.0.2.3	7138	NULL	NULL	NULL	-0.78	carbinoxamine	Neisseria meningitidis (delta pilD mutant)	For symptomatic relief of seasonal and perennial allergic rhinitis and vasomotor rhinitis.	Approved
GDS2333.0.2.3	6914	NULL	NULL	NULL	0.73	carmustine	Neisseria meningitidis (delta pilD mutant)	For the treatment of brain tumors, multiple myeloma, Hodgkin's disease and Non-Hodgkin's lymphomas.	Approved
GDS2333.0.2.3	3276	NULL	NULL	NULL	0.67	carteolol	Neisseria meningitidis (delta pilD mutant)	For the treatment of intraocular hypertension and chronic open-angle glaucoma	Approved
GDS2333.0.2.3	2468	NULL	NULL	NULL	-0.69	cetirizine	Neisseria meningitidis (delta pilD mutant)	For the relief of symptoms associated with seasonal allergic rhinitis, perennial allergic rhinitis and the treatment of the uncomplicated skin manifestations of chronic idiopathic urticaria	Approved
GDS2333.0.2.3	2677	NULL	NULL	NULL	-0.71	chlorpromazine	Neisseria meningitidis (delta pilD mutant)	For the treatment of schizophrenia, control nausea and vomiting, For relief of restlessness and apprehension before surgery, adjunct in the treatment of tetanus, control the manifestations of the manic type of manic-depressive illness.	Approved
GDS2333.0.2.3	6291	NULL	NULL	NULL	-0.67	chlorpropamide	Neisseria meningitidis (delta pilD mutant)	For managing hyperglycemia in Non-insulin-dependent diabetes mellitus (NIDDM).	Approved
GDS2333.0.2.3	5291	NULL	NULL	NULL	0.7	chlorprothixene	Neisseria meningitidis (delta pilD mutant)	For treatment of psychotic disorders (e.g. schizophrenia) and of acute mania occuring as part of bipolar disorders.	Approved
GDS2333.0.2.3	1558	NULL	NULL	NULL	-0.66	cinnarizine	Neisseria meningitidis (delta pilD mutant)	For the treatment of vertigo/meniere's disease, nausea and vomiting, motion sickness and also useful for vestibular symptoms of other origins.	Approved
GDS2333.0.2.3	1939	NULL	NULL	NULL	0.64	ciprofloxacin	Neisseria meningitidis (delta pilD mutant)	For the treatment of Bacterial infection of Respiratory tract, UTI, Uncomplicated Cystitis in females, GI, Chronic Bacterial Prostatitis, CNS, Immuno compromised patients, Skin, Bone and Joint Infections, Uncomplicated cervical and urethral gonorrhea	Approved
GDS2333.0.2.3	5305	NULL	NULL	NULL	-0.61	cisapride	Neisseria meningitidis (delta pilD mutant)	For the symptomatic treatment of adult patients with nocturnal heartburn due to gastroesophageal reflux disease.	Approved
GDS2333.0.2.3	7443	NULL	NULL	NULL	0.61	clemastine	Neisseria meningitidis (delta pilD mutant)	For the relief of symptoms associated with allergic rhinitis such as sneezing, rhinorrhea, pruritus and acrimation.	Approved
GDS2333.0.2.3	263	NULL	NULL	NULL	-0.66	clofibrate	Neisseria meningitidis (delta pilD mutant)	For Primary Dysbetalipoproteinemia (Type III hyperlipidemia) that does not respond adequately to diet.	Approved
GDS2333.0.2.3	1566	NULL	NULL	NULL	-0.7	clomipramine	Neisseria meningitidis (delta pilD mutant)	For the treatment of depression, obsessive compulsive disorder (OCD), panic attacks with or without agoraphobia, narcolepsy, chronic pain, and enuresis.	Approved
GDS2333.0.2.3	1289	NULL	NULL	NULL	0.69	clozapine	Neisseria meningitidis (delta pilD mutant)	For the management of severely ill schizophrenic patients who fail to respond adequately to standard drug treatment for schizophrenia	Approved
GDS2333.0.2.3	1938	NULL	NULL	NULL	0.74	cyproheptadine	Neisseria meningitidis (delta pilD mutant)	For treatment of perennial and seasonal allergic rhinitis, vasomotor rhinitis, allergic conjunctivitis due to inhalant allergens and foods, mild uncomplicated allergic skin manifestations of urticaria and angioedema, amelioration of allergic reactions to blood or plasma, cold urticaria, dermatographism, and as therapy for anaphylactic reactions adjunctive to epinephrine.	Approved
GDS2333.0.2.3	1762	NULL	NULL	NULL	-0.68	dacarbazine	Neisseria meningitidis (delta pilD mutant)	For the treatment of metastatic malignant melanoma. In addition, DTIC-Dome is also indicated for Hodgkin's disease as a secondary-line therapy when used in combination with other effective agents	Approved
GDS2333.0.2.3	6269	NULL	NULL	NULL	0.64	demecarium bromide	Neisseria meningitidis (delta pilD mutant)	For the topical treatment of chronic open-angle glaucoma.	Approved
GDS2333.0.2.3	5810	NULL	NULL	NULL	0.66	diazoxide	Neisseria meningitidis (delta pilD mutant)	Used parentally to treat hypertensive emergencies. Also used to treat hypoglycemia secondary to insulinoma.	Approved
GDS2333.0.2.3	7215	NULL	NULL	NULL	-0.69	diclofenac	Neisseria meningitidis (delta pilD mutant)	For the acute and chronic treatment of signs and symptoms of osteoarthritis and rheumatoid arthritis.	Approved
GDS2333.0.2.3	7425	NULL	NULL	NULL	0.79	diethylcarbamazine	Neisseria meningitidis (delta pilD mutant)	Used for the treatment of individual patients with certain filarial diseases including tropical pulmonary eosinophilia, loiasis, and lymphatic filariasis caused by infection with Wuchereria bancrofti, Brugia malayi, or Brugia timori.	Approved
GDS2333.0.2.3	4547	NULL	NULL	NULL	0.64	diethylstilbestrol	Neisseria meningitidis (delta pilD mutant)	Used in the treatment of prostate cancer. Previously used in the prevention of miscarriage or premature delivery in pregnant women prone to miscarriage or premature delivery.	Approved
GDS2333.0.2.3	1908	NULL	NULL	NULL	-0.69	diflunisal	Neisseria meningitidis (delta pilD mutant)	For acute or long-term use for symptomatic treatment of mild to moderate pain, osteoarthritis, and rheumatoid arthritis.	Approved
GDS2333.0.2.3	2081	NULL	NULL	NULL	0.66	dihydroergotamine	Neisseria meningitidis (delta pilD mutant)	For the acute treatment of migraine headaches with or without aura and the acute treatment of cluster headache episodes.	Approved
GDS2333.0.2.3	1948	NULL	NULL	NULL	-0.7	diltiazem	Neisseria meningitidis (delta pilD mutant)	For the treatment of Hypertension	Approved
GDS2333.0.2.3	1830	NULL	NULL	NULL	0.76	diphenhydramine	Neisseria meningitidis (delta pilD mutant)	For the treatment of symptoms associated with Vertigo/Meniere's disease, nausea and vomiting, motion sickness and insect bite.	Approved
GDS2333.0.2.3	7276	NULL	NULL	NULL	0.69	disopyramide	Neisseria meningitidis (delta pilD mutant)	For the treatment of documented ventricular arrhythmias, such as sustained ventricular tachycardia, ventricular pre-excitation and cardiac dysrhythmias.	Approved
GDS2333.0.2.3	1369	NULL	NULL	NULL	0.7	disulfiram	Neisseria meningitidis (delta pilD mutant)	For the treatment and management of chronic alcoholism	Approved
GDS2333.0.2.3	3565	NULL	NULL	NULL	-0.65	dorzolamide	Neisseria meningitidis (delta pilD mutant)	For the treatment of elevated intraocular pressure in patients with ocular hypertension or open-angle glaucoma	Approved
GDS2333.0.2.3	3024	NULL	NULL	NULL	-0.64	doxazosin	Neisseria meningitidis (delta pilD mutant)	For treatment and management of Hypertension and urinary obstruction symptoms of BPH.	Approved
GDS2333.0.2.3	4610	NULL	NULL	NULL	-0.63	doxorubicin	Neisseria meningitidis (delta pilD mutant)	For the treatment of Koposi's sarcome connected to AIDS.	Approved
GDS2333.0.2.3	7428	NULL	NULL	NULL	0.73	enalapril	Neisseria meningitidis (delta pilD mutant)	For the treatment of hypertension and heart failure. It may be used alone or in combination with thiazide diuretics.	Approved
GDS2333.0.2.3	1433	NULL	NULL	NULL	-0.78	ethosuximide	Neisseria meningitidis (delta pilD mutant)	For the treatment of petit mal epilepsy.	Approved
GDS2333.0.2.3	3892	NULL	NULL	NULL	-0.67	ethotoin	Neisseria meningitidis (delta pilD mutant)	For the control of tonic-clonic (grand mal) and complex partial (psychomotor)seizures.	Approved
GDS2333.0.2.3	2091	NULL	NULL	NULL	0.73	etodolac	Neisseria meningitidis (delta pilD mutant)	For acute and long-term use in the management of signs and symptoms of osteoarthritis and rheumatoid arthritis, as well as for the management of pain.	Approved
GDS2332.0.3	1626	NULL	NULL	NULL	0.61	etoposide	Neisseria meningitidis (delta pilD mutant)	For use in combination with other chemotherapeutic agents in the treatment of refractory testicular tumors and as first line treatment in patients with small cell lung cancer. Also used to treat other malignancies such as lymphoma, non-lymphocytic leukemia, and glioblastoma multiforme.	Approved
GDS2333.0.2.3	6665	NULL	NULL	NULL	-0.64	famotidine	Neisseria meningitidis (delta pilD mutant)	For the treatment of peptic ulcer disease (PUD) and gastroesophageal reflux disease (GERD).	Approved
GDS2333.0.2.3	2433	NULL	NULL	NULL	-0.65	felodipine	Neisseria meningitidis (delta pilD mutant)	For the treatment of hypertension	Approved
GDS2333.0.2.3	7432	NULL	NULL	NULL	0.6	fenofibrate	Neisseria meningitidis (delta pilD mutant)	For use as adjunctive therapy to diet to reduce elevated LDL-C, Total-C,Triglycerides and Apo B, and to increase HDL-C in adult patients with primary hypercholesterolemia or mixed dyslipidemia (Fredrickson Types IIa and IIb)	Approved
GDS2333.0.2.3	4274	NULL	NULL	NULL	-0.81	fenoprofen	Neisseria meningitidis (delta pilD mutant)	For relief of the signs and symptoms of rheumatoid arthritis and osteoarthritis. Also for the relief of mild to moderate pain.	Approved
GDS2333.0.2.3	2368	NULL	NULL	NULL	0.62	fludrocortisone	Neisseria meningitidis (delta pilD mutant)	For partial replacement therapy for primary and secondary adrenocortical insufficiency in Addison's disease and for the treatment of salt-losing adrenogenital syndrome.	Approved
GDS2333.0.2.3	4303	NULL	NULL	NULL	-0.69	flunisolide	Neisseria meningitidis (delta pilD mutant)	For the maintenance treatment of asthma as a prophylactic therapy.	Approved
GDS2333.0.2.3	6472	NULL	NULL	NULL	-0.6	flurbiprofen	Neisseria meningitidis (delta pilD mutant)	Flurbiprofen tablets are indicated for the acute or long-term treatment of the signs and symptoms of rheumatoid arthritis and osteorarthritis.	Approved
GDS2333.0.2.3	3032	NULL	NULL	NULL	-0.61	fluvastatin	Neisseria meningitidis (delta pilD mutant)	For management as an adjunct to diet to reduce elevated total-C, LDL-C, apo B, and TG levels in patients with primary hypercholesterolemia and mixed dyslipidemia	Approved
GDS2333.0.2.3	2913	NULL	NULL	NULL	-0.61	fluvoxamine	Neisseria meningitidis (delta pilD mutant)	For treatment of depression and for Obsessive Compulsive Disorder (OCD)	Approved
GDS2333.0.2.3	5844	NULL	NULL	NULL	0.7	folic acid	Neisseria meningitidis (delta pilD mutant)	For treatment of folic acid deficiency, megaloblastic anemia and in anemias of nutritional supplements, pregnancy, infancy, or childhood.	Experiment
GDS2333.0.2.3	7096	NULL	NULL	NULL	0.8	fulvestrant	Neisseria meningitidis (delta pilD mutant)	For the treatment of hormone receptor positive metastatic breast cancer in postmenopausal women with disease progression following antiestrogen therapy.	Approved
GDS2333.0.2.3	1580	NULL	NULL	NULL	0.69	furosemide	Neisseria meningitidis (delta pilD mutant)	For the treatment of edema associated with congestive heart failure, cirrhosis of the liver, and renal disease, including the nephrotic syndrome. Also for the treatment of hypertension alone or in combination with other antihypertensive agents.	Approved
GDS2333.0.2.3	5875	NULL	NULL	NULL	-0.62	gabapentin	Neisseria meningitidis (delta pilD mutant)	For the management of postherpetic neuralgia in adults and as adjunctive therapy in the treatment of partial seizures with and without secondary generalization in patients over 12 years of age with epilepsy.	Approved
GDS2333.0.2.3	4772	NULL	NULL	NULL	-0.76	galantamine	Neisseria meningitidis (delta pilD mutant)	For the treatment of mild to moderate dementia of the Alzheimer's type.	Approved
GDS2333.0.2.3	2113	NULL	NULL	NULL	-0.7	gemfibrozil	Neisseria meningitidis (delta pilD mutant)	For treatment of adult patients with very high elevations of serum triglyceride levels (types IV and V hyperlipidemia)who are at risk of developing pancreatitis (inflammation of the pancreas) and who do not respond adequately to a strict diet.	Approved
GDS2333.0.2.3	5089	NULL	NULL	NULL	-0.82	gliclazide	Neisseria meningitidis (delta pilD mutant)	For the treatment of Diabetes mellitus	Approved
GDS2333.0.2.3	2809	NULL	NULL	NULL	-0.69	glimepiride	Neisseria meningitidis (delta pilD mutant)	For concomitant use with insulin for the treatment of noninsulin-dependent (Type II) diabetes mellitus; For the treatment of	Approved
GDS2333.0.2.3	1926	NULL	NULL	NULL	-0.78	glipizide	Neisseria meningitidis (delta pilD mutant)	For use as an adjunct to diet for the control of hyperglycemia and its associated symptomatology in patients with non-insulin-dependent diabetes mellitus (NIDDM; type II), formerly known as maturity-onset diabetes, after an adequate trial of dietary therapy has proved unsatisfactory.	Approved
GDS2333.0.2.3	2039	NULL	NULL	NULL	0.83	haloperidol	Neisseria meningitidis (delta pilD mutant)	For the treatment of schizophrenic patients who require prolonged parenteral antipsychotic therapy also used in Tourette's syndrome and Severe hyperactivity.	Approved
GDS2333.0.2.3	5350	NULL	NULL	NULL	-0.7	hesperetin	Neisseria meningitidis (delta pilD mutant)	For lowering cholesterol and, possibly, otherwise favorably affecting lipids. In vitro research also suggests the possibility that hesperetin might have some anticancer effects and that it might have some anti-aromatase activity, as well as activity again	Approved
GDS2333.0.2.3	5284	NULL	NULL	NULL	-0.7	hydrocortisone	Neisseria meningitidis (delta pilD mutant)	For the relief of the inflammatory and pruritic manifestations of corticosteroid-responsive dermatoses. Also used to treat endocrine (hormonal) disorders (adrenal insufficiency, Addisons disease). It is also used to treat many immune and allergic disorders, such as arthritis, lupus, severe psoriasis, severe asthma, ulcerative colitis, and Crohn's disease.	Approved
GDS2333.0.2.3	1809	NULL	NULL	NULL	0.75	hydroflumethiazide	Neisseria meningitidis (delta pilD mutant)	Used as adjunctive therapy in edema associated with congestive heart failure, hepatic cirrhosis, and corticosteroid and estrogen therapy. Also used in the management of hypertension either as the sole therapeutic agent or to enhance the effect of other antihypertensive drugs in the more severe forms of hypertension.	Approved
GDS2333.0.2.3	2271	NULL	NULL	NULL	-0.69	hyoscyamine	Neisseria meningitidis (delta pilD mutant)	For treatment of bladder spasms, peptic ulcer disease, diverticulitis, colic, irritable bowel syndrome, cystitis, and pancreatitis. Also used to treat certain heart conditions, to control the symptoms of Parkinson's disease and rhinitis.	Approved
GDS2333.0.2.3	1849	NULL	NULL	NULL	-0.63	imipramine	Neisseria meningitidis (delta pilD mutant)	For the relief of symptoms of depression and as temporary adjunctive therapy in reducing enuresis in children aged 6 years and older.	Approved
GDS2333.0.2.3	3778	NULL	NULL	NULL	-0.65	indapamide	Neisseria meningitidis (delta pilD mutant)	For the treatment of hypertension, alone or in combination with other antihypertensive drugs as well as for the treatment of salt and fluid retention associated with congestive heart failure or edema from pregnancy.	Approved
GDS2333.0.2.3	3684	NULL	NULL	NULL	0.74	isocarboxazid	Neisseria meningitidis (delta pilD mutant)	Isocarboxazid is used to treat depression, especially when the patient is excitable or suffering from phobias (fears).	Approved
GDS2333.0.2.3	3129	NULL	NULL	NULL	-0.64	isradipine	Neisseria meningitidis (delta pilD mutant)	For the management of hypertension. It may be used alone or concurrently with thiazide-type diuretics.	Approved
GDS2333.0.2.3	4751	NULL	NULL	NULL	-0.61	ketoprofen	Neisseria meningitidis (delta pilD mutant)	For the treatment of pain (muscular and rheumatic), sprains, strains, backache and neuralgia and for the management of the signs and symptoms of rheumatoid arthritis and osteoarthritis.	Approved
GDS2333.0.2.3	2916	NULL	NULL	NULL	-0.73	letrozole	Neisseria meningitidis (delta pilD mutant)	For the extended adjuvant treatment of early breast cancer in postmenopausal women who have received 5 years of adjuvant tamoxifen therapy. Also for first-line treatment of postmenopausal women with hormone receptor positive or hormone receptor unknown locally advanced or metastatic breast cancer. Also indicated for the treatment of advanced breast cancer in postmenopausal women with disease prog…	Approved
GDS2333.0.2.3	7249	NULL	NULL	NULL	0.84	levocabastine	Neisseria meningitidis (delta pilD mutant)	As an ophthalmic for the temporary relief of the signs and symptoms of seasonal allergic conjunctivitis. Also used as a nasal spray for allergic rhinitis.	Approved
GDS2333.0.2.3	2046	NULL	NULL	NULL	0.67	lisuride	Neisseria meningitidis (delta pilD mutant)	For the management of Parkinson's Disease	Approved
GDS2333.0.2.3	2854	NULL	NULL	NULL	0.62	lovastatin	Neisseria meningitidis (delta pilD mutant)	For management as an adjunct to diet to reduce elevated total-C, LDL-C, apo B, and TG levels in patients with primary hypercholesterolemia and mixed dyslipidemia;For primary prevention of coronary heart disease	Approved
GDS2333.0.2.3	4266	NULL	NULL	NULL	-0.76	medrysone	Neisseria meningitidis (delta pilD mutant)	For the treatment of allergic conjunctivitis, vernal conjunctivitis, episcleritis, and epinephrine sensitivity.	Approved
GDS2333.0.2.3	1863	NULL	NULL	NULL	0.8	mefenamic acid	Neisseria meningitidis (delta pilD mutant)	For the treatment of rheumatoid arthritis, osteoarthritis, dysmenorrhea, and mild to moderate pain, inflammation, and fever.	Approved
GDS2332.0.3	2210	NULL	NULL	NULL	0.67	mefloquine	Neisseria meningitidis (delta pilD mutant)	For the treatment of mild to moderate acute malaria caused by Mefloquineuine-susceptible strains of Plasmodium falciparum (both chloroquine-susceptible and resistant strains) or by Plasmodium vivax. Also for the prophylaxis of Plasmodium falciparum and Plasmodium vivax malaria infections, including prophylaxis of chloroquine-resistant strains of Plasmodium falciparum.	Approved
GDS2333.0.2.3	5393	NULL	NULL	NULL	0.67	melatonin	Neisseria meningitidis (delta pilD mutant)	For the treatment of insomnia and jet lag	Approved
GDS2333.0.2.3	2934	NULL	NULL	NULL	-0.69	memantine	Neisseria meningitidis (delta pilD mutant)	For the treatment of moderate to severe dementia of the Alzheimer's type.	Approved
GDS2333.0.2.3	2874	NULL	NULL	NULL	-0.6	mesoridazine	Neisseria meningitidis (delta pilD mutant)	Used in the treatment of schizophrenia, organic brain disorders, alcoholism and psychoneuroses.	Approved
GDS2333.0.2.3	6268	NULL	NULL	NULL	-0.71	methazolamide	Neisseria meningitidis (delta pilD mutant)	For treatment of chronic open-angle glaucoma and acute angle-closure glaucoma	Approved
GDS2333.0.2.3	1957	NULL	NULL	NULL	-0.77	methotrexate	Neisseria meningitidis (delta pilD mutant)	For the treatment of gestational choriocarcinoma, chorioadenoma destruens and hydatidiform mole. Also for the treatment of severe psoriasis and severe, active, classical or definite rheumatoid arthritis.	Approved
GDS2333.0.2.3	4677	NULL	NULL	NULL	0.65	methyldopa	Neisseria meningitidis (delta pilD mutant)	For use in the treatment of hypertension.	Approved
GDS2333.0.2.3	7137	NULL	NULL	NULL	-0.63	methylprednisolone	Neisseria meningitidis (delta pilD mutant)	Adjunctive therapy for short-term administration in rheumatoid arthritis.	Approved
GDS2333.0.2.3	4285	NULL	NULL	NULL	-0.68	metoclopramide	Neisseria meningitidis (delta pilD mutant)	For the treatment of gastroesophageal reflux disease (GERD)	Approved
GDS2333.0.2.3	1932	NULL	NULL	NULL	-0.81	metolazone	Neisseria meningitidis (delta pilD mutant)	For the treatment of hypertension, alone or in combination with other antihypertensive drugs of a different class.	Approved
GDS2333.0.2.3	6846	NULL	NULL	NULL	0.61	metoprolol	Neisseria meningitidis (delta pilD mutant)	For the treatment of hypertension and angina pectoris.	Approved
GDS2333.0.2.3	3070	NULL	NULL	NULL	-0.62	metyrapone	Neisseria meningitidis (delta pilD mutant)	Used as a diagnostic drug for testing hypothalamic-pituitary ACTH function.	Experiment
GDS2333.0.2.3	4338	NULL	NULL	NULL	-0.62	mexiletine	Neisseria meningitidis (delta pilD mutant)	For the treatment of ventricular tachycardia and symptomatic premature ventricular beats, and prevention of ventricular fibrillation.	Approved
GDS2333.0.2.3	1569	NULL	NULL	NULL	0.65	mifepristone	Neisseria meningitidis (delta pilD mutant)	For the medical termination of intrauterine pregnancy through 49 days' pregnancy.	Approved
GDS2333.0.2.3	7210	NULL	NULL	NULL	-0.69	milrinone	Neisseria meningitidis (delta pilD mutant)	Indicated for the treatment of congestive heart failure.	Approved
GDS2333.0.2.3	1996	NULL	NULL	NULL	0.62	minoxidil	Neisseria meningitidis (delta pilD mutant)	For the treatment of severe hypertension and in the topical treatment (regrowth)of androgenic alopecia in males and females and stabilisation of hair loss in patients with androgenic alopecia.	Approved
GDS2333.0.2.3	5354	NULL	NULL	NULL	-0.64	mitoxantrone	Neisseria meningitidis (delta pilD mutant)	For the treatment of secondary (chronic)progressive, progressive relapsing, or worsening relapsing-remitting multiple sclerosis	Approved
GDS2333.0.2.3	6327	NULL	NULL	NULL	-0.61	nabumetone	Neisseria meningitidis (delta pilD mutant)	For acute and chronic treatment of signs and symptoms of osteoarthritis and rheumatoid arthritis.	Approved
GDS2333.0.2.3	4021	NULL	NULL	NULL	0.61	nadolol	Neisseria meningitidis (delta pilD mutant)	Used in cardiovascular disease to treat arrhythmias, angina pectoris, and hypertension.	Approved
GDS2333.0.2.3	1363	NULL	NULL	NULL	0.61	naltrexone	Neisseria meningitidis (delta pilD mutant)	For use in the treatment of alcohol dependence and for the blockade of the effects of exogenously administered opioids.	Approved
GDS2333.0.2.3	5457	NULL	NULL	NULL	0.7	naproxen	Neisseria meningitidis (delta pilD mutant)	For the treatment of rheumatoid arthritis, osteoarthritis, ankylosing spondylitis, tendinitis, bursitis, and acute gout. Also for the relief of mild to moderate pain and the treatment of primary dysmenorrhea.	Approved
GDS2333.0.2.3	1600	NULL	NULL	NULL	0.71	nicardipine	Neisseria meningitidis (delta pilD mutant)	Used for the management of patients with chronic stable angina and for the treatment of hypertension.	Approved
GDS2333.0.2.3	6251	NULL	NULL	NULL	-0.73	nicergoline	Neisseria meningitidis (delta pilD mutant)	For the treatment of senile dementia, migraines of vascular origin, transient ischemia, platelet hyper-aggregability, and macular degeneration.	Approved
GDS2333.0.2.3	1856	NULL	NULL	NULL	-0.67	nifedipine	Neisseria meningitidis (delta pilD mutant)	For the management of vasospastic angina, chronic stable angina and hypertension.	Approved
GDS2333.0.2.3	5362	NULL	NULL	NULL	-0.78	nilutamide	Neisseria meningitidis (delta pilD mutant)	Used as an add-on therapy following surgical or chemical castration due to prostate cancer	Approved
GDS2333.0.2.3	5405	NULL	NULL	NULL	0.66	nitrendipine	Neisseria meningitidis (delta pilD mutant)	For the treatment of mild to moderate hypertension	Approved
GDS2333.0.2.3	4951	NULL	NULL	NULL	-0.63	omeprazole	Neisseria meningitidis (delta pilD mutant)	For the treatment of gastroesophageal reflux disease.	Approved
GDS2333.0.2.3	6905	NULL	NULL	NULL	0.63	orlistat	Neisseria meningitidis (delta pilD mutant)	For obesity management including weight loss and weight maintenance when used in conjunction with a reduced-calorie diet. Also used to reduce the risk for weight regain after prior weight loss.	Approved
GDS2333.0.2.3	863	NULL	NULL	NULL	-0.64	oxaprozin	Neisseria meningitidis (delta pilD mutant)	Used to relieve the inflammation, swelling, stiffness, and joint pain associated with rheumatoid arthritis and osteoarthritis.	Approved
GDS2333.0.2.3	1959	NULL	NULL	NULL	-0.76	paclitaxel	Neisseria meningitidis (delta pilD mutant)	Used in the treatment of Kaposi's sarcoma and cancer of the lung, ovarian, and breast.	Approved
GDS2333.0.2.3	4556	NULL	NULL	NULL	-0.64	paroxetine	Neisseria meningitidis (delta pilD mutant)	For the treatment of depression, depression accompanied by anxiety, obsessive compulsive disorder and panic attacks	Approved
GDS2333.0.2.3	7271	NULL	NULL	NULL	0.68	pergolide	Neisseria meningitidis (delta pilD mutant)	Indicated as adjunctive treatment to levodopa/carbidopa in the management of the signs and symptoms of ParkinsonÆs disease.	Approved
GDS2333.0.2.3	2312	NULL	NULL	NULL	-0.6	phenformin	Neisseria meningitidis (delta pilD mutant)	For the reatment of type II diabetes mellitus.	Approved
GDS2333.0.2.3	7289	NULL	NULL	NULL	-0.69	phenindione	Neisseria meningitidis (delta pilD mutant)	For the treatment of pulmonary embolism, cardiomyopathy, atrial fibrillation and flutter, cerebral embolism, mural thrombosis, and thrombophili. Also used for anticoagulant prophylaxis.	Approved
GDS2333.0.2.3	5298	NULL	NULL	NULL	-0.62	phenylpropanolamine	Neisseria meningitidis (delta pilD mutant)	For the treatment of nasal congestion, control of urinary incontinence, priapism and obesity.	Approved
GDS2333.0.2.3	5749	NULL	NULL	NULL	0.66	physostigmine	Neisseria meningitidis (delta pilD mutant)	For the treatment of glaucoma, and in the treatment of severe anticholinergic toxicity.	Approved
GDS2333.0.2.3	1392	NULL	NULL	NULL	0.65	pindolol	Neisseria meningitidis (delta pilD mutant)	For the management of hypertension, edema, ventricular tachycardias, and atrial fibrillation.	Approved
GDS2333.0.2.3	6898	NULL	NULL	NULL	0.68	pioglitazone	Neisseria meningitidis (delta pilD mutant)	Treatment of Type II diabetes mellitus	Approved
GDS2333.0.2.3	5383	NULL	NULL	NULL	0.63	pralidoxime	Neisseria meningitidis (delta pilD mutant)	For the treatment of poisoning due to those pesticides and chemicals of the organophosphate class which have anticholinesterase activity and in the control of overdosage by anticholinesterase drugs used in the treatment of myasthenia gravis.	Approved
GDS2333.0.2.3	6315	NULL	NULL	NULL	0.75	prazosin	Neisseria meningitidis (delta pilD mutant)	For treatment of hypertension and chronic heart failure.	Approved
GDS2333.0.2.3	5101	NULL	NULL	NULL	-0.62	prednisolone	Neisseria meningitidis (delta pilD mutant)	For the treatment of primary or secondary adrenocortical insufficiency, such as congenital adrenal hyperplasia, thyroiditis. Also used to treat psoriatic arthritis, rheumatoid arthritis, ankylosing spondylitis, bursitis, acute gouty arthritis and epicondylitis. Also indicated for treatment of systemic lupus erythematosus, pemphigus and acute rhematic carditis. Can be used in the treatment of leuk…	Approved
GDS2333.0.2.3	1978	NULL	NULL	NULL	0.74	prednisone	Neisseria meningitidis (delta pilD mutant)	Systemic use: for the treatment of drug-induced allergic reactions, perennial or seasonal allergic rhinitis, serum sickness, giant cell arteritis acute rheumatic or nonrheumatic carditis, systemic dermatomyositis, systemic lupus erythematosus, atopic dermatitis, contact dermatitis, exfoliative dermatitis, bullous dermatitis herpetiformis, severe seborrheic dermatitis, severe (Stevens-Johnson synd…	Approved
GDS2333.0.2.3	1343	NULL	NULL	NULL	0.69	primaquine	Neisseria meningitidis (delta pilD mutant)	For the treatment of malaria.	Approved
GDS2333.0.2.3	6723	NULL	NULL	NULL	0.62	primidone	Neisseria meningitidis (delta pilD mutant)	For the treatment of epilepsy	Approved
GDS2333.0.2.3	4771	NULL	NULL	NULL	-0.71	probenecid	Neisseria meningitidis (delta pilD mutant)	For the treatment of gout and high levels of uric acid in the blood	Approved
GDS2333.0.2.3	4817	NULL	NULL	NULL	-0.65	procyclidine	Neisseria meningitidis (delta pilD mutant)	For the treatment of Parkinson's Disease (especially drug induced)	Approved
GDS2333.0.2.3	2871	NULL	NULL	NULL	-0.66	propafenone	Neisseria meningitidis (delta pilD mutant)	Used to prolong the time to recurrence of paroxysmal atrial fibrillation/flutter (PAF) associated with disabling symptoms in patients without structural heart disease. Also used for the treatment of life-threatening documented ventricular arrhythmias, such as sustained ventricular tachycardia.	Approved
GDS2333.0.2.3	5358	NULL	NULL	NULL	-0.66	propranolol	Neisseria meningitidis (delta pilD mutant)	For the prophylaxis of migraine.	Approved
GDS2333.0.2.3	2476	NULL	NULL	NULL	-0.71	propylthiouracil	Neisseria meningitidis (delta pilD mutant)	Used to manage hyperthyroidism which is due to an overactive thyroid gland (Grave's disease).	Approved
GDS2333.0.2.3	3119	NULL	NULL	NULL	-0.62	protriptyline	Neisseria meningitidis (delta pilD mutant)	For the treatment of depression and obsessive-compulsive disorders.	Approved
GDS2333.0.2.3	376	NULL	NULL	NULL	0.61	raloxifene	Neisseria meningitidis (delta pilD mutant)	For the prevention of osteoporosis in post-menopausal women	Approved
GDS2333.0.2.3	6792	NULL	NULL	NULL	-0.69	ramipril	Neisseria meningitidis (delta pilD mutant)	Indicated for diuretics and digitalis in congestive heart failure as adjunctive therapy; prophylaxis in post MI.	Approved
GDS2333.0.2.3	2088	NULL	NULL	NULL	-0.72	ranitidine	Neisseria meningitidis (delta pilD mutant)	Used in the treatment of peptic ulcer disease (PUD), dyspepsia, stress ulcer prophylaxis, and gastroesophageal reflux disease (GERD).	Approved
GDS2333.0.2.3	6342	NULL	NULL	NULL	-0.79	remoxipride	Neisseria meningitidis (delta pilD mutant)	For the treatment of schizophrenia.	Approved
GDS2333.0.2.3	5862	NULL	NULL	NULL	-0.7	repaglinide	Neisseria meningitidis (delta pilD mutant)	For the treatment of Type II diabetes mellitus.	Approved
GDS2333.0.2.3	2130	NULL	NULL	NULL	0.7	rescinnamine	Neisseria meningitidis (delta pilD mutant)	For the treatment of hypertension	Approved
GDS2333.0.2.3	3003	NULL	NULL	NULL	-0.63	reserpine	Neisseria meningitidis (delta pilD mutant)	Foe the treatment of hypertension	Approved
GDS2333.0.2.3	2295	NULL	NULL	NULL	-0.63	riluzole	Neisseria meningitidis (delta pilD mutant)	For the treatment of amyotrophic lateral sclerosis (ALS, Lou Gehrig's Disease)	Approved
GDS2333.0.2.3	7449	NULL	NULL	NULL	-0.78	risperidone	Neisseria meningitidis (delta pilD mutant)	For the treatment of schizophrenia.	Approved
GDS2333.0.2.3	6192	NULL	NULL	NULL	-0.74	rosiglitazone	Neisseria meningitidis (delta pilD mutant)	For the treatment of Type II diabetes mellitus	Approved
GDS2333.0.2.3	2826	NULL	NULL	NULL	-0.8	selegiline	Neisseria meningitidis (delta pilD mutant)	For the adjunct treatment for Parkinson's disease.	Approved
GDS2333.0.2.3	4828	NULL	NULL	NULL	-0.67	simvastatin	Neisseria meningitidis (delta pilD mutant)	For the treatment of hypercholesterolemia.	Approved
GDS2333.0.2.3	6255	NULL	NULL	NULL	-0.71	spironolactone	Neisseria meningitidis (delta pilD mutant)	Used primarily to treat low-renin hypertension, hypokalemia, and Conn's syndrome.	Approved
GDS2333.0.2.3	5753	NULL	NULL	NULL	-0.64	sulfinpyrazone	Neisseria meningitidis (delta pilD mutant)	For the treatment of gout and gouty arthritis.	Approved
GDS2333.0.2.3	1693	NULL	NULL	NULL	-0.66	sulindac	Neisseria meningitidis (delta pilD mutant)	For acute or long-term use in the relief of signs and symptoms of osteoarthritis, rheumatoid arthritis. ankylosing spondylitis, acute painful shoulder (acute subacromial bursitis/supraspinatus tendinitis), and acute gouty arthritis.	Approved
GDS2333.0.2.3	4566	NULL	NULL	NULL	-0.74	sulpiride	Neisseria meningitidis (delta pilD mutant)	Sulpiride is indicated for the treatment of schizophrenia.	Approved
GDS2333.0.2.3	5297	NULL	NULL	NULL	0.68	tacrine	Neisseria meningitidis (delta pilD mutant)	For the treatment of mild to moderate dementia of the Alzheimer's type.	Approved
GDS2333.0.2.3	1366	NULL	NULL	NULL	0.68	tamoxifen	Neisseria meningitidis (delta pilD mutant)	for the treatment of breast cancer	Approved
GDS2333.0.2.3	7187	NULL	NULL	NULL	0.62	terazosin	Neisseria meningitidis (delta pilD mutant)	For the treatment of symptomatic benign prostatic hyperplasia (BPH) and also for hypertension.	Approved
GDS2333.0.2.3	1585	NULL	NULL	NULL	-0.65	terbutaline	Neisseria meningitidis (delta pilD mutant)	For the prevention and reversal of bronchospasm in patients 12 years of age and older with asthma and reversible bronchospasm associated with bronchitis and emphysema.	Approved
GDS2332.0.3	2227	NULL	NULL	NULL	0.68	terfenadine	Neisseria meningitidis (delta pilD mutant)	For the treatment of allergic rhinitis, hay fever, and allergic skin disorders.	Approved
GDS2333.0.2.3	4812	NULL	NULL	NULL	-0.63	theophylline	Neisseria meningitidis (delta pilD mutant)	For the treatment of the symptoms and reversible airflow obstruction associated with chronic asthma and other chronic lung diseases, such as emphysema and chronic bronchitis.	Approved
GDS2332.0.3	1230	NULL	NULL	NULL	0.79	thioridazine	Neisseria meningitidis (delta pilD mutant)	For the treatment of schizophrenia and generalized anxiety disorder.	Approved
GDS2333.0.2.3	4074	NULL	NULL	NULL	-0.71	ticlopidine	Neisseria meningitidis (delta pilD mutant)	Used to reduce the risk of thrombotic stroke (fatal or nonfatal) in patients who have experienced stroke precursors, and in patients who have had a completed thrombotic stroke.	Approved
GDS2333.0.2.3	4685	NULL	NULL	NULL	0.63	timolol	Neisseria meningitidis (delta pilD mutant)	In its oral form it is used to treat high blood pressure and prevent heart attacks, and occasionally to prevent migraine headaches. In its opthalmic form it is used to treat open-angle and occasionally secondary glaucoma.	Approved
GDS2333.0.2.3	4838	NULL	NULL	NULL	0.63	tocainide	Neisseria meningitidis (delta pilD mutant)	For the treatment of documented ventricular arrhythmias, such as sustained ventricular tachycardia, that, in the judgment of the physician, are life-threatening.	Approved
GDS2333.0.2.3	2000	NULL	NULL	NULL	0.64	tolazoline	Neisseria meningitidis (delta pilD mutant)	For the treatment of pulmonary artery anomalies	Approved
GDS2333.0.2.3	915	NULL	NULL	NULL	0.63	topiramate	Neisseria meningitidis (delta pilD mutant)	Used for the treatment and control of partial seizures and severe tonic-clonic (grand mal) seizures and also for the prevention of migraine headaches. In children it is also used for treatment of Lennox-Gastaut syndrome.	Approved
GDS2333.0.2.3	2956	NULL	NULL	NULL	-0.65	torasemide	Neisseria meningitidis (delta pilD mutant)	For the treatment of hypertension, edema induced by congestive heart failure or renal disease, and ascites associated with hepatic disease.	Approved
GDS2333.0.2.3	6238	NULL	NULL	NULL	0.74	tranexamic acid	Neisseria meningitidis (delta pilD mutant)	For use in patients with hemophilia for short term use (two to eight days) to reduce or prevent hemorrhage and reduce the need for replacement therapy during and following tooth extraction.	Approved
GDS2333.0.2.3	6971	NULL	NULL	NULL	-0.71	tretinoin	Neisseria meningitidis (delta pilD mutant)	For the the induction of remission in patients with acute promyelocytic leukemia (APL), French-American-British (FAB)classification M3 (including the M3 variant); For the topical treatment of acne vulgaris, flat warts and other skin conditions (psoriasis, ichthyosis congenita, icthyosis vulgaris, lamellar icthyosis, keratosis palmaris et plantaris, epidermolytic hyperkeratosis, senile comedones, …	Approved
GDS2333.0.2.3	5835	NULL	NULL	NULL	0.68	triamcinolone	Neisseria meningitidis (delta pilD mutant)	For the treatment of perennial and seasonal allergic rhinitis.	Approved
GDS2333.0.2.3	1819	NULL	NULL	NULL	0.76	triamterene	Neisseria meningitidis (delta pilD mutant)	For the treatment of edema associated with congestive heart failure, cirrhosis of the liver, and the nephrotic syndrome;also in steroid-induced edema, idiopathic edema, and edema due to secondary hyperaldosteronism.	Approved
GDS2333.0.2.3	4133	NULL	NULL	NULL	0.77	trihexyphenidyl	Neisseria meningitidis (delta pilD mutant)	Indicated for the treatment of parkinson's disease and extrapyramidal reactions caused by drugs.	Approved
GDS2333.0.2.3	7408	NULL	NULL	NULL	0.72	triprolidine	Neisseria meningitidis (delta pilD mutant)	For the treatment of hay fever, urticaria (hives), and other allergic systems.	Approved
GDS2333.0.2.3	5229	NULL	NULL	NULL	0.66	troglitazone	Neisseria meningitidis (delta pilD mutant)	For the treatment of Type II diabetes mellitus	Approved
GDS2333.0.2.3	4280	NULL	NULL	NULL	-0.65	tropicamide	Neisseria meningitidis (delta pilD mutant)	Indicated to induce mydriasis (dilation of the pupil) and cycloplegia (paralysis of the ciliary muscle of the eye) in diagnostic procedures, such as measurement of refractive errors and examination of the fundus of the eye.	Approved
GDS2333.0.2.3	6168	NULL	NULL	NULL	-0.66	valproic acid	Neisseria meningitidis (delta pilD mutant)	For use as sole and adjunctive therapy in the treatment of simple and complex absence seizures, and adjunctively in patients with multiple seizure types which include absence seizures.	Approved
GDS2333.0.2.3	1927	NULL	NULL	NULL	0.83	verapamil	Neisseria meningitidis (delta pilD mutant)	For the treatment of hypertension and angina.	Approved
GDS2333.0.2.3	5415	NULL	NULL	NULL	0.69	vigabatrin	Neisseria meningitidis (delta pilD mutant)	For use as an adjunctive treatment (with other drugs) in treatment resistant epilepsy, complex partial seizures, secondary generalized seizures, and for monotherapy use in infantile spasms in West syndrome.	Approved
GDS2250.0.1	2434	NULL	NULL	NULL	-0.6	amiodarone	non-basal-like cancer	Intravenously, for initiation of treatment and prophylaxis of frequently recurring ventricular fibrillation and hemodynamically unstable ventricular tachycardia in patients refractory to other therapy. Orally, for the treatment of life-threatening recurrent ventricular arrhythmias such as recurrent ventricular fibrillation and recurrent hemodynamically unstable ventricular tachycardia.	Approved
GDS2250.0.1	2049	NULL	NULL	NULL	-0.65	astemizole	non-basal-like cancer	For the relief of symptoms associated with seasonal allergic rhinitis and chronic idiopathic urticaria.	Approved
GDS2250.0.1	GDS1630.2.4.1	NULL	NULL	NULL	-0.63	atorvastatin	non-basal-like cancer	For management as an adjunct to diet to reduce elevated total-C, LDL-C, apo B, and TG levels in patients with primary hypercholesterolemia and mixed dyslipidemia.	Approved
GDS2250.0.1	7440	NULL	NULL	NULL	0.63	bumetanide	non-basal-like cancer	For the treatment of edema associated with congestive heart failure, hepatic and renal disease including the nephrotic syndrome.	Approved
GDS2250.0.1	2754	NULL	NULL	NULL	-0.6	dacarbazine	non-basal-like cancer	For the treatment of metastatic malignant melanoma. In addition, DTIC-Dome is also indicated for Hodgkin's disease as a secondary-line therapy when used in combination with other effective agents	Approved
GDS2250.0.1	7425	NULL	NULL	NULL	0.63	diethylcarbamazine	non-basal-like cancer	Used for the treatment of individual patients with certain filarial diseases including tropical pulmonary eosinophilia, loiasis, and lymphatic filariasis caused by infection with Wuchereria bancrofti, Brugia malayi, or Brugia timori.	Approved
GDS2250.0.1	3291	NULL	NULL	NULL	-0.61	doxorubicin	non-basal-like cancer	For the treatment of Koposi's sarcome connected to AIDS.	Approved
GDS2250.0.1	6052	NULL	NULL	NULL	-0.62	ethotoin	non-basal-like cancer	For the control of tonic-clonic (grand mal) and complex partial (psychomotor)seizures.	Approved
3241	GDS2250.0.1	NULL	NULL	NULL	-0.67	etoposide	non-basal-like cancer	For use in combination with other chemotherapeutic agents in the treatment of refractory testicular tumors and as first line treatment in patients with small cell lung cancer. Also used to treat other malignancies such as lymphoma, non-lymphocytic leukemia, and glioblastoma multiforme.	Approved
GDS2250.0.1	5294	NULL	NULL	NULL	-0.64	felodipine	non-basal-like cancer	For the treatment of hypertension	Approved
GDS2250.0.1	2913	NULL	NULL	NULL	-0.63	fluvoxamine	non-basal-like cancer	For treatment of depression and for Obsessive Compulsive Disorder (OCD)	Approved
GDS2250.0.1	5350	NULL	NULL	NULL	-0.6	hesperetin	non-basal-like cancer	For lowering cholesterol and, possibly, otherwise favorably affecting lipids. In vitro research also suggests the possibility that hesperetin might have some anticancer effects and that it might have some anti-aromatase activity, as well as activity again	Approved
GDS2250.0.1	5284	NULL	NULL	NULL	-0.67	hydrocortisone	non-basal-like cancer	For the relief of the inflammatory and pruritic manifestations of corticosteroid-responsive dermatoses. Also used to treat endocrine (hormonal) disorders (adrenal insufficiency, Addisons disease). It is also used to treat many immune and allergic disorders, such as arthritis, lupus, severe psoriasis, severe asthma, ulcerative colitis, and Crohn's disease.	Approved
GDS2250.0.1	4266	NULL	NULL	NULL	-0.62	medrysone	non-basal-like cancer	For the treatment of allergic conjunctivitis, vernal conjunctivitis, episcleritis, and epinephrine sensitivity.	Approved
GDS2250.0.1	2048	NULL	NULL	NULL	-0.61	mefloquine	non-basal-like cancer	For the treatment of mild to moderate acute malaria caused by Mefloquineuine-susceptible strains of Plasmodium falciparum (both chloroquine-susceptible and resistant strains) or by Plasmodium vivax. Also for the prophylaxis of Plasmodium falciparum and Plasmodium vivax malaria infections, including prophylaxis of chloroquine-resistant strains of Plasmodium falciparum.	Approved
GDS2250.0.1	2733	NULL	NULL	NULL	-0.6	methazolamide	non-basal-like cancer	For treatment of chronic open-angle glaucoma and acute angle-closure glaucoma	Approved
GDS2250.0.1	5000	NULL	NULL	NULL	-0.67	methotrexate	non-basal-like cancer	For the treatment of gestational choriocarcinoma, chorioadenoma destruens and hydatidiform mole. Also for the treatment of severe psoriasis and severe, active, classical or definite rheumatoid arthritis.	Approved
GDS2250.0.1	5354	NULL	NULL	NULL	-0.6	mitoxantrone	non-basal-like cancer	For the treatment of secondary (chronic)progressive, progressive relapsing, or worsening relapsing-remitting multiple sclerosis	Approved
GDS2250.0.1	5613	NULL	NULL	NULL	-0.69	phenoxybenzamine	non-basal-like cancer	For the treatment of phaeochromocytoma (malignant), benign prostatic hypertrophy and malignant essential hypertension.	Approved
GDS2250.0.1	6135	NULL	NULL	NULL	-0.66	repaglinide	non-basal-like cancer	For the treatment of Type II diabetes mellitus.	Approved
GDS2250.0.1	3003	NULL	NULL	NULL	-0.61	reserpine	non-basal-like cancer	Foe the treatment of hypertension	Approved
GDS2250.0.1	2826	NULL	NULL	NULL	-0.61	selegiline	non-basal-like cancer	For the adjunct treatment for Parkinson's disease.	Approved
GDS2250.0.1	GDS2367.0.2.3	0.7014	7.93787e-62	1.08474e-60	NULL	tamoxifen	non-basal-like cancer	for the treatment of breast cancer	Approved
GDS2250.0.1	1230	NULL	NULL	NULL	-0.62	thioridazine	non-basal-like cancer	For the treatment of schizophrenia and generalized anxiety disorder.	Approved
GDS2250.0.1	6170	NULL	NULL	NULL	0.63	tretinoin	non-basal-like cancer	For the the induction of remission in patients with acute promyelocytic leukemia (APL), French-American-British (FAB)classification M3 (including the M3 variant); For the topical treatment of acne vulgaris, flat warts and other skin conditions (psoriasis, ichthyosis congenita, icthyosis vulgaris, lamellar icthyosis, keratosis palmaris et plantaris, epidermolytic hyperkeratosis, senile comedones, …	Approved
GDS2250.0.1	1861	NULL	NULL	NULL	-0.66	triamterene	non-basal-like cancer	For the treatment of edema associated with congestive heart failure, cirrhosis of the liver, and the nephrotic syndrome;also in steroid-induced edema, idiopathic edema, and edema due to secondary hyperaldosteronism.	Approved
GDS2250.0.1	2998	NULL	NULL	NULL	-0.64	trichlormethiazide	non-basal-like cancer	Used in the treatment of oedema (including that associated with heart failure) and hypertension.	Approved
GDS2250.0.1	2347	NULL	NULL	NULL	-0.63	tropicamide	non-basal-like cancer	Indicated to induce mydriasis (dilation of the pupil) and cycloplegia (paralysis of the ciliary muscle of the eye) in diagnostic procedures, such as measurement of refractive errors and examination of the fundus of the eye.	Approved
GDS1362.0.1	1808	NULL	NULL	NULL	0.76	acetazolamide	non-ischemic cardiomyopathy	For adjunctive treatment of: edema due to congestive heart failure; drug-induced edema; centrencephalic epilepsies; chronic simple (open-angle) glaucoma	Approved
GDS1362.0.1	1829	NULL	NULL	NULL	-0.61	acetohexamide	non-ischemic cardiomyopathy	Used in the management of diabetes mellitus type 2 (adult-onset).	Approved
GDS1362.0.1	1890	NULL	NULL	NULL	-0.7	amiloride	non-ischemic cardiomyopathy	For use as adjunctive treatment with thiazide diuretics or other kaliuretic-diuretic agents in congestive heart failure or hypertension.	Approved
GDS1362.0.1	6295	NULL	NULL	NULL	-0.6	aminophylline	non-ischemic cardiomyopathy	For the treatment of bronchospasm due to asthma, emphysema and chronic bronchitis.	Approved
GDS1362.0.1	4657	NULL	NULL	NULL	-0.67	amiodarone	non-ischemic cardiomyopathy	Intravenously, for initiation of treatment and prophylaxis of frequently recurring ventricular fibrillation and hemodynamically unstable ventricular tachycardia in patients refractory to other therapy. Orally, for the treatment of life-threatening recurrent ventricular arrhythmias such as recurrent ventricular fibrillation and recurrent hemodynamically unstable ventricular tachycardia.	Approved
GDS1362.0.1	1823	NULL	NULL	NULL	0.64	amitriptyline	non-ischemic cardiomyopathy	For the treatment of anxiety, bipolar disorders, and depression.	Approved
GDS1362.0.1	1923	NULL	NULL	NULL	-0.77	apomorphine	non-ischemic cardiomyopathy	For the acute, intermittent treatment of hypomobility, off episodes (end-of-dose wearing off and unpredictable on/off episodes) associated with advanced Parkinson's disease.	Approved
GDS1362.0.1	6322	NULL	NULL	NULL	0.64	arecoline	non-ischemic cardiomyopathy	For use in possible or probable dementia of the Alzheimer type .Used in the treatment of tapeworm infection	Experiment
GDS1362.0.1	GDS1630.2.4.0	NULL	NULL	NULL	-0.61	atorvastatin	non-ischemic cardiomyopathy	For management as an adjunct to diet to reduce elevated total-C, LDL-C, apo B, and TG levels in patients with primary hypercholesterolemia and mixed dyslipidemia.	Approved
GDS1362.0.1	6313	NULL	NULL	NULL	-0.72	baclofen	non-ischemic cardiomyopathy	For the alleviation of signs and symptoms of spasticity resulting from multiple sclerosis, particularly for the relief of flexor spasms and concomitant pain, clonus, and muscular rigidity	Approved
GDS1362.0.1	3208	NULL	NULL	NULL	-0.62	betaxolol	non-ischemic cardiomyopathy	For the management of hypertension.	Approved
GDS1362.0.1	5644	NULL	NULL	NULL	0.61	biperiden	non-ischemic cardiomyopathy	For use as an adjunct in the therapy of all forms of parkinsonism and control of extrapyramidal disorders secondary to neuroleptic drug therapy.	Approved
GDS1362.0.1	5016	NULL	NULL	NULL	0.66	brinzolamide	non-ischemic cardiomyopathy	For the treatment of elevated intraocular pressure in patients with ocular hypertension or open-angle glaucoma.	Approved
GDS1362.0.1	1925	NULL	NULL	NULL	-0.72	bromocriptine	non-ischemic cardiomyopathy	For treatment of idiopathic or postencephalitic Parkinson's disease, dysfunctions associated with hyperprolactinemia and in the treatment of acromegaly.	Approved
GDS1362.0.1	4131	NULL	NULL	NULL	0.64	brompheniramine	non-ischemic cardiomyopathy	For the treatment of the symptoms of the common cold and allergic rhinitis, such as runny nose, itchy eyes, watery eyes, and sneezing.	Approved
GDS1362.0.1	6330	NULL	NULL	NULL	-0.65	budesonide	non-ischemic cardiomyopathy	For the treatment of mild to moderate active Crohn's disease.	Approved
GDS1362.0.1	7440	NULL	NULL	NULL	0.69	bumetanide	non-ischemic cardiomyopathy	For the treatment of edema associated with congestive heart failure, hepatic and renal disease including the nephrotic syndrome.	Approved
GDS1362.0.1	4410	NULL	NULL	NULL	0.68	captopril	non-ischemic cardiomyopathy	For the treatment of hypertension. It may be used alone or in combination with thiazide diuretics.	Approved
GDS1362.0.1	5342	NULL	NULL	NULL	-0.66	carbachol	non-ischemic cardiomyopathy	Primarily used in the treatment of glaucoma, but is also used during ophthalmic surgery.	Approved
GDS1362.0.1	5093	NULL	NULL	NULL	0.63	carbamazepine	non-ischemic cardiomyopathy	For the treatment of epilepsy and pain associated with true trigeminal neuralgia.	Approved
GDS1362.0.1	5399	NULL	NULL	NULL	0.74	carbimazole	non-ischemic cardiomyopathy	For the treatment of hyperthyroidism and thyrotoxicosis. It is also used to prepare patients for thyroidectomy.	Approved
GDS1362.0.1	7138	NULL	NULL	NULL	-0.69	carbinoxamine	non-ischemic cardiomyopathy	For symptomatic relief of seasonal and perennial allergic rhinitis and vasomotor rhinitis.	Approved
GDS1362.0.1	6914	NULL	NULL	NULL	0.61	carmustine	non-ischemic cardiomyopathy	For the treatment of brain tumors, multiple myeloma, Hodgkin's disease and Non-Hodgkin's lymphomas.	Approved
GDS1362.0.1	419	NULL	NULL	NULL	-0.63	chlorpromazine	non-ischemic cardiomyopathy	For the treatment of schizophrenia, control nausea and vomiting, For relief of restlessness and apprehension before surgery, adjunct in the treatment of tetanus, control the manifestations of the manic type of manic-depressive illness.	Approved
GDS1362.0.1	6291	NULL	NULL	NULL	-0.69	chlorpropamide	non-ischemic cardiomyopathy	For managing hyperglycemia in Non-insulin-dependent diabetes mellitus (NIDDM).	Approved
GDS1362.0.1	5291	NULL	NULL	NULL	0.64	chlorprothixene	non-ischemic cardiomyopathy	For treatment of psychotic disorders (e.g. schizophrenia) and of acute mania occuring as part of bipolar disorders.	Approved
GDS1362.0.1	1522	NULL	NULL	NULL	-0.65	ciprofloxacin	non-ischemic cardiomyopathy	For the treatment of Bacterial infection of Respiratory tract, UTI, Uncomplicated Cystitis in females, GI, Chronic Bacterial Prostatitis, CNS, Immuno compromised patients, Skin, Bone and Joint Infections, Uncomplicated cervical and urethral gonorrhea	Approved
GDS1362.0.1	5305	NULL	NULL	NULL	-0.66	cisapride	non-ischemic cardiomyopathy	For the symptomatic treatment of adult patients with nocturnal heartburn due to gastroesophageal reflux disease.	Approved
GDS1362.0.1	7443	NULL	NULL	NULL	0.61	clemastine	non-ischemic cardiomyopathy	For the relief of symptoms associated with allergic rhinitis such as sneezing, rhinorrhea, pruritus and acrimation.	Approved
GDS1362.0.1	263	NULL	NULL	NULL	-0.66	clofibrate	non-ischemic cardiomyopathy	For Primary Dysbetalipoproteinemia (Type III hyperlipidemia) that does not respond adequately to diet.	Approved
GDS1362.0.1	5589	NULL	NULL	NULL	0.75	clozapine	non-ischemic cardiomyopathy	For the management of severely ill schizophrenic patients who fail to respond adequately to standard drug treatment for schizophrenia	Approved
GDS1362.0.1	5340	NULL	NULL	NULL	-0.68	cyproheptadine	non-ischemic cardiomyopathy	For treatment of perennial and seasonal allergic rhinitis, vasomotor rhinitis, allergic conjunctivitis due to inhalant allergens and foods, mild uncomplicated allergic skin manifestations of urticaria and angioedema, amelioration of allergic reactions to blood or plasma, cold urticaria, dermatographism, and as therapy for anaphylactic reactions adjunctive to epinephrine.	Approved
GDS1362.0.1	1762	NULL	NULL	NULL	-0.6	dacarbazine	non-ischemic cardiomyopathy	For the treatment of metastatic malignant melanoma. In addition, DTIC-Dome is also indicated for Hodgkin's disease as a secondary-line therapy when used in combination with other effective agents	Approved
GDS1362.0.1	5810	NULL	NULL	NULL	0.64	diazoxide	non-ischemic cardiomyopathy	Used parentally to treat hypertensive emergencies. Also used to treat hypoglycemia secondary to insulinoma.	Approved
GDS1362.0.1	5861	NULL	NULL	NULL	-0.74	diclofenac	non-ischemic cardiomyopathy	For the acute and chronic treatment of signs and symptoms of osteoarthritis and rheumatoid arthritis.	Approved
GDS1362.0.1	7425	NULL	NULL	NULL	0.8	diethylcarbamazine	non-ischemic cardiomyopathy	Used for the treatment of individual patients with certain filarial diseases including tropical pulmonary eosinophilia, loiasis, and lymphatic filariasis caused by infection with Wuchereria bancrofti, Brugia malayi, or Brugia timori.	Approved
GDS1362.0.1	1908	NULL	NULL	NULL	-0.67	diflunisal	non-ischemic cardiomyopathy	For acute or long-term use for symptomatic treatment of mild to moderate pain, osteoarthritis, and rheumatoid arthritis.	Approved
GDS1362.0.1	1948	NULL	NULL	NULL	-0.88	diltiazem	non-ischemic cardiomyopathy	For the treatment of Hypertension	Approved
GDS1362.0.1	1830	NULL	NULL	NULL	0.84	diphenhydramine	non-ischemic cardiomyopathy	For the treatment of symptoms associated with Vertigo/Meniere's disease, nausea and vomiting, motion sickness and insect bite.	Approved
GDS1362.0.1	7276	NULL	NULL	NULL	0.62	disopyramide	non-ischemic cardiomyopathy	For the treatment of documented ventricular arrhythmias, such as sustained ventricular tachycardia, ventricular pre-excitation and cardiac dysrhythmias.	Approved
GDS1362.0.1	3565	NULL	NULL	NULL	-0.62	dorzolamide	non-ischemic cardiomyopathy	For the treatment of elevated intraocular pressure in patients with ocular hypertension or open-angle glaucoma	Approved
GDS1362.0.1	6642	NULL	NULL	NULL	-0.61	doxazosin	non-ischemic cardiomyopathy	For treatment and management of Hypertension and urinary obstruction symptoms of BPH.	Approved
4610	GDS1362.0.1	NULL	NULL	NULL	-0.78	doxorubicin	non-ischemic cardiomyopathy	For the treatment of Koposi's sarcome connected to AIDS.	Approved
GDS1362.0.1	7428	NULL	NULL	NULL	0.66	enalapril	non-ischemic cardiomyopathy	For the treatment of hypertension and heart failure. It may be used alone or in combination with thiazide diuretics.	Approved
1433	GDS1362.0.1	NULL	NULL	NULL	-0.86	ethosuximide	non-ischemic cardiomyopathy	For the treatment of petit mal epilepsy.	Approved
GDS1362.0.1	6052	NULL	NULL	NULL	-0.74	ethotoin	non-ischemic cardiomyopathy	For the control of tonic-clonic (grand mal) and complex partial (psychomotor)seizures.	Approved
GDS1362.0.1	7246	NULL	NULL	NULL	-0.67	etodolac	non-ischemic cardiomyopathy	For acute and long-term use in the management of signs and symptoms of osteoarthritis and rheumatoid arthritis, as well as for the management of pain.	Approved
GDS1362.0.1	6665	NULL	NULL	NULL	-0.73	famotidine	non-ischemic cardiomyopathy	For the treatment of peptic ulcer disease (PUD) and gastroesophageal reflux disease (GERD).	Approved
GDS1362.0.1	5294	NULL	NULL	NULL	-0.72	felodipine	non-ischemic cardiomyopathy	For the treatment of hypertension	Approved
GDS1362.0.1	4274	NULL	NULL	NULL	-0.87	fenoprofen	non-ischemic cardiomyopathy	For relief of the signs and symptoms of rheumatoid arthritis and osteoarthritis. Also for the relief of mild to moderate pain.	Approved
GDS1362.0.1	4318	NULL	NULL	NULL	0.71	flecainide	non-ischemic cardiomyopathy	For the prevention of paroxysmal supraventricular tachycardias (PSVT), including atrioventricular nodal reentrant tachycardia, atrioventricular reentrant tachycardia and other supraventricular tachycardias of unspecified mechanism associated with disablin.	Approved
GDS1362.0.1	2328	NULL	NULL	NULL	0.63	fludrocortisone	non-ischemic cardiomyopathy	For partial replacement therapy for primary and secondary adrenocortical insufficiency in Addison's disease and for the treatment of salt-losing adrenogenital syndrome.	Approved
GDS1362.0.1	4303	NULL	NULL	NULL	-0.72	flunisolide	non-ischemic cardiomyopathy	For the maintenance treatment of asthma as a prophylactic therapy.	Approved
GDS1362.0.1	3995	NULL	NULL	NULL	-0.61	fluvoxamine	non-ischemic cardiomyopathy	For treatment of depression and for Obsessive Compulsive Disorder (OCD)	Approved
GDS1362.0.1	5844	NULL	NULL	NULL	0.69	folic acid	non-ischemic cardiomyopathy	For treatment of folic acid deficiency, megaloblastic anemia and in anemias of nutritional supplements, pregnancy, infancy, or childhood.	Experiment
GDS1362.0.1	6918	NULL	NULL	NULL	0.7	fulvestrant	non-ischemic cardiomyopathy	For the treatment of hormone receptor positive metastatic breast cancer in postmenopausal women with disease progression following antiestrogen therapy.	Approved
GDS1362.0.1	4503	NULL	NULL	NULL	0.7	furosemide	non-ischemic cardiomyopathy	For the treatment of edema associated with congestive heart failure, cirrhosis of the liver, and renal disease, including the nephrotic syndrome. Also for the treatment of hypertension alone or in combination with other antihypertensive agents.	Approved
GDS1362.0.1	4772	NULL	NULL	NULL	-0.74	galantamine	non-ischemic cardiomyopathy	For the treatment of mild to moderate dementia of the Alzheimer's type.	Approved
GDS1362.0.1	2870	NULL	NULL	NULL	-0.69	gliclazide	non-ischemic cardiomyopathy	For the treatment of Diabetes mellitus	Approved
GDS1362.0.1	2809	NULL	NULL	NULL	-0.64	glimepiride	non-ischemic cardiomyopathy	For concomitant use with insulin for the treatment of noninsulin-dependent (Type II) diabetes mellitus; For the treatment of	Approved
GDS1362.0.1	1926	NULL	NULL	NULL	-0.81	glipizide	non-ischemic cardiomyopathy	For use as an adjunct to diet for the control of hyperglycemia and its associated symptomatology in patients with non-insulin-dependent diabetes mellitus (NIDDM; type II), formerly known as maturity-onset diabetes, after an adequate trial of dietary therapy has proved unsatisfactory.	Approved
GDS1362.0.1	1244	NULL	NULL	NULL	0.71	haloperidol	non-ischemic cardiomyopathy	For the treatment of schizophrenic patients who require prolonged parenteral antipsychotic therapy also used in Tourette's syndrome and Severe hyperactivity.	Approved
GDS1362.0.1	5350	NULL	NULL	NULL	-0.77	hesperetin	non-ischemic cardiomyopathy	For lowering cholesterol and, possibly, otherwise favorably affecting lipids. In vitro research also suggests the possibility that hesperetin might have some anticancer effects and that it might have some anti-aromatase activity, as well as activity again	Approved
GDS1362.0.1	5284	NULL	NULL	NULL	-0.72	hydrocortisone	non-ischemic cardiomyopathy	For the relief of the inflammatory and pruritic manifestations of corticosteroid-responsive dermatoses. Also used to treat endocrine (hormonal) disorders (adrenal insufficiency, Addisons disease). It is also used to treat many immune and allergic disorders, such as arthritis, lupus, severe psoriasis, severe asthma, ulcerative colitis, and Crohn's disease.	Approved
GDS1362.0.1	1809	NULL	NULL	NULL	0.76	hydroflumethiazide	non-ischemic cardiomyopathy	Used as adjunctive therapy in edema associated with congestive heart failure, hepatic cirrhosis, and corticosteroid and estrogen therapy. Also used in the management of hypertension either as the sole therapeutic agent or to enhance the effect of other antihypertensive drugs in the more severe forms of hypertension.	Approved
GDS1362.0.1	2108	NULL	NULL	NULL	-0.65	hyoscyamine	non-ischemic cardiomyopathy	For treatment of bladder spasms, peptic ulcer disease, diverticulitis, colic, irritable bowel syndrome, cystitis, and pancreatitis. Also used to treat certain heart conditions, to control the symptoms of Parkinson's disease and rhinitis.	Approved
GDS1362.0.1	1807	NULL	NULL	NULL	0.6	imipramine	non-ischemic cardiomyopathy	For the relief of symptoms of depression and as temporary adjunctive therapy in reducing enuresis in children aged 6 years and older.	Approved
GDS1362.0.1	4706	NULL	NULL	NULL	0.61	isocarboxazid	non-ischemic cardiomyopathy	Isocarboxazid is used to treat depression, especially when the patient is excitable or suffering from phobias (fears).	Approved
GDS1362.0.1	4751	NULL	NULL	NULL	-0.64	ketoprofen	non-ischemic cardiomyopathy	For the treatment of pain (muscular and rheumatic), sprains, strains, backache and neuralgia and for the management of the signs and symptoms of rheumatoid arthritis and osteoarthritis.	Approved
GDS1362.0.1	4240	NULL	NULL	NULL	0.72	letrozole	non-ischemic cardiomyopathy	For the extended adjuvant treatment of early breast cancer in postmenopausal women who have received 5 years of adjuvant tamoxifen therapy. Also for first-line treatment of postmenopausal women with hormone receptor positive or hormone receptor unknown locally advanced or metastatic breast cancer. Also indicated for the treatment of advanced breast cancer in postmenopausal women with disease prog…	Approved
GDS1362.0.1	4016	NULL	NULL	NULL	0.68	levobunolol	non-ischemic cardiomyopathy	For lowering intraocular pressure and may be used in patients with chronic open-angle glaucoma or ocular hypertension	Approved
GDS1362.0.1	7249	NULL	NULL	NULL	0.65	levocabastine	non-ischemic cardiomyopathy	As an ophthalmic for the temporary relief of the signs and symptoms of seasonal allergic conjunctivitis. Also used as a nasal spray for allergic rhinitis.	Approved
GDS1362.0.1	1892	NULL	NULL	NULL	-0.6	levodopa	non-ischemic cardiomyopathy	For the treatment of idiopathic Parkinson's disease (Paralysis Agitans), postencephalitic parkinsonism, symptomatic parkinsonism which may follow injury to the nervous system by carbon monoxide intoxication, and manganese intoxication.	Approved
GDS1362.0.1	4266	NULL	NULL	NULL	-0.79	medrysone	non-ischemic cardiomyopathy	For the treatment of allergic conjunctivitis, vernal conjunctivitis, episcleritis, and epinephrine sensitivity.	Approved
GDS1362.0.1	5109	NULL	NULL	NULL	-0.69	mefenamic acid	non-ischemic cardiomyopathy	For the treatment of rheumatoid arthritis, osteoarthritis, dysmenorrhea, and mild to moderate pain, inflammation, and fever.	Approved
GDS1362.0.1	4017	NULL	NULL	NULL	0.67	memantine	non-ischemic cardiomyopathy	For the treatment of moderate to severe dementia of the Alzheimer's type.	Approved
1957	GDS1362.0.1	NULL	NULL	NULL	-0.77	methotrexate	non-ischemic cardiomyopathy	For the treatment of gestational choriocarcinoma, chorioadenoma destruens and hydatidiform mole. Also for the treatment of severe psoriasis and severe, active, classical or definite rheumatoid arthritis.	Approved
GDS1362.0.1	4285	NULL	NULL	NULL	-0.66	metoclopramide	non-ischemic cardiomyopathy	For the treatment of gastroesophageal reflux disease (GERD)	Approved
GDS1362.0.1	1932	NULL	NULL	NULL	-0.78	metolazone	non-ischemic cardiomyopathy	For the treatment of hypertension, alone or in combination with other antihypertensive drugs of a different class.	Approved
GDS1362.0.1	4338	NULL	NULL	NULL	-0.61	mexiletine	non-ischemic cardiomyopathy	For the treatment of ventricular tachycardia and symptomatic premature ventricular beats, and prevention of ventricular fibrillation.	Approved
GDS1362.0.1	1569	NULL	NULL	NULL	0.66	mifepristone	non-ischemic cardiomyopathy	For the medical termination of intrauterine pregnancy through 49 days' pregnancy.	Approved
GDS1362.0.1	4216	NULL	NULL	NULL	-0.67	minoxidil	non-ischemic cardiomyopathy	For the treatment of severe hypertension and in the topical treatment (regrowth)of androgenic alopecia in males and females and stabilisation of hair loss in patients with androgenic alopecia.	Approved
GDS1362.0.1	5354	NULL	NULL	NULL	-0.72	mitoxantrone	non-ischemic cardiomyopathy	For the treatment of secondary (chronic)progressive, progressive relapsing, or worsening relapsing-remitting multiple sclerosis	Approved
GDS1362.0.1	4021	NULL	NULL	NULL	0.7	nadolol	non-ischemic cardiomyopathy	Used in cardiovascular disease to treat arrhythmias, angina pectoris, and hypertension.	Approved
GDS1362.0.1	5457	NULL	NULL	NULL	0.66	naproxen	non-ischemic cardiomyopathy	For the treatment of rheumatoid arthritis, osteoarthritis, ankylosing spondylitis, tendinitis, bursitis, and acute gout. Also for the relief of mild to moderate pain and the treatment of primary dysmenorrhea.	Approved
GDS1362.0.1	6297	NULL	NULL	NULL	-0.76	nicardipine	non-ischemic cardiomyopathy	Used for the management of patients with chronic stable angina and for the treatment of hypertension.	Approved
GDS1362.0.1	1814	NULL	NULL	NULL	0.72	nifedipine	non-ischemic cardiomyopathy	For the management of vasospastic angina, chronic stable angina and hypertension.	Approved
GDS1362.0.1	5362	NULL	NULL	NULL	-0.72	nilutamide	non-ischemic cardiomyopathy	Used as an add-on therapy following surgical or chemical castration due to prostate cancer	Approved
GDS1362.0.1	5405	NULL	NULL	NULL	0.62	nitrendipine	non-ischemic cardiomyopathy	For the treatment of mild to moderate hypertension	Approved
GDS1362.0.1	6420	NULL	NULL	NULL	0.64	orlistat	non-ischemic cardiomyopathy	For obesity management including weight loss and weight maintenance when used in conjunction with a reduced-calorie diet. Also used to reduce the risk for weight regain after prior weight loss.	Approved
GDS1362.0.1	4352	NULL	NULL	NULL	-0.66	oxaprozin	non-ischemic cardiomyopathy	Used to relieve the inflammation, swelling, stiffness, and joint pain associated with rheumatoid arthritis and osteoarthritis.	Approved
GDS1362.0.1	1959	NULL	NULL	NULL	-0.82	paclitaxel	non-ischemic cardiomyopathy	Used in the treatment of Kaposi's sarcoma and cancer of the lung, ovarian, and breast.	Approved
GDS1362.0.1	4556	NULL	NULL	NULL	-0.69	paroxetine	non-ischemic cardiomyopathy	For the treatment of depression, depression accompanied by anxiety, obsessive compulsive disorder and panic attacks	Approved
GDS1362.0.1	7271	NULL	NULL	NULL	0.64	pergolide	non-ischemic cardiomyopathy	Indicated as adjunctive treatment to levodopa/carbidopa in the management of the signs and symptoms of ParkinsonÆs disease.	Approved
GDS1362.0.1	4283	NULL	NULL	NULL	-0.67	phenformin	non-ischemic cardiomyopathy	For the reatment of type II diabetes mellitus.	Approved
GDS1362.0.1	7289	NULL	NULL	NULL	-0.63	phenindione	non-ischemic cardiomyopathy	For the treatment of pulmonary embolism, cardiomyopathy, atrial fibrillation and flutter, cerebral embolism, mural thrombosis, and thrombophili. Also used for anticoagulant prophylaxis.	Approved
GDS1362.0.1	1392	NULL	NULL	NULL	0.63	pindolol	non-ischemic cardiomyopathy	For the management of hypertension, edema, ventricular tachycardias, and atrial fibrillation.	Approved
GDS1362.0.1	6315	NULL	NULL	NULL	0.7	prazosin	non-ischemic cardiomyopathy	For treatment of hypertension and chronic heart failure.	Approved
GDS1362.0.1	5101	NULL	NULL	NULL	-0.62	prednisolone	non-ischemic cardiomyopathy	For the treatment of primary or secondary adrenocortical insufficiency, such as congenital adrenal hyperplasia, thyroiditis. Also used to treat psoriatic arthritis, rheumatoid arthritis, ankylosing spondylitis, bursitis, acute gouty arthritis and epicondylitis. Also indicated for treatment of systemic lupus erythematosus, pemphigus and acute rhematic carditis. Can be used in the treatment of leuk…	Approved
GDS1362.0.1	4577	NULL	NULL	NULL	0.65	prednisone	non-ischemic cardiomyopathy	Systemic use: for the treatment of drug-induced allergic reactions, perennial or seasonal allergic rhinitis, serum sickness, giant cell arteritis acute rheumatic or nonrheumatic carditis, systemic dermatomyositis, systemic lupus erythematosus, atopic dermatitis, contact dermatitis, exfoliative dermatitis, bullous dermatitis herpetiformis, severe seborrheic dermatitis, severe (Stevens-Johnson synd…	Approved
GDS1362.0.1	4845	NULL	NULL	NULL	-0.67	primaquine	non-ischemic cardiomyopathy	For the treatment of malaria.	Approved
GDS1362.0.1	3065	NULL	NULL	NULL	0.63	primidone	non-ischemic cardiomyopathy	For the treatment of epilepsy	Approved
GDS1362.0.1	4771	NULL	NULL	NULL	-0.68	probenecid	non-ischemic cardiomyopathy	For the treatment of gout and high levels of uric acid in the blood	Approved
GDS1362.0.1	4817	NULL	NULL	NULL	-0.63	procyclidine	non-ischemic cardiomyopathy	For the treatment of Parkinson's Disease (especially drug induced)	Approved
GDS1362.0.1	2871	NULL	NULL	NULL	-0.62	propafenone	non-ischemic cardiomyopathy	Used to prolong the time to recurrence of paroxysmal atrial fibrillation/flutter (PAF) associated with disabling symptoms in patients without structural heart disease. Also used for the treatment of life-threatening documented ventricular arrhythmias, such as sustained ventricular tachycardia.	Approved
GDS1362.0.1	5358	NULL	NULL	NULL	-0.6	propranolol	non-ischemic cardiomyopathy	For the prophylaxis of migraine.	Approved
GDS1362.0.1	4157	NULL	NULL	NULL	-0.66	propylthiouracil	non-ischemic cardiomyopathy	Used to manage hyperthyroidism which is due to an overactive thyroid gland (Grave's disease).	Approved
GDS1362.0.1	376	NULL	NULL	NULL	0.66	raloxifene	non-ischemic cardiomyopathy	For the prevention of osteoporosis in post-menopausal women	Approved
GDS1362.0.1	6792	NULL	NULL	NULL	-0.68	ramipril	non-ischemic cardiomyopathy	Indicated for diuretics and digitalis in congestive heart failure as adjunctive therapy; prophylaxis in post MI.	Approved
GDS1362.0.1	2088	NULL	NULL	NULL	-0.65	ranitidine	non-ischemic cardiomyopathy	Used in the treatment of peptic ulcer disease (PUD), dyspepsia, stress ulcer prophylaxis, and gastroesophageal reflux disease (GERD).	Approved
GDS1362.0.1	6342	NULL	NULL	NULL	-0.78	remoxipride	non-ischemic cardiomyopathy	For the treatment of schizophrenia.	Approved
GDS1362.0.1	5862	NULL	NULL	NULL	-0.62	repaglinide	non-ischemic cardiomyopathy	For the treatment of Type II diabetes mellitus.	Approved
GDS1362.0.1	2130	NULL	NULL	NULL	0.6	rescinnamine	non-ischemic cardiomyopathy	For the treatment of hypertension	Approved
GDS1362.0.1	3003	NULL	NULL	NULL	-0.62	reserpine	non-ischemic cardiomyopathy	Foe the treatment of hypertension	Approved
GDS1362.0.1	7365	NULL	NULL	NULL	0.61	riluzole	non-ischemic cardiomyopathy	For the treatment of amyotrophic lateral sclerosis (ALS, Lou Gehrig's Disease)	Approved
GDS1362.0.1	7449	NULL	NULL	NULL	-0.65	risperidone	non-ischemic cardiomyopathy	For the treatment of schizophrenia.	Approved
GDS1362.0.1	430	NULL	NULL	NULL	0.66	rosiglitazone	non-ischemic cardiomyopathy	For the treatment of Type II diabetes mellitus	Approved
GDS1362.0.1	2826	NULL	NULL	NULL	-0.69	selegiline	non-ischemic cardiomyopathy	For the adjunct treatment for Parkinson's disease.	Approved
GDS1362.0.1	4828	NULL	NULL	NULL	-0.66	simvastatin	non-ischemic cardiomyopathy	For the treatment of hypercholesterolemia.	Approved
GDS1362.0.1	5103	NULL	NULL	NULL	0.68	sulindac	non-ischemic cardiomyopathy	For acute or long-term use in the relief of signs and symptoms of osteoarthritis, rheumatoid arthritis. ankylosing spondylitis, acute painful shoulder (acute subacromial bursitis/supraspinatus tendinitis), and acute gouty arthritis.	Approved
GDS1362.0.1	4566	NULL	NULL	NULL	-0.8	sulpiride	non-ischemic cardiomyopathy	Sulpiride is indicated for the treatment of schizophrenia.	Approved
GDS1362.0.1	4182	NULL	NULL	NULL	0.62	tenoxicam	non-ischemic cardiomyopathy	For the treatment of rheumatoid arthritis, osteoarthritis, backache, and pain.	Approved
GDS1362.0.1	6240	NULL	NULL	NULL	-0.61	terbutaline	non-ischemic cardiomyopathy	For the prevention and reversal of bronchospasm in patients 12 years of age and older with asthma and reversible bronchospasm associated with bronchitis and emphysema.	Approved
GDS1362.0.1	4812	NULL	NULL	NULL	-0.61	theophylline	non-ischemic cardiomyopathy	For the treatment of the symptoms and reversible airflow obstruction associated with chronic asthma and other chronic lung diseases, such as emphysema and chronic bronchitis.	Approved
GDS1362.0.1	4074	NULL	NULL	NULL	-0.73	ticlopidine	non-ischemic cardiomyopathy	Used to reduce the risk of thrombotic stroke (fatal or nonfatal) in patients who have experienced stroke precursors, and in patients who have had a completed thrombotic stroke.	Approved
GDS1362.0.1	6483	NULL	NULL	NULL	0.61	timolol	non-ischemic cardiomyopathy	In its oral form it is used to treat high blood pressure and prevent heart attacks, and occasionally to prevent migraine headaches. In its opthalmic form it is used to treat open-angle and occasionally secondary glaucoma.	Approved
GDS1362.0.1	4256	NULL	NULL	NULL	0.66	tocainide	non-ischemic cardiomyopathy	For the treatment of documented ventricular arrhythmias, such as sustained ventricular tachycardia, that, in the judgment of the physician, are life-threatening.	Approved
GDS1362.0.1	1918	NULL	NULL	NULL	-0.6	tolazoline	non-ischemic cardiomyopathy	For the treatment of pulmonary artery anomalies	Approved
GDS1362.0.1	3009	NULL	NULL	NULL	0.61	tolmetin	non-ischemic cardiomyopathy	For the relief of signs and symptoms of rheumatoid arthritis and osteoarthritis, including the treatment of acute flares long-term management. Also for treatment of juvenile rheumatoid arthritis.	Approved
GDS1362.0.1	2956	NULL	NULL	NULL	-0.6	torasemide	non-ischemic cardiomyopathy	For the treatment of hypertension, edema induced by congestive heart failure or renal disease, and ascites associated with hepatic disease.	Approved
GDS1362.0.1	447	NULL	NULL	NULL	-0.61	tretinoin	non-ischemic cardiomyopathy	For the the induction of remission in patients with acute promyelocytic leukemia (APL), French-American-British (FAB)classification M3 (including the M3 variant); For the topical treatment of acne vulgaris, flat warts and other skin conditions (psoriasis, ichthyosis congenita, icthyosis vulgaris, lamellar icthyosis, keratosis palmaris et plantaris, epidermolytic hyperkeratosis, senile comedones, …	Approved
GDS1362.0.1	1395	NULL	NULL	NULL	-0.6	triamcinolone	non-ischemic cardiomyopathy	For the treatment of perennial and seasonal allergic rhinitis.	Approved
GDS1362.0.1	1819	NULL	NULL	NULL	0.72	triamterene	non-ischemic cardiomyopathy	For the treatment of edema associated with congestive heart failure, cirrhosis of the liver, and the nephrotic syndrome;also in steroid-induced edema, idiopathic edema, and edema due to secondary hyperaldosteronism.	Approved
GDS1362.0.1	2998	NULL	NULL	NULL	-0.6	trichlormethiazide	non-ischemic cardiomyopathy	Used in the treatment of oedema (including that associated with heart failure) and hypertension.	Approved
GDS1362.0.1	4015	NULL	NULL	NULL	0.72	trihexyphenidyl	non-ischemic cardiomyopathy	Indicated for the treatment of parkinson's disease and extrapyramidal reactions caused by drugs.	Approved
GDS1362.0.1	4280	NULL	NULL	NULL	-0.67	tropicamide	non-ischemic cardiomyopathy	Indicated to induce mydriasis (dilation of the pupil) and cycloplegia (paralysis of the ciliary muscle of the eye) in diagnostic procedures, such as measurement of refractive errors and examination of the fundus of the eye.	Approved
GDS1362.0.1	5206	NULL	NULL	NULL	0.76	valproic acid	non-ischemic cardiomyopathy	For use as sole and adjunctive therapy in the treatment of simple and complex absence seizures, and adjunctively in patients with multiple seizure types which include absence seizures.	Approved
GDS1362.0.1	1927	NULL	NULL	NULL	0.7	verapamil	non-ischemic cardiomyopathy	For the treatment of hypertension and angina.	Approved
GDS1362.0.1	5415	NULL	NULL	NULL	0.72	vigabatrin	non-ischemic cardiomyopathy	For use as an adjunctive treatment (with other drugs) in treatment resistant epilepsy, complex partial seizures, secondary generalized seizures, and for monotherapy use in infantile spasms in West syndrome.	Approved
5324	GDS2617.0.1	NULL	NULL	NULL	-0.66	digoxin	non-tumorigenic cancer cell	For the treatment and management of congestive cardiac insufficiency, arrhythmias and heart failure.	Approved
5027	GDS2617.0.1	NULL	NULL	NULL	-0.62	etoposide	non-tumorigenic cancer cell	For use in combination with other chemotherapeutic agents in the treatment of refractory testicular tumors and as first line treatment in patients with small cell lung cancer. Also used to treat other malignancies such as lymphoma, non-lymphocytic leukemia, and glioblastoma multiforme.	Approved
GDS2367.0.2.3	GDS2617.0.1	0.6671	3.38097e-52	3.7056e-51	NULL	tamoxifen	non-tumorigenic cancer cell	for the treatment of breast cancer	Approved
1068	GDS2617.0.1	NULL	NULL	NULL	-0.62	thioridazine	non-tumorigenic cancer cell	For the treatment of schizophrenia and generalized anxiety disorder.	Approved
4585	GDS1558.0.1.3	NULL	NULL	NULL	0.6	captopril	permanent atrial fibrillation	For the treatment of hypertension. It may be used alone or in combination with thiazide diuretics.	Approved
GDS1050.2.3.0	GDS1050.0.1.2	NULL	NULL	NULL	0.92	valproic acid	polycystic ovary syndrome	For use as sole and adjunctive therapy in the treatment of simple and complex absence seizures, and adjunctively in patients with multiple seizure types which include absence seizures.	Approved
5027	GDS1439.0.2	NULL	NULL	NULL	-0.6	etoposide	prostate cancer (metastatic)	For use in combination with other chemotherapeutic agents in the treatment of refractory testicular tumors and as first line treatment in patients with small cell lung cancer. Also used to treat other malignancies such as lymphoma, non-lymphocytic leukemia, and glioblastoma multiforme.	Approved
GDS2367.0.2.3	GDS1439.0.2	NULL	NULL	NULL	0.95	tamoxifen	prostate cancer (metastatic)	for the treatment of breast cancer	Approved
2423	GDS2118.0.1	NULL	NULL	NULL	-0.6	digoxin	refractory anemia	For the treatment and management of congestive cardiac insufficiency, arrhythmias and heart failure.	Approved
1302	GDS2118.0.1	NULL	NULL	NULL	-0.67	ouabain	refractory anemia	For the treatment of atrial fibrillation and flutter and heart failure	Approved
2423	GDS2118.0.3	NULL	NULL	NULL	-0.62	digoxin	refractory anemia with excess blasts	For the treatment and management of congestive cardiac insufficiency, arrhythmias and heart failure.	Approved
1555	GDS2118.0.2	NULL	NULL	NULL	-0.69	clonidine	refractory anemia with ringed sideroblasts	For the treatment of hypertension and maybe used in prophylaxis of migraine or recurrent vascular headache; Menopausal flushing	Approved
2423	GDS2118.0.2	NULL	NULL	NULL	-0.68	digoxin	refractory anemia with ringed sideroblasts	For the treatment and management of congestive cardiac insufficiency, arrhythmias and heart failure.	Approved
1926	GDS2118.0.2	NULL	NULL	NULL	0.62	glipizide	refractory anemia with ringed sideroblasts	For use as an adjunct to diet for the control of hyperglycemia and its associated symptomatology in patients with non-insulin-dependent diabetes mellitus (NIDDM; type II), formerly known as maturity-onset diabetes, after an adequate trial of dietary therapy has proved unsatisfactory.	Approved
1302	GDS2118.0.2	NULL	NULL	NULL	-0.68	ouabain	refractory anemia with ringed sideroblasts	For the treatment of atrial fibrillation and flutter and heart failure	Approved
1959	GDS2118.0.2	NULL	NULL	NULL	0.72	paclitaxel	refractory anemia with ringed sideroblasts	Used in the treatment of Kaposi's sarcoma and cancer of the lung, ovarian, and breast.	Approved
2000	GDS2118.0.2	NULL	NULL	NULL	-0.74	tolazoline	refractory anemia with ringed sideroblasts	For the treatment of pulmonary artery anomalies	Approved
GDS1392.0.1	GDS2367.0.2.3	0.5858	1.56504e-64	2.26536e-63	NULL	tamoxifen	rheumatoid arthritis, on methotrexate	for the treatment of breast cancer	Approved
GDS2142.0.2	1686	NULL	NULL	NULL	-0.61	acetazolamide	severe cystic fibrosis	For adjunctive treatment of: edema due to congestive heart failure; drug-induced edema; centrencephalic epilepsies; chronic simple (open-angle) glaucoma	Approved
GDS2142.0.2	1707	NULL	NULL	NULL	0.61	acetohexamide	severe cystic fibrosis	Used in the management of diabetes mellitus type 2 (adult-onset).	Approved
GDS2142.0.2	6789	NULL	NULL	NULL	-0.68	alprenolol	severe cystic fibrosis	For the treatment of hypertension, angina, and arrhythmia	Approved
GDS2142.0.2	4109	NULL	NULL	NULL	-0.68	amiloride	severe cystic fibrosis	For use as adjunctive treatment with thiazide diuretics or other kaliuretic-diuretic agents in congestive heart failure or hypertension.	Approved
GDS2142.0.2	4657	NULL	NULL	NULL	-0.62	amiodarone	severe cystic fibrosis	Intravenously, for initiation of treatment and prophylaxis of frequently recurring ventricular fibrillation and hemodynamically unstable ventricular tachycardia in patients refractory to other therapy. Orally, for the treatment of life-threatening recurrent ventricular arrhythmias such as recurrent ventricular fibrillation and recurrent hemodynamically unstable ventricular tachycardia.	Approved
GDS2142.0.2	1536	NULL	NULL	NULL	0.6	baclofen	severe cystic fibrosis	For the alleviation of signs and symptoms of spasticity resulting from multiple sclerosis, particularly for the relief of flexor spasms and concomitant pain, clonus, and muscular rigidity	Approved
GDS2142.0.2	3208	NULL	NULL	NULL	-0.67	betaxolol	severe cystic fibrosis	For the management of hypertension.	Approved
GDS2142.0.2	5016	NULL	NULL	NULL	0.6	brinzolamide	severe cystic fibrosis	For the treatment of elevated intraocular pressure in patients with ocular hypertension or open-angle glaucoma.	Approved
GDS2142.0.2	3271	NULL	NULL	NULL	-0.69	brompheniramine	severe cystic fibrosis	For the treatment of the symptoms of the common cold and allergic rhinitis, such as runny nose, itchy eyes, watery eyes, and sneezing.	Approved
GDS2142.0.2	2866	NULL	NULL	NULL	-0.62	budesonide	severe cystic fibrosis	For the treatment of mild to moderate active Crohn's disease.	Approved
GDS2142.0.2	7440	NULL	NULL	NULL	0.67	bumetanide	severe cystic fibrosis	For the treatment of edema associated with congestive heart failure, hepatic and renal disease including the nephrotic syndrome.	Approved
GDS2142.0.2	1683	NULL	NULL	NULL	-0.71	carbamazepine	severe cystic fibrosis	For the treatment of epilepsy and pain associated with true trigeminal neuralgia.	Approved
GDS2142.0.2	3276	NULL	NULL	NULL	0.62	carteolol	severe cystic fibrosis	For the treatment of intraocular hypertension and chronic open-angle glaucoma	Approved
GDS2142.0.2	997	NULL	NULL	NULL	-0.65	chlorpromazine	severe cystic fibrosis	For the treatment of schizophrenia, control nausea and vomiting, For relief of restlessness and apprehension before surgery, adjunct in the treatment of tetanus, control the manifestations of the manic type of manic-depressive illness.	Approved
GDS2142.0.2	5291	NULL	NULL	NULL	0.6	chlorprothixene	severe cystic fibrosis	For treatment of psychotic disorders (e.g. schizophrenia) and of acute mania occuring as part of bipolar disorders.	Approved
GDS2142.0.2	5630	NULL	NULL	NULL	-0.68	clozapine	severe cystic fibrosis	For the management of severely ill schizophrenic patients who fail to respond adequately to standard drug treatment for schizophrenia	Approved
GDS2142.0.2	2754	NULL	NULL	NULL	-0.66	dacarbazine	severe cystic fibrosis	For the treatment of metastatic malignant melanoma. In addition, DTIC-Dome is also indicated for Hodgkin's disease as a secondary-line therapy when used in combination with other effective agents	Approved
GDS2142.0.2	7215	NULL	NULL	NULL	-0.66	diclofenac	severe cystic fibrosis	For the acute and chronic treatment of signs and symptoms of osteoarthritis and rheumatoid arthritis.	Approved
GDS2142.0.2	7425	NULL	NULL	NULL	0.61	diethylcarbamazine	severe cystic fibrosis	Used for the treatment of individual patients with certain filarial diseases including tropical pulmonary eosinophilia, loiasis, and lymphatic filariasis caused by infection with Wuchereria bancrofti, Brugia malayi, or Brugia timori.	Approved
GDS2142.0.2	1830	NULL	NULL	NULL	0.64	diphenhydramine	severe cystic fibrosis	For the treatment of symptoms associated with Vertigo/Meniere's disease, nausea and vomiting, motion sickness and insect bite.	Approved
GDS2142.0.2	3640	NULL	NULL	NULL	0.61	diphenylpyraline	severe cystic fibrosis	For use in the treatment of allergic rhinitis, hay fever, and allergic skin disorders.	Approved
GDS2142.0.2	3291	NULL	NULL	NULL	-0.62	doxorubicin	severe cystic fibrosis	For the treatment of Koposi's sarcome connected to AIDS.	Approved
GDS2142.0.2	3892	NULL	NULL	NULL	-0.68	ethotoin	severe cystic fibrosis	For the control of tonic-clonic (grand mal) and complex partial (psychomotor)seizures.	Approved
GDS2142.0.2	5294	NULL	NULL	NULL	-0.63	felodipine	severe cystic fibrosis	For the treatment of hypertension	Approved
GDS2142.0.2	3412	NULL	NULL	NULL	-0.72	fenoprofen	severe cystic fibrosis	For relief of the signs and symptoms of rheumatoid arthritis and osteoarthritis. Also for the relief of mild to moderate pain.	Approved
GDS2142.0.2	2328	NULL	NULL	NULL	0.61	fludrocortisone	severe cystic fibrosis	For partial replacement therapy for primary and secondary adrenocortical insufficiency in Addison's disease and for the treatment of salt-losing adrenogenital syndrome.	Approved
GDS2142.0.2	3995	NULL	NULL	NULL	-0.61	fluvoxamine	severe cystic fibrosis	For treatment of depression and for Obsessive Compulsive Disorder (OCD)	Approved
GDS2142.0.2	7539	NULL	NULL	NULL	0.64	fulvestrant	severe cystic fibrosis	For the treatment of hormone receptor positive metastatic breast cancer in postmenopausal women with disease progression following antiestrogen therapy.	Approved
GDS2142.0.2	4772	NULL	NULL	NULL	-0.7	galantamine	severe cystic fibrosis	For the treatment of mild to moderate dementia of the Alzheimer's type.	Approved
GDS2142.0.2	2870	NULL	NULL	NULL	-0.71	gliclazide	severe cystic fibrosis	For the treatment of Diabetes mellitus	Approved
GDS2142.0.2	2809	NULL	NULL	NULL	-0.62	glimepiride	severe cystic fibrosis	For concomitant use with insulin for the treatment of noninsulin-dependent (Type II) diabetes mellitus; For the treatment of	Approved
GDS2142.0.2	4991	NULL	NULL	NULL	-0.7	glipizide	severe cystic fibrosis	For use as an adjunct to diet for the control of hyperglycemia and its associated symptomatology in patients with non-insulin-dependent diabetes mellitus (NIDDM; type II), formerly known as maturity-onset diabetes, after an adequate trial of dietary therapy has proved unsatisfactory.	Approved
GDS2142.0.2	6923	NULL	NULL	NULL	-0.65	haloperidol	severe cystic fibrosis	For the treatment of schizophrenic patients who require prolonged parenteral antipsychotic therapy also used in Tourette's syndrome and Severe hyperactivity.	Approved
GDS2142.0.2	5350	NULL	NULL	NULL	-0.64	hesperetin	severe cystic fibrosis	For lowering cholesterol and, possibly, otherwise favorably affecting lipids. In vitro research also suggests the possibility that hesperetin might have some anticancer effects and that it might have some anti-aromatase activity, as well as activity again	Approved
GDS2142.0.2	5284	NULL	NULL	NULL	-0.67	hydrocortisone	severe cystic fibrosis	For the relief of the inflammatory and pruritic manifestations of corticosteroid-responsive dermatoses. Also used to treat endocrine (hormonal) disorders (adrenal insufficiency, Addisons disease). It is also used to treat many immune and allergic disorders, such as arthritis, lupus, severe psoriasis, severe asthma, ulcerative colitis, and Crohn's disease.	Approved
GDS2142.0.2	2271	NULL	NULL	NULL	-0.62	hyoscyamine	severe cystic fibrosis	For treatment of bladder spasms, peptic ulcer disease, diverticulitis, colic, irritable bowel syndrome, cystitis, and pancreatitis. Also used to treat certain heart conditions, to control the symptoms of Parkinson's disease and rhinitis.	Approved
GDS2142.0.2	488	NULL	NULL	NULL	0.61	iloprost	severe cystic fibrosis	Usednfor the treatment of pulmonary arterial hypertension.	Approved
GDS2142.0.2	4286	NULL	NULL	NULL	-0.64	ketoprofen	severe cystic fibrosis	For the treatment of pain (muscular and rheumatic), sprains, strains, backache and neuralgia and for the management of the signs and symptoms of rheumatoid arthritis and osteoarthritis.	Approved
GDS2142.0.2	4824	NULL	NULL	NULL	0.68	letrozole	severe cystic fibrosis	For the extended adjuvant treatment of early breast cancer in postmenopausal women who have received 5 years of adjuvant tamoxifen therapy. Also for first-line treatment of postmenopausal women with hormone receptor positive or hormone receptor unknown locally advanced or metastatic breast cancer. Also indicated for the treatment of advanced breast cancer in postmenopausal women with disease prog…	Approved
GDS2142.0.2	3324	NULL	NULL	NULL	-0.6	liothyronine	severe cystic fibrosis	Used as replacement or supplemental therapy in patients with hypothyroidism of any etiology, except transient hypothyrodism during the recovery phase of subacute thyroiditis.	Approved
GDS2142.0.2	2854	NULL	NULL	NULL	0.61	lovastatin	severe cystic fibrosis	For management as an adjunct to diet to reduce elevated total-C, LDL-C, apo B, and TG levels in patients with primary hypercholesterolemia and mixed dyslipidemia;For primary prevention of coronary heart disease	Approved
GDS2142.0.2	4266	NULL	NULL	NULL	-0.64	medrysone	severe cystic fibrosis	For the treatment of allergic conjunctivitis, vernal conjunctivitis, episcleritis, and epinephrine sensitivity.	Approved
GDS2142.0.2	1699	NULL	NULL	NULL	-0.62	mefenamic acid	severe cystic fibrosis	For the treatment of rheumatoid arthritis, osteoarthritis, dysmenorrhea, and mild to moderate pain, inflammation, and fever.	Approved
GDS2142.0.2	4017	NULL	NULL	NULL	0.64	memantine	severe cystic fibrosis	For the treatment of moderate to severe dementia of the Alzheimer's type.	Approved
GDS2142.0.2	2874	NULL	NULL	NULL	-0.65	mesoridazine	severe cystic fibrosis	Used in the treatment of schizophrenia, organic brain disorders, alcoholism and psychoneuroses.	Approved
GDS2142.0.2	6268	NULL	NULL	NULL	-0.61	methazolamide	severe cystic fibrosis	For treatment of chronic open-angle glaucoma and acute angle-closure glaucoma	Approved
GDS2142.0.2	5000	NULL	NULL	NULL	-0.66	methotrexate	severe cystic fibrosis	For the treatment of gestational choriocarcinoma, chorioadenoma destruens and hydatidiform mole. Also for the treatment of severe psoriasis and severe, active, classical or definite rheumatoid arthritis.	Approved
GDS2142.0.2	4285	NULL	NULL	NULL	-0.6	metoclopramide	severe cystic fibrosis	For the treatment of gastroesophageal reflux disease (GERD)	Approved
GDS2142.0.2	3185	NULL	NULL	NULL	-0.61	mifepristone	severe cystic fibrosis	For the medical termination of intrauterine pregnancy through 49 days' pregnancy.	Approved
GDS2142.0.2	5354	NULL	NULL	NULL	-0.61	mitoxantrone	severe cystic fibrosis	For the treatment of secondary (chronic)progressive, progressive relapsing, or worsening relapsing-remitting multiple sclerosis	Approved
GDS2142.0.2	6297	NULL	NULL	NULL	-0.6	nicardipine	severe cystic fibrosis	Used for the management of patients with chronic stable angina and for the treatment of hypertension.	Approved
GDS2142.0.2	5362	NULL	NULL	NULL	-0.6	nilutamide	severe cystic fibrosis	Used as an add-on therapy following surgical or chemical castration due to prostate cancer	Approved
GDS2142.0.2	4951	NULL	NULL	NULL	-0.64	omeprazole	severe cystic fibrosis	For the treatment of gastroesophageal reflux disease.	Approved
GDS2142.0.2	2656	NULL	NULL	NULL	-0.64	ouabain	severe cystic fibrosis	For the treatment of atrial fibrillation and flutter and heart failure	Approved
GDS2142.0.2	4556	NULL	NULL	NULL	-0.61	paroxetine	severe cystic fibrosis	For the treatment of depression, depression accompanied by anxiety, obsessive compulsive disorder and panic attacks	Approved
GDS2142.0.2	2868	NULL	NULL	NULL	-0.62	phenindione	severe cystic fibrosis	For the treatment of pulmonary embolism, cardiomyopathy, atrial fibrillation and flutter, cerebral embolism, mural thrombosis, and thrombophili. Also used for anticoagulant prophylaxis.	Approved
GDS2142.0.2	2768	NULL	NULL	NULL	-0.66	physostigmine	severe cystic fibrosis	For the treatment of glaucoma, and in the treatment of severe anticholinergic toxicity.	Approved
GDS2142.0.2	4771	NULL	NULL	NULL	-0.65	probenecid	severe cystic fibrosis	For the treatment of gout and high levels of uric acid in the blood	Approved
GDS2142.0.2	3330	NULL	NULL	NULL	-0.64	procyclidine	severe cystic fibrosis	For the treatment of Parkinson's Disease (especially drug induced)	Approved
GDS2142.0.2	2871	NULL	NULL	NULL	-0.6	propafenone	severe cystic fibrosis	Used to prolong the time to recurrence of paroxysmal atrial fibrillation/flutter (PAF) associated with disabling symptoms in patients without structural heart disease. Also used for the treatment of life-threatening documented ventricular arrhythmias, such as sustained ventricular tachycardia.	Approved
GDS2142.0.2	2837	NULL	NULL	NULL	-0.66	propylthiouracil	severe cystic fibrosis	Used to manage hyperthyroidism which is due to an overactive thyroid gland (Grave's disease).	Approved
GDS2142.0.2	6792	NULL	NULL	NULL	-0.65	ramipril	severe cystic fibrosis	Indicated for diuretics and digitalis in congestive heart failure as adjunctive therapy; prophylaxis in post MI.	Approved
GDS2142.0.2	6324	NULL	NULL	NULL	-0.66	ranitidine	severe cystic fibrosis	Used in the treatment of peptic ulcer disease (PUD), dyspepsia, stress ulcer prophylaxis, and gastroesophageal reflux disease (GERD).	Approved
GDS2142.0.2	6342	NULL	NULL	NULL	-0.62	remoxipride	severe cystic fibrosis	For the treatment of schizophrenia.	Approved
GDS2142.0.2	3341	NULL	NULL	NULL	-0.62	reserpine	severe cystic fibrosis	Foe the treatment of hypertension	Approved
GDS2142.0.2	1071	NULL	NULL	NULL	0.61	rosiglitazone	severe cystic fibrosis	For the treatment of Type II diabetes mellitus	Approved
GDS2142.0.2	2826	NULL	NULL	NULL	-0.66	selegiline	severe cystic fibrosis	For the adjunct treatment for Parkinson's disease.	Approved
GDS2142.0.2	5297	NULL	NULL	NULL	0.6	tacrine	severe cystic fibrosis	For the treatment of mild to moderate dementia of the Alzheimer's type.	Approved
GDS2142.0.2	GDS2367.0.2.3	0.3502	1.12712e-26	6.14434e-26	NULL	tamoxifen	severe cystic fibrosis	for the treatment of breast cancer	Approved
GDS2142.0.2	6240	NULL	NULL	NULL	-0.66	terbutaline	severe cystic fibrosis	For the prevention and reversal of bronchospasm in patients 12 years of age and older with asthma and reversible bronchospasm associated with bronchitis and emphysema.	Approved
GDS2142.0.2	4085	NULL	NULL	NULL	-0.6	thioridazine	severe cystic fibrosis	For the treatment of schizophrenia and generalized anxiety disorder.	Approved
GDS2142.0.2	4074	NULL	NULL	NULL	-0.6	ticlopidine	severe cystic fibrosis	Used to reduce the risk of thrombotic stroke (fatal or nonfatal) in patients who have experienced stroke precursors, and in patients who have had a completed thrombotic stroke.	Approved
GDS2142.0.2	4838	NULL	NULL	NULL	0.64	tocainide	severe cystic fibrosis	For the treatment of documented ventricular arrhythmias, such as sustained ventricular tachycardia, that, in the judgment of the physician, are life-threatening.	Approved
GDS2142.0.2	849	NULL	NULL	NULL	0.69	tretinoin	severe cystic fibrosis	For the the induction of remission in patients with acute promyelocytic leukemia (APL), French-American-British (FAB)classification M3 (including the M3 variant); For the topical treatment of acne vulgaris, flat warts and other skin conditions (psoriasis, ichthyosis congenita, icthyosis vulgaris, lamellar icthyosis, keratosis palmaris et plantaris, epidermolytic hyperkeratosis, senile comedones, …	Approved
GDS2142.0.2	7008	NULL	NULL	NULL	-0.6	triprolidine	severe cystic fibrosis	For the treatment of hay fever, urticaria (hives), and other allergic systems.	Approved
GDS2142.0.2	4280	NULL	NULL	NULL	-0.62	tropicamide	severe cystic fibrosis	Indicated to induce mydriasis (dilation of the pupil) and cycloplegia (paralysis of the ciliary muscle of the eye) in diagnostic procedures, such as measurement of refractive errors and examination of the fundus of the eye.	Approved
GDS2142.0.2	1665	NULL	NULL	NULL	0.66	valproic acid	severe cystic fibrosis	For use as sole and adjunctive therapy in the treatment of simple and complex absence seizures, and adjunctively in patients with multiple seizure types which include absence seizures.	Approved
GDS2142.0.2	7551	NULL	NULL	NULL	0.6	vinblastine	severe cystic fibrosis	For treatment of breast cancer, testicular cancer, lymphomas, neuroblastoma, Hodgkin's and non-Hodgkin's lymphomas, mycosis fungoides, histiocytosis, and Kaposi's sarcoma.	Approved
1344	GL3377_JB	NULL	NULL	NULL	0.68	amantadine	Smoker	For the chemoprophylaxis, prophylaxis, and treatment of signs and symptoms of infection caused by various strains of influenza A virus. Also for the treatment of parkinsonism and drug-induced extrapyramidal reactions.	Approved
1925	GL3377_JB	NULL	NULL	NULL	0.63	bromocriptine	Smoker	For treatment of idiopathic or postencephalitic Parkinson's disease, dysfunctions associated with hyperprolactinemia and in the treatment of acromegaly.	Approved
4610	GSE4498_JB	NULL	NULL	NULL	0.76	doxorubicin	Smoker	For the treatment of Koposi's sarcome connected to AIDS.	Approved
1433	GL3377_JB	NULL	NULL	NULL	0.76	ethosuximide	Smoker	For the treatment of petit mal epilepsy.	Approved
1926	GL3377_JB	NULL	NULL	NULL	0.64	glipizide	Smoker	For use as an adjunct to diet for the control of hyperglycemia and its associated symptomatology in patients with non-insulin-dependent diabetes mellitus (NIDDM; type II), formerly known as maturity-onset diabetes, after an adequate trial of dietary therapy has proved unsatisfactory.	Approved
2039	GL3377_JB	NULL	NULL	NULL	-0.6	haloperidol	Smoker	For the treatment of schizophrenic patients who require prolonged parenteral antipsychotic therapy also used in Tourette's syndrome and Severe hyperactivity.	Approved
1957	GL3377_JB	NULL	NULL	NULL	0.62	methotrexate	Smoker	For the treatment of gestational choriocarcinoma, chorioadenoma destruens and hydatidiform mole. Also for the treatment of severe psoriasis and severe, active, classical or definite rheumatoid arthritis.	Approved
1932	GL3377_JB	NULL	NULL	NULL	0.8	metolazone	Smoker	For the treatment of hypertension, alone or in combination with other antihypertensive drugs of a different class.	Approved
2543	GSE4498_JB	NULL	NULL	NULL	0.6	metoprolol	Smoker	For the treatment of hypertension and angina pectoris.	Approved
6755	GSE4498_JB	NULL	NULL	NULL	0.69	mitoxantrone	Smoker	For the treatment of secondary (chronic)progressive, progressive relapsing, or worsening relapsing-remitting multiple sclerosis	Approved
1959	GL3377_JB	NULL	NULL	NULL	0.76	paclitaxel	Smoker	Used in the treatment of Kaposi's sarcoma and cancer of the lung, ovarian, and breast.	Approved
161	GSE4498_JB	NULL	NULL	NULL	0.62	verapamil	Smoker	For the treatment of hypertension and angina.	Approved
1923	GDS1956.0.4	NULL	NULL	NULL	0.61	apomorphine	spastic paraplegia	For the acute, intermittent treatment of hypomobility, off episodes (end-of-dose wearing off and unpredictable on/off episodes) associated with advanced Parkinson's disease.	Approved
1433	GDS1956.0.4	NULL	NULL	NULL	0.63	ethosuximide	spastic paraplegia	For the treatment of petit mal epilepsy.	Approved
1926	GDS1956.0.4	NULL	NULL	NULL	0.71	glipizide	spastic paraplegia	For use as an adjunct to diet for the control of hyperglycemia and its associated symptomatology in patients with non-insulin-dependent diabetes mellitus (NIDDM; type II), formerly known as maturity-onset diabetes, after an adequate trial of dietary therapy has proved unsatisfactory.	Approved
1955	GDS1956.0.4	NULL	NULL	NULL	0.6	haloperidol	spastic paraplegia	For the treatment of schizophrenic patients who require prolonged parenteral antipsychotic therapy also used in Tourette's syndrome and Severe hyperactivity.	Approved
1957	GDS1956.0.4	NULL	NULL	NULL	0.62	methotrexate	spastic paraplegia	For the treatment of gestational choriocarcinoma, chorioadenoma destruens and hydatidiform mole. Also for the treatment of severe psoriasis and severe, active, classical or definite rheumatoid arthritis.	Approved
1932	GDS1956.0.4	NULL	NULL	NULL	0.68	metolazone	spastic paraplegia	For the treatment of hypertension, alone or in combination with other antihypertensive drugs of a different class.	Approved
5362	GDS1956.0.4	NULL	NULL	NULL	0.65	nilutamide	spastic paraplegia	Used as an add-on therapy following surgical or chemical castration due to prostate cancer	Approved
1959	GDS1956.0.4	NULL	NULL	NULL	0.77	paclitaxel	spastic paraplegia	Used in the treatment of Kaposi's sarcoma and cancer of the lung, ovarian, and breast.	Approved
GDS1956.0.4	GDS2367.0.2.3	0.3025	9.84294e-30	5.94034e-29	NULL	tamoxifen	spastic paraplegia	for the treatment of breast cancer	Approved
GDS2200.0.2	GDS2367.0.2.3	0.3794	2.31257e-47	2.26589e-46	NULL	tamoxifen	squamous cell carcinoma	for the treatment of breast cancer	Approved
GDS1062.2.3.0	GDS2367.0.2.3	-0.5188	1.59929e-53	1.81046e-52	NULL	tamoxifen	squamous cell carcinomas (lymph node metastasis)	for the treatment of breast cancer	Approved
GDS2367.0.2.3	GDS2617.0.2	NULL	NULL	NULL	0.71	tamoxifen	tumorigenic cancer cell	for the treatment of breast cancer	Approved
GDS1615.0.1	4585	NULL	NULL	NULL	0.62	captopril	ulcerative colitis	For the treatment of hypertension. It may be used alone or in combination with thiazide diuretics.	Approved
GDS2367.0.2.3	GDS1989.1.5.0	NULL	NULL	NULL	0.64	tamoxifen	vertical growth phase melanoma	for the treatment of breast cancer	Approved
3241	GDS2418.0.1	NULL	NULL	NULL	-0.61	etoposide	vulvar intraepithelial neoplasia	For use in combination with other chemotherapeutic agents in the treatment of refractory testicular tumors and as first line treatment in patients with small cell lung cancer. Also used to treat other malignancies such as lymphoma, non-lymphocytic leukemia, and glioblastoma multiforme.	Approved
GDS2367.0.2.3	GDS2418.0.1	0.3118	5.65292e-61	7.5836e-60	NULL	tamoxifen	vulvar intraepithelial neoplasia	for the treatment of breast cancer	Approved
2036	GDS2643.0.1.5	NULL	NULL	NULL	-0.71	baclofen	Waldenstrom's macroglobulinemia	For the alleviation of signs and symptoms of spasticity resulting from multiple sclerosis, particularly for the relief of flexor spasms and concomitant pain, clonus, and muscular rigidity	Approved
GDS2643.0.1.5	1289	NULL	NULL	NULL	0.6	clozapine	Waldenstrom's macroglobulinemia	For the management of severely ill schizophrenic patients who fail to respond adequately to standard drug treatment for schizophrenia	Approved
GDS2643.0.1.5	2021	NULL	NULL	NULL	-0.6	cyproheptadine	Waldenstrom's macroglobulinemia	For treatment of perennial and seasonal allergic rhinitis, vasomotor rhinitis, allergic conjunctivitis due to inhalant allergens and foods, mild uncomplicated allergic skin manifestations of urticaria and angioedema, amelioration of allergic reactions to blood or plasma, cold urticaria, dermatographism, and as therapy for anaphylactic reactions adjunctive to epinephrine.	Approved
2032	GDS2643.0.1.5	NULL	NULL	NULL	-0.64	diltiazem	Waldenstrom's macroglobulinemia	For the treatment of Hypertension	Approved
1433	GDS2643.0.1.5	NULL	NULL	NULL	-0.71	ethosuximide	Waldenstrom's macroglobulinemia	For the treatment of petit mal epilepsy.	Approved
GDS2643.0.1.5	2433	NULL	NULL	NULL	-0.6	felodipine	Waldenstrom's macroglobulinemia	For the treatment of hypertension	Approved
GDS2643.0.1.5	2913	NULL	NULL	NULL	-0.6	fluvoxamine	Waldenstrom's macroglobulinemia	For treatment of depression and for Obsessive Compulsive Disorder (OCD)	Approved
GDS2643.0.1.5	1179	NULL	NULL	NULL	0.61	fulvestrant	Waldenstrom's macroglobulinemia	For the treatment of hormone receptor positive metastatic breast cancer in postmenopausal women with disease progression following antiestrogen therapy.	Approved
GDS2643.0.1.5	1580	NULL	NULL	NULL	0.63	furosemide	Waldenstrom's macroglobulinemia	For the treatment of edema associated with congestive heart failure, cirrhosis of the liver, and renal disease, including the nephrotic syndrome. Also for the treatment of hypertension alone or in combination with other antihypertensive agents.	Approved
GDS2643.0.1.5	541	NULL	NULL	NULL	-0.6	gefitinib	Waldenstrom's macroglobulinemia	For the continued treatment of patients with locally advanced or metastatic non-small cell lung cancer after failure of either platinum-based or docetaxel chemotherapies.	Approved
GDS2643.0.1.5	1720	NULL	NULL	NULL	-0.6	gliclazide	Waldenstrom's macroglobulinemia	For the treatment of Diabetes mellitus	Approved
GDS2643.0.1.5	1851	NULL	NULL	NULL	-0.63	hydroflumethiazide	Waldenstrom's macroglobulinemia	Used as adjunctive therapy in edema associated with congestive heart failure, hepatic cirrhosis, and corticosteroid and estrogen therapy. Also used in the management of hypertension either as the sole therapeutic agent or to enhance the effect of other antihypertensive drugs in the more severe forms of hypertension.	Approved
GDS2643.0.1.5	3129	NULL	NULL	NULL	-0.61	isradipine	Waldenstrom's macroglobulinemia	For the management of hypertension. It may be used alone or concurrently with thiazide-type diuretics.	Approved
GDS2643.0.1.5	1550	NULL	NULL	NULL	-0.62	labetalol	Waldenstrom's macroglobulinemia	For the management of hypertension.	Approved
GDS2643.0.1.5	2916	NULL	NULL	NULL	-0.61	letrozole	Waldenstrom's macroglobulinemia	For the extended adjuvant treatment of early breast cancer in postmenopausal women who have received 5 years of adjuvant tamoxifen therapy. Also for first-line treatment of postmenopausal women with hormone receptor positive or hormone receptor unknown locally advanced or metastatic breast cancer. Also indicated for the treatment of advanced breast cancer in postmenopausal women with disease prog…	Approved
GDS2643.0.1.5	2948	NULL	NULL	NULL	-0.62	levocabastine	Waldenstrom's macroglobulinemia	As an ophthalmic for the temporary relief of the signs and symptoms of seasonal allergic conjunctivitis. Also used as a nasal spray for allergic rhinitis.	Approved
GDS2643.0.1.5	2544	NULL	NULL	NULL	-0.63	medrysone	Waldenstrom's macroglobulinemia	For the treatment of allergic conjunctivitis, vernal conjunctivitis, episcleritis, and epinephrine sensitivity.	Approved
GDS2643.0.1.5	2934	NULL	NULL	NULL	-0.64	memantine	Waldenstrom's macroglobulinemia	For the treatment of moderate to severe dementia of the Alzheimer's type.	Approved
1957	GDS2643.0.1.5	NULL	NULL	NULL	-0.65	methotrexate	Waldenstrom's macroglobulinemia	For the treatment of gestational choriocarcinoma, chorioadenoma destruens and hydatidiform mole. Also for the treatment of severe psoriasis and severe, active, classical or definite rheumatoid arthritis.	Approved
GDS2643.0.1.5	1619	NULL	NULL	NULL	-0.64	methyldopa	Waldenstrom's macroglobulinemia	For use in the treatment of hypertension.	Approved
GDS2643.0.1.5	1600	NULL	NULL	NULL	0.62	nicardipine	Waldenstrom's macroglobulinemia	Used for the management of patients with chronic stable angina and for the treatment of hypertension.	Approved
GDS2643.0.1.5	2362	NULL	NULL	NULL	-0.68	phentolamine	Waldenstrom's macroglobulinemia	For the prevention or treatment of dermal necrosis and sloughing following intravenous administration or extravasation of norepinephrine. Also for the prevention or control of hypertensive episodes that may occur in a patient with pheochromocytoma as a result of stress or manipulation during preoperative preparation and surgical excision.	Approved
GDS2643.0.1.5	1776	NULL	NULL	NULL	-0.62	physostigmine	Waldenstrom's macroglobulinemia	For the treatment of glaucoma, and in the treatment of severe anticholinergic toxicity.	Approved
GDS2643.0.1.5	1562	NULL	NULL	NULL	-0.6	pimozide	Waldenstrom's macroglobulinemia	Used for the suppression of motor and phonic tics in patients with Tourette's Disorder who have failed to respond satisfactorily to standard treatment.	Approved
GDS2643.0.1.5	1392	NULL	NULL	NULL	0.6	pindolol	Waldenstrom's macroglobulinemia	For the management of hypertension, edema, ventricular tachycardias, and atrial fibrillation.	Approved
GDS2643.0.1.5	1978	NULL	NULL	NULL	0.61	prednisone	Waldenstrom's macroglobulinemia	Systemic use: for the treatment of drug-induced allergic reactions, perennial or seasonal allergic rhinitis, serum sickness, giant cell arteritis acute rheumatic or nonrheumatic carditis, systemic dermatomyositis, systemic lupus erythematosus, atopic dermatitis, contact dermatitis, exfoliative dermatitis, bullous dermatitis herpetiformis, severe seborrheic dermatitis, severe (Stevens-Johnson synd…	Approved
GDS2643.0.1.5	3119	NULL	NULL	NULL	-0.65	protriptyline	Waldenstrom's macroglobulinemia	For the treatment of depression and obsessive-compulsive disorders.	Approved
GDS2643.0.1.5	6192	NULL	NULL	NULL	-0.61	rosiglitazone	Waldenstrom's macroglobulinemia	For the treatment of Type II diabetes mellitus	Approved
GDS2643.0.1.5	1401	NULL	NULL	NULL	0.61	tranexamic acid	Waldenstrom's macroglobulinemia	For use in patients with hemophilia for short term use (two to eight days) to reduce or prevent hemorrhage and reduce the need for replacement therapy during and following tooth extraction.	Approved
GDS2643.0.1.5	1861	NULL	NULL	NULL	-0.6	triamterene	Waldenstrom's macroglobulinemia	For the treatment of edema associated with congestive heart failure, cirrhosis of the liver, and the nephrotic syndrome;also in steroid-induced edema, idiopathic edema, and edema due to secondary hyperaldosteronism.	Approved
GDS2643.0.1.5	2347	NULL	NULL	NULL	-0.75	tropicamide	Waldenstrom's macroglobulinemia	Indicated to induce mydriasis (dilation of the pupil) and cycloplegia (paralysis of the ciliary muscle of the eye) in diagnostic procedures, such as measurement of refractive errors and examination of the fundus of the eye.	Approved
