# Supplementary material for: Human Disease-Drug Network Based on Genomic Expression Profiles
Source: PLoS One. 2009 Aug 6;4(8):e6536. doi: 10.1371/journal.pone.0006536 (PMC2715883; doi:10.1371/journal.pone.0006536)
Supplement: Table S10 — The top 249 connections that linked drugs to those with known targets (0.00 MB TXT) [file pone.0006536.s010.txt]

Title: The top 249 connections that linked drugs to those with known targets
spiperone	ADRA1A;DRD1;DRD2;HTR2A
LY-294002	PTGS2;FKBP1A;FRAP1
AR-A014418	ESR1
daunorubicin	TOP2A
Prestwick-983	PTGER1;PTGER2;DRD2;ADRA2A;HTR1B;HTR1D;DRD1
cicloheximide	ATP1A1
MG-132	ADRA1A
MK-886	CACNA2D1
mebendazole	DRD2;ADRA2A;HTR1B;HTR1D;DRD1
dihydroergocristine	PTGER1;PTGER2;DRD2;ADRA2A;HTR1B;HTR1D;DRD1
NU-1025	KIF11
podophyllotoxin	PTGER1;PTGER2;DRD2;ADRA2A;HTR1B;HTR1D;DRD1
3-nitropropionic acid	PTGS2
rottlerin	ADRA1A;DRD1;DRD2;HTR2A
quercetin	NR3C2;FKBP1A
GW-8510	GSK3B;TOP2A
clenbuterol	DRD2;ADRA2A;HTR1B;HTR1D
oligomycin	ALB;LPL
PNU-0293363	PTGER1;PTGER2
0175029-0000	TOP2A
lobeline	KCNMA1
glibenclamide	KCNMA1;HRH2
0316684-0000	ESR1
chlortetracycline	KCNMA1;HRH2;BCL2;TUBB1
butirosin	ESR1
NS-398	PPARG
H-89	ESR1
strophanthidin	ATP1A1
nordihydroguaiaretic acid	ESR1
BCB000040	ESR1;TUBB2
lycorine	NP
chlorphenamine	ESR1
colchicine	PTGER1;PTGER2;DRD2;ADRA2A;HTR1B;HTR1D;TOP2A;DRD1
campthotecin	TOP1MT
clopamide	KCNMA1;HRH2
dirithromycin	KCNMA1;HRH2
SC-19220	ESR1
pirinixic acid	ESR1;ABL1;KIT;PDGFRB;PTGS2;PPARG
suramin sodium	PPARG
cotinine	KCNJ1
sodium phenylbutyrate	ABAT
calmidazolium	ADRA1A;DRD1;DRD2;HTR2A
anisomycin	NP;ATP1A1;HBA1
sulindac sulfide	ESR1
digoxigenin	ATP1A1
TTNPB	RARA;RARB;RARG
CP-863187	PPARG;TUBB2
ambroxol	BCL2;TUBB1;GABRA1
1,5-isoquinolinediol	EGFR
lomustine	ESR1
fenoterol	DRD2;ADRA2A;HTR1B;HTR1D;DRD1
ajmaline	KCNMA1;HRH2
phenyl biguanide	PRKAB1;ABAT
(-)-isoprenaline	PTGER1;PTGER2;DRD2;ADRA2A;HTR1B;HTR1D;DRD1
AG-012559	ESR1
bisacodyl	ATP1A1
exisulind	ESR1
genistein	DRD2;HTR1B;HTR1D;SERPINA6;TNF;RARA;RARB;RARG
clindamycin	KCNMA1;HRH2
chlorhexidine	KCNMA1;HRH2
STOCK1N-28457	PNLIP
trichostatin A	GSR;ABAT
SB-203580	GSR;PPARG
dinoprost	PTGER1;PTGER2;DRD2;HTR1B;HTR1D;DRD1
tanespimycin	HSPCA;PTGER2;PTGIR;CDK2;CSK;GSK3B;ITK;LCK;MAPKAPK2;PDPK1;PIK3CG;PIM1;PRKCQ;SYK;ZAP70
Gly-His-Lys	PTGER1;PTGER2
parthenolide	ADRA1A
MG-262	ADRA1A
AH-23848	PNLIP
AG-028671	PTGER1;PTGER2
(+)-isoprenaline	PTGER1;PTGER2;DRD2;ADRA2A;HTR1B;HTR1D;DRD1
nocodazole	PTGER1;PTGER2;DRD2;ADRA2A;HTR1B;HTR1D;HSPCA;DRD1
PF-00562151-00	GSR;PNLIP
lanatoside C	ATP1A1
15-delta prostaglandin J2	HTR1B;HTR1D;ADRA1A
6-ethyl-CDCA	NR1H4
arachidonyltrifluoromethane	FKBP1A;FRAP1
monorden	HSPCA;DRD2;FKBP1A;FRAP1
PF-00875133-00	PPARG
alpha-estradiol	ESR1
PF-01378883-00	PTGS2
camptothecin	TOP1MT
orciprenaline	PTGER1;PTGER2;DRD2;ADRA2A;HTR1B;HTR1D;DRD1
tetryzoline	PTGER1;PTGER2;DRD2;ADRA2A;HTR1B;HTR1D;DRD1
salbutamol	DRD2
ampyrone	KCNMA1;HRH2
dexverapamil	CYP19A1
helveticoside	ATP1A1
CP-645525-01	PPARG
adenovirus carrying estrogen receptor beta	ESR1
proscillaridin	ATP1A1
vorinostat	ABAT
BW-B70C	ADRA1A;DRD1;DRD2;HTR2A
thapsigargin	HRH1;ANXA1;NR3C1
15(S)-15-methylprostaglandin E2	ESR1;PPARG
5194442	PTGER1;PTGER2
SC-560	GSR;ESR1
5109870	ALOX15;PTGS1;PTGS2
CP-319743	ESR1
azacyclonol	KCNMA1;HRH2
prenylamine	ADRA1A;DRD1;DRD2;HTR2A
scriptaid	ESR1;ABAT
HC toxin	ABAT
16-phenyltetranorprostaglandin E2	PPARG
co-dergocrine mesilate	PTGER1;PTGER2;DRD2;ADRA2A;HTR1B;HTR1D;DRD1
suloctidil	ADRA1A;DRD1;DRD2;HTR2A
cobalt chloride	PTGS2;FKBP1A;ESR1
PF-00539745-00	PPARG;FKBP1A;FRAP1
fendiline	ADRA1A;DRD1;DRD2;HTR2A
niclosamide	ADRA1A;DRD1;DRD2;HTR2A
oxolinic acid	CHRM1;CHRM2
digitoxigenin	ATP1A1
isoetarine	PTGER1;PTGER2;DRD2;ADRA2A;HTR1B;HTR1D;DRD1
zardaverine	PTGER1;PTGER2;DRD2;ADRA2A;HTR1B;HTR1D
meteneprost	TUBB2
GW601742X	NR1H4
danazol	KCNMA1;HRH2
quinpirole	PTGER1;PTGER2;DRD2;ADRA2A;HTR1B;HTR1D;DRD1
methylergometrine	PTGER1;PTGER2;HRH2;DRD2;ADRA2A;HTR1B;HTR1D;DRD1;ADRB2
alvespimycin	HSPCA
5155877	PTGER1;PTGER2;PTGIR
corbadrine	PTGER1;PTGER2;DRD2;HTR1B;HTR1D;DRD1
