# Supplementary material for: Human Disease-Drug Network Based on Genomic Expression Profiles
Source: PLoS One. 2009 Aug 6;4(8):e6536. doi: 10.1371/journal.pone.0006536 (PMC2715883; doi:10.1371/journal.pone.0006536)
Supplement: Table S11 — The potential pathways targeted by 116 unique drugs (0.08 MB TXT) [file pone.0006536.s011.txt]

Title: The potential pathways targeted by 116 unique drugs
daunorubicin	Apoptotic DNA fragmentation and tissue homeostasis;Cell Cycle: G2/M DNA Damage Checkpoint Regulation
AR-A014418	Double Stranded RNA Induced Gene Expression;Erythrocyte Differentiation Pathway;Pelp1 Modulation of Estrogen Receptor Activity;Role of ERBB2 in Signal Transduction and Oncology;Cell cycle_Brca1 as transcription regulator;Development_Ligand-dependent activation of the ESR1/AP-1 pathway;Development_Ligand-independent activation of ESR1 and ESR2;Development_Membrane-bound ESR1: interaction with G-pr…
LY-294002	Eicosanoid Metabolism;Mechanism of Acetaminophen Activity and Toxicity;Apoptosis and survival_APRIL and BAFF signaling;Development_HGF signaling pathway;HETE and HPETE diosynthesis and metabolism;Immune response _IL1 signaling pathway;Immune response _MIF in innate immunity response;Immune response _MIF-mediated glucocorticoid regulation;Immune response _NF-AT signaling and leukocyte interactions…
spiperone	Cardiac Hypertrophy_Ca(2+)-dependent NF-AT signaling in Cardiac Hypertrophy;Catecholamine metabolism;Cytoskeleton remodeling_Alpha-1A adrenergic receptor-dependent inhibition of PI3K;Development_Alpha-1 adrenergic receptors activation of ERK;Development_Alpha-1 adrenergic receptors signaling via cAMP;Muscle contraction_ GPCRs in the regulation of smooth muscle tone;Regulation of lipid metabolism_…
Prestwick-983	Eicosanoid Metabolism;Phospholipase C Signaling Pathway;Gqa specific GPCRs (in brain);Immune response _PGE2 common pathways;Eicosanoid Signaling;Immune response _PGE2 signaling in immune response;Immune response _PGE2-induced pain processing;Muscle contraction_ GPCRs in the regulation of smooth muscle tone;Regulation of cell cycle progression by Plk3;Dopamine Receptor Signaling;G-Protein Coupled …
cicloheximide	Development_Leptin signaling via PI3K-dependent pathway
mebendazole	Regulation of cell cycle progression by Plk3;Dopamine Receptor Signaling;G-Protein Coupled Receptor Signaling;cAMP-mediated Signaling;Catecholamine metabolism;Development_Alpha-2 adrenergic receptor activation of ERK;Transport_Alpha-2 adrenergic receptor regulation of ion channels;Serotonin Receptor Signaling;Development_Regulation of CDK5 in CNS;Neurophysiological process _Glutamate regulation o…
MG-132	Cardiac Hypertrophy_Ca(2+)-dependent NF-AT signaling in Cardiac Hypertrophy;Catecholamine metabolism;Cytoskeleton remodeling_Alpha-1A adrenergic receptor-dependent inhibition of PI3K;Development_Alpha-1 adrenergic receptors activation of ERK;Development_Alpha-1 adrenergic receptors signaling via cAMP;Muscle contraction_ GPCRs in the regulation of smooth muscle tone;Regulation of lipid metabolism_…
dihydroergocristine	Eicosanoid Metabolism;Phospholipase C Signaling Pathway;Gqa specific GPCRs (in brain);Immune response _PGE2 common pathways;Eicosanoid Signaling;Immune response _PGE2 signaling in immune response;Immune response _PGE2-induced pain processing;Muscle contraction_ GPCRs in the regulation of smooth muscle tone;Regulation of cell cycle progression by Plk3;Dopamine Receptor Signaling;G-Protein Coupled …
podophyllotoxin	Eicosanoid Metabolism;Phospholipase C Signaling Pathway;Gqa specific GPCRs (in brain);Immune response _PGE2 common pathways;Eicosanoid Signaling;Immune response _PGE2 signaling in immune response;Immune response _PGE2-induced pain processing;Muscle contraction_ GPCRs in the regulation of smooth muscle tone;Regulation of cell cycle progression by Plk3;Dopamine Receptor Signaling;G-Protein Coupled …
NU-1025	Cell cycle_Initiation of mitosis;Cell cycle_Spindle assembly and chromosome separation
3-nitropropionic acid	Eicosanoid Metabolism;Mechanism of Acetaminophen Activity and Toxicity;Apoptosis and survival_APRIL and BAFF signaling;Development_HGF signaling pathway;HETE and HPETE diosynthesis and metabolism;Immune response _IL1 signaling pathway;Immune response _MIF in innate immunity response;Immune response _MIF-mediated glucocorticoid regulation;Immune response _NF-AT signaling and leukocyte interactions…
rottlerin	Cardiac Hypertrophy_Ca(2+)-dependent NF-AT signaling in Cardiac Hypertrophy;Catecholamine metabolism;Cytoskeleton remodeling_Alpha-1A adrenergic receptor-dependent inhibition of PI3K;Development_Alpha-1 adrenergic receptors activation of ERK;Development_Alpha-1 adrenergic receptors signaling via cAMP;Muscle contraction_ GPCRs in the regulation of smooth muscle tone;Regulation of lipid metabolism_…
GW-8510	ALK in cardiac myocytes;CDK Regulation of DNA Replication;Deregulation of CDK5 in Alzheimers Disease;IL22 Soluble Receptor Signaling Pathway;Neutrophil and Its Surface Molecules;Phosphatidylcholine Biosynthesis Pathway;Presenilin action in Notch and Wnt signaling;Regulation of eIF2;Segmentation Clock;Signaling of Hepatocyte Growth Factor Receptor;WNT Signaling Pathway;mTOR Signaling Pathway;Amylo…
quercetin	Glucocorticoid Receptor Signaling;IL-4 Signaling;Neutrophil and Its Surface Molecules;mTOR Signaling Pathway
clenbuterol	Regulation of cell cycle progression by Plk3;Dopamine Receptor Signaling;G-Protein Coupled Receptor Signaling;cAMP-mediated Signaling;Catecholamine metabolism;Development_Alpha-2 adrenergic receptor activation of ERK;Transport_Alpha-2 adrenergic receptor regulation of ion channels;Serotonin Receptor Signaling
PNU-0293363	Eicosanoid Metabolism;Phospholipase C Signaling Pathway;Gqa specific GPCRs (in brain);Immune response _PGE2 common pathways;Eicosanoid Signaling;Immune response _PGE2 signaling in immune response;Immune response _PGE2-induced pain processing;Muscle contraction_ GPCRs in the regulation of smooth muscle tone
oligomycin	Acute Phase Response Signaling;Links between Pyk2 and Map Kinases;Mechanism of Acetaminophen Activity and Toxicity;Role of PI3K subunit p85 in regulation of Actin Organization and Cell Migration;Visceral Fat Deposits and the Metabolic Syndrome;Arachidonic acid production;Atherosclerosis_Role of ZNF202 in regulation of expression of genes involved in Atherosclerosis;Regulation of lipid metabolism_…
lobeline	Muscle contraction_ GPCRs in the regulation of smooth muscle tone
0175029-0000	Apoptotic DNA fragmentation and tissue homeostasis;Cell Cycle: G2/M DNA Damage Checkpoint Regulation
glibenclamide	Muscle contraction_ GPCRs in the regulation of smooth muscle tone;G-Protein Coupled Receptor Signaling;cAMP-mediated Signaling
0316684-0000	Double Stranded RNA Induced Gene Expression;Erythrocyte Differentiation Pathway;Pelp1 Modulation of Estrogen Receptor Activity;Role of ERBB2 in Signal Transduction and Oncology;Cell cycle_Brca1 as transcription regulator;Development_Ligand-dependent activation of the ESR1/AP-1 pathway;Development_Ligand-independent activation of ESR1 and ESR2;Development_Membrane-bound ESR1: interaction with G-pr…
chlortetracycline	Muscle contraction_ GPCRs in the regulation of smooth muscle tone;G-Protein Coupled Receptor Signaling;cAMP-mediated Signaling;Apoptotic Signaling in Response to DNA Damage;Ceramide Signaling Pathway;HIV Induced T Cell Apoptosis;IL12 and Stat4 Dependent Signaling Pathway in Th1 Development;IL22 Soluble Receptor Signaling Pathway;Keratinocyte Differentiation;Melanocyte Development and Pigmentation…
butirosin	Double Stranded RNA Induced Gene Expression;Erythrocyte Differentiation Pathway;Pelp1 Modulation of Estrogen Receptor Activity;Role of ERBB2 in Signal Transduction and Oncology;Cell cycle_Brca1 as transcription regulator;Development_Ligand-dependent activation of the ESR1/AP-1 pathway;Development_Ligand-independent activation of ESR1 and ESR2;Development_Membrane-bound ESR1: interaction with G-pr…
strophanthidin	Development_Leptin signaling via PI3K-dependent pathway
H-89	Double Stranded RNA Induced Gene Expression;Erythrocyte Differentiation Pathway;Pelp1 Modulation of Estrogen Receptor Activity;Role of ERBB2 in Signal Transduction and Oncology;Cell cycle_Brca1 as transcription regulator;Development_Ligand-dependent activation of the ESR1/AP-1 pathway;Development_Ligand-independent activation of ESR1 and ESR2;Development_Membrane-bound ESR1: interaction with G-pr…
NS-398	B Lymphocyte Cell Surface Molecules;Nuclear Receptors in Lipid Metabolism and Toxicity;Role of PI3K subunit p85 in regulation of Actin Organization and Cell Migration;Visceral Fat Deposits and the Metabolic Syndrome;ERK/MAPK Signaling;FXR/RXR Activation;PPAR Signaling
nordihydroguaiaretic acid	Double Stranded RNA Induced Gene Expression;Erythrocyte Differentiation Pathway;Pelp1 Modulation of Estrogen Receptor Activity;Role of ERBB2 in Signal Transduction and Oncology;Cell cycle_Brca1 as transcription regulator;Development_Ligand-dependent activation of the ESR1/AP-1 pathway;Development_Ligand-independent activation of ESR1 and ESR2;Development_Membrane-bound ESR1: interaction with G-pr…
lycorine	ATP/ITP metabolism;GTP-XTP metabolism;NAD metabolism;Vitamin B3 (nicotinamide) metabolism;dATP/dITP metabolism;dGTP metabolism;Nicotinate and Nicotinamide Metabolism;Purine Metabolism;Pyrimidine Metabolism;Starch and Sucrose Metabolism
BCB000040	Double Stranded RNA Induced Gene Expression;Erythrocyte Differentiation Pathway;Pelp1 Modulation of Estrogen Receptor Activity;Role of ERBB2 in Signal Transduction and Oncology;Cell cycle_Brca1 as transcription regulator;Development_Ligand-dependent activation of the ESR1/AP-1 pathway;Development_Ligand-independent activation of ESR1 and ESR2;Development_Membrane-bound ESR1: interaction with G-pr…
colchicine	Eicosanoid Metabolism;Phospholipase C Signaling Pathway;Gqa specific GPCRs (in brain);Immune response _PGE2 common pathways;Eicosanoid Signaling;Immune response _PGE2 signaling in immune response;Immune response _PGE2-induced pain processing;Muscle contraction_ GPCRs in the regulation of smooth muscle tone;Regulation of cell cycle progression by Plk3;Dopamine Receptor Signaling;G-Protein Coupled …
chlorphenamine	Double Stranded RNA Induced Gene Expression;Erythrocyte Differentiation Pathway;Pelp1 Modulation of Estrogen Receptor Activity;Role of ERBB2 in Signal Transduction and Oncology;Cell cycle_Brca1 as transcription regulator;Development_Ligand-dependent activation of the ESR1/AP-1 pathway;Development_Ligand-independent activation of ESR1 and ESR2;Development_Membrane-bound ESR1: interaction with G-pr…
clopamide	Muscle contraction_ GPCRs in the regulation of smooth muscle tone;G-Protein Coupled Receptor Signaling;cAMP-mediated Signaling
dirithromycin	Muscle contraction_ GPCRs in the regulation of smooth muscle tone;G-Protein Coupled Receptor Signaling;cAMP-mediated Signaling
pirinixic acid	Double Stranded RNA Induced Gene Expression;Erythrocyte Differentiation Pathway;Pelp1 Modulation of Estrogen Receptor Activity;Role of ERBB2 in Signal Transduction and Oncology;Cell cycle_Brca1 as transcription regulator;Development_Ligand-dependent activation of the ESR1/AP-1 pathway;Development_Ligand-independent activation of ESR1 and ESR2;Development_Membrane-bound ESR1: interaction with G-pr…
SC-19220	Double Stranded RNA Induced Gene Expression;Erythrocyte Differentiation Pathway;Pelp1 Modulation of Estrogen Receptor Activity;Role of ERBB2 in Signal Transduction and Oncology;Cell cycle_Brca1 as transcription regulator;Development_Ligand-dependent activation of the ESR1/AP-1 pathway;Development_Ligand-independent activation of ESR1 and ESR2;Development_Membrane-bound ESR1: interaction with G-pr…
suramin sodium	B Lymphocyte Cell Surface Molecules;Nuclear Receptors in Lipid Metabolism and Toxicity;Role of PI3K subunit p85 in regulation of Actin Organization and Cell Migration;Visceral Fat Deposits and the Metabolic Syndrome;ERK/MAPK Signaling;FXR/RXR Activation;PPAR Signaling
anisomycin	ATP/ITP metabolism;GTP-XTP metabolism;NAD metabolism;Vitamin B3 (nicotinamide) metabolism;dATP/dITP metabolism;dGTP metabolism;Nicotinate and Nicotinamide Metabolism;Purine Metabolism;Pyrimidine Metabolism;Starch and Sucrose Metabolism;Development_Leptin signaling via PI3K-dependent pathway;Growth Hormone Signaling Pathway
calmidazolium	Cardiac Hypertrophy_Ca(2+)-dependent NF-AT signaling in Cardiac Hypertrophy;Catecholamine metabolism;Cytoskeleton remodeling_Alpha-1A adrenergic receptor-dependent inhibition of PI3K;Development_Alpha-1 adrenergic receptors activation of ERK;Development_Alpha-1 adrenergic receptors signaling via cAMP;Muscle contraction_ GPCRs in the regulation of smooth muscle tone;Regulation of lipid metabolism_…
sodium phenylbutyrate	Aspartate and asparagine metabolism;Gamma-aminobutyrate (GABA) biosynthesis and metabolism;Histidine-glutamate-glutamine and proline metabolism;Histidine-glutamate-glutamine and proline metabolism/ Rodent version;Leucune, isoleucine and valine metabolism.p.2;Leucune, isoleucine and valine metabolism/ Rodent version;Propionate metabolism p.2;Alanine and Aspartate Metabolism;Butanoate Metabolism
digoxigenin	Development_Leptin signaling via PI3K-dependent pathway
sulindac sulfide	Double Stranded RNA Induced Gene Expression;Erythrocyte Differentiation Pathway;Pelp1 Modulation of Estrogen Receptor Activity;Role of ERBB2 in Signal Transduction and Oncology;Cell cycle_Brca1 as transcription regulator;Development_Ligand-dependent activation of the ESR1/AP-1 pathway;Development_Ligand-independent activation of ESR1 and ESR2;Development_Membrane-bound ESR1: interaction with G-pr…
ambroxol	Apoptotic Signaling in Response to DNA Damage;Ceramide Signaling Pathway;HIV Induced T Cell Apoptosis;IL12 and Stat4 Dependent Signaling Pathway in Th1 Development;IL22 Soluble Receptor Signaling Pathway;Keratinocyte Differentiation;Melanocyte Development and Pigmentation Pathway;Prion Pathway;Regulation of BAD phosphorylation;Role of Mitochondria in Apoptotic Signaling;Stress Induction of HSP Re…
CP-863187	B Lymphocyte Cell Surface Molecules;Nuclear Receptors in Lipid Metabolism and Toxicity;Role of PI3K subunit p85 in regulation of Actin Organization and Cell Migration;Visceral Fat Deposits and the Metabolic Syndrome;ERK/MAPK Signaling;FXR/RXR Activation;PPAR Signaling
TTNPB	Degradation of the RAR and RXR by the proteasome;Map Kinase Inactivation of SMRT Corepressor;NFkB activation by Nontypeable Hemophilus influenzae;Nuclear Receptors in Lipid Metabolism and Toxicity;Regulation of transcriptional activity by PML;Transcription Regulation by Methyltransferase of CARM1;Aryl Hydrocarbon Receptor Signaling;FXR/RXR Activation;Hepatic Cholestasis;LPS/IL-1 Mediated Inhibiti…
lomustine	Double Stranded RNA Induced Gene Expression;Erythrocyte Differentiation Pathway;Pelp1 Modulation of Estrogen Receptor Activity;Role of ERBB2 in Signal Transduction and Oncology;Cell cycle_Brca1 as transcription regulator;Development_Ligand-dependent activation of the ESR1/AP-1 pathway;Development_Ligand-independent activation of ESR1 and ESR2;Development_Membrane-bound ESR1: interaction with G-pr…
1,5-isoquinolinediol	Agrin in Postsynaptic Differentiation;Angiotensin II mediated activation of JNK Pathway via Pyk2 dependent signaling;Catabolic pathway for asparagine and asparate;EGF Signaling Pathway;EPO Signaling Pathway;Keratinocyte Differentiation;Map Kinase Inactivation of SMRT Corepressor;Neuropeptides VIP and PACAP inhibit the apoptosis of activated T cells;Role of EGF Receptor Transactivation by GPCRs in…
fenoterol	Regulation of cell cycle progression by Plk3;Dopamine Receptor Signaling;G-Protein Coupled Receptor Signaling;cAMP-mediated Signaling;Catecholamine metabolism;Development_Alpha-2 adrenergic receptor activation of ERK;Transport_Alpha-2 adrenergic receptor regulation of ion channels;Serotonin Receptor Signaling;Development_Regulation of CDK5 in CNS;Neurophysiological process _Glutamate regulation o…
ajmaline	Muscle contraction_ GPCRs in the regulation of smooth muscle tone;G-Protein Coupled Receptor Signaling;cAMP-mediated Signaling
(-)-isoprenaline	Eicosanoid Metabolism;Phospholipase C Signaling Pathway;Gqa specific GPCRs (in brain);Immune response _PGE2 common pathways;Eicosanoid Signaling;Immune response _PGE2 signaling in immune response;Immune response _PGE2-induced pain processing;Muscle contraction_ GPCRs in the regulation of smooth muscle tone;Regulation of cell cycle progression by Plk3;Dopamine Receptor Signaling;G-Protein Coupled …
phenyl biguanide	Reversal of Insulin Resistance by Leptin;PPARalpha/RXRalpha Activation;Aspartate and asparagine metabolism;Gamma-aminobutyrate (GABA) biosynthesis and metabolism;Histidine-glutamate-glutamine and proline metabolism;Histidine-glutamate-glutamine and proline metabolism/ Rodent version;Leucune, isoleucine and valine metabolism.p.2;Leucune, isoleucine and valine metabolism/ Rodent version;Propionate …
bisacodyl	Development_Leptin signaling via PI3K-dependent pathway
AG-012559	Double Stranded RNA Induced Gene Expression;Erythrocyte Differentiation Pathway;Pelp1 Modulation of Estrogen Receptor Activity;Role of ERBB2 in Signal Transduction and Oncology;Cell cycle_Brca1 as transcription regulator;Development_Ligand-dependent activation of the ESR1/AP-1 pathway;Development_Ligand-independent activation of ESR1 and ESR2;Development_Membrane-bound ESR1: interaction with G-pr…
exisulind	Double Stranded RNA Induced Gene Expression;Erythrocyte Differentiation Pathway;Pelp1 Modulation of Estrogen Receptor Activity;Role of ERBB2 in Signal Transduction and Oncology;Cell cycle_Brca1 as transcription regulator;Development_Ligand-dependent activation of the ESR1/AP-1 pathway;Development_Ligand-independent activation of ESR1 and ESR2;Development_Membrane-bound ESR1: interaction with G-pr…
genistein	Regulation of cell cycle progression by Plk3;Dopamine Receptor Signaling;G-Protein Coupled Receptor Signaling;cAMP-mediated Signaling;Serotonin Receptor Signaling;Acetylation and Deacetylation of RelA in The Nucleus;Adhesion and Diapedesis of Granulocytes;Cadmium induces DNA synthesis and proliferation in macrophages;Cells and Molecules involved in local acute inflammatory response;Chaperones mod…
chlorhexidine	Muscle contraction_ GPCRs in the regulation of smooth muscle tone;G-Protein Coupled Receptor Signaling;cAMP-mediated Signaling
clindamycin	Muscle contraction_ GPCRs in the regulation of smooth muscle tone;G-Protein Coupled Receptor Signaling;cAMP-mediated Signaling
trichostatin A	Free Radical Induced Apoptosis;Glutathione metabolism;Glutathione metabolism / Human version;Glutathione metabolism / Rodent version;Methionine-cysteine-glutamate metabolism;Glutamate Metabolism;Glutathione Metabolism;Mitochondrial Dysfunction;NRF2-mediated Oxidative Stress Response;Aspartate and asparagine metabolism;Gamma-aminobutyrate (GABA) biosynthesis and metabolism;Histidine-glutamate-glut…
STOCK1N-28457	Arachidonic acid production;Triacylglycerol metabolism p.2;Glycerolipid Metabolism
SB-203580	Free Radical Induced Apoptosis;Glutathione metabolism;Glutathione metabolism / Human version;Glutathione metabolism / Rodent version;Methionine-cysteine-glutamate metabolism;Glutamate Metabolism;Glutathione Metabolism;Mitochondrial Dysfunction;NRF2-mediated Oxidative Stress Response;B Lymphocyte Cell Surface Molecules;Nuclear Receptors in Lipid Metabolism and Toxicity;Role of PI3K subunit p85 in …
dinoprost	Eicosanoid Metabolism;Phospholipase C Signaling Pathway;Gqa specific GPCRs (in brain);Immune response _PGE2 common pathways;Eicosanoid Signaling;Immune response _PGE2 signaling in immune response;Immune response _PGE2-induced pain processing;Muscle contraction_ GPCRs in the regulation of smooth muscle tone;Regulation of cell cycle progression by Plk3;Dopamine Receptor Signaling;G-Protein Coupled …
Gly-His-Lys	Eicosanoid Metabolism;Phospholipase C Signaling Pathway;Gqa specific GPCRs (in brain);Immune response _PGE2 common pathways;Eicosanoid Signaling;Immune response _PGE2 signaling in immune response;Immune response _PGE2-induced pain processing;Muscle contraction_ GPCRs in the regulation of smooth muscle tone
tanespimycin	Immune response _PGE2 common pathways;Immune response _PGE2 signaling in immune response;Immune response _PGE2-induced pain processing;Muscle contraction_ GPCRs in the regulation of smooth muscle tone;Eicosanoid Signaling;Development_PDGF signaling via MAPK cascades;Regulation of lipid metabolism_PDGF activation of prostacyclin synthesis;CDK Regulation of DNA Replication;Cyclin E Destruction Path…
parthenolide	Cardiac Hypertrophy_Ca(2+)-dependent NF-AT signaling in Cardiac Hypertrophy;Catecholamine metabolism;Cytoskeleton remodeling_Alpha-1A adrenergic receptor-dependent inhibition of PI3K;Development_Alpha-1 adrenergic receptors activation of ERK;Development_Alpha-1 adrenergic receptors signaling via cAMP;Muscle contraction_ GPCRs in the regulation of smooth muscle tone;Regulation of lipid metabolism_…
AG-028671	Eicosanoid Metabolism;Phospholipase C Signaling Pathway;Gqa specific GPCRs (in brain);Immune response _PGE2 common pathways;Eicosanoid Signaling;Immune response _PGE2 signaling in immune response;Immune response _PGE2-induced pain processing;Muscle contraction_ GPCRs in the regulation of smooth muscle tone
AH-23848	Arachidonic acid production;Triacylglycerol metabolism p.2;Glycerolipid Metabolism
MG-262	Cardiac Hypertrophy_Ca(2+)-dependent NF-AT signaling in Cardiac Hypertrophy;Catecholamine metabolism;Cytoskeleton remodeling_Alpha-1A adrenergic receptor-dependent inhibition of PI3K;Development_Alpha-1 adrenergic receptors activation of ERK;Development_Alpha-1 adrenergic receptors signaling via cAMP;Muscle contraction_ GPCRs in the regulation of smooth muscle tone;Regulation of lipid metabolism_…
(+)-isoprenaline	Eicosanoid Metabolism;Phospholipase C Signaling Pathway;Gqa specific GPCRs (in brain);Immune response _PGE2 common pathways;Eicosanoid Signaling;Immune response _PGE2 signaling in immune response;Immune response _PGE2-induced pain processing;Muscle contraction_ GPCRs in the regulation of smooth muscle tone;Regulation of cell cycle progression by Plk3;Dopamine Receptor Signaling;G-Protein Coupled …
PF-00562151-00	Free Radical Induced Apoptosis;Glutathione metabolism;Glutathione metabolism / Human version;Glutathione metabolism / Rodent version;Methionine-cysteine-glutamate metabolism;Glutamate Metabolism;Glutathione Metabolism;Mitochondrial Dysfunction;NRF2-mediated Oxidative Stress Response;Arachidonic acid production;Triacylglycerol metabolism p.2;Glycerolipid Metabolism
nocodazole	Eicosanoid Metabolism;Phospholipase C Signaling Pathway;Gqa specific GPCRs (in brain);Immune response _PGE2 common pathways;Eicosanoid Signaling;Immune response _PGE2 signaling in immune response;Immune response _PGE2-induced pain processing;Muscle contraction_ GPCRs in the regulation of smooth muscle tone;Regulation of cell cycle progression by Plk3;Dopamine Receptor Signaling;G-Protein Coupled …
6-ethyl-CDCA	FXR and LXR Regulation of Cholesterol Metabolism;Nuclear Receptors in Lipid Metabolism and Toxicity;FXR/RXR Activation;Hepatic Cholestasis;LPS/IL-1 Mediated Inhibition of RXR Function
15-delta prostaglandin J2	G-Protein Coupled Receptor Signaling;Serotonin Receptor Signaling;cAMP-mediated Signaling;Cardiac Hypertrophy_Ca(2+)-dependent NF-AT signaling in Cardiac Hypertrophy;Catecholamine metabolism;Cytoskeleton remodeling_Alpha-1A adrenergic receptor-dependent inhibition of PI3K;Development_Alpha-1 adrenergic receptors activation of ERK;Development_Alpha-1 adrenergic receptors signaling via cAMP;Muscle …
lanatoside C	Development_Leptin signaling via PI3K-dependent pathway
arachidonyltrifluoromethane	Neutrophil and Its Surface Molecules;mTOR Signaling Pathway;B Cell Receptor Complex;Corticosteroids and cardioprotection;Regulation of eIF4e and p70 S6 Kinase;Signaling of Hepatocyte Growth Factor Receptor;Stat3 Signaling Pathway;Cytoskeleton remodeling_TGF, WNT and cytoskeletal remodeling;Development_Beta-adrenergic receptors transactivation of EGFR;Development_CNTF receptor signaling;Developmen…
monorden	Regulation of cell cycle progression by Plk3;Dopamine Receptor Signaling;G-Protein Coupled Receptor Signaling;cAMP-mediated Signaling;Neutrophil and Its Surface Molecules;mTOR Signaling Pathway;B Cell Receptor Complex;Corticosteroids and cardioprotection;Regulation of eIF4e and p70 S6 Kinase;Signaling of Hepatocyte Growth Factor Receptor;Stat3 Signaling Pathway;Cytoskeleton remodeling_TGF, WNT an…
alpha-estradiol	Double Stranded RNA Induced Gene Expression;Erythrocyte Differentiation Pathway;Pelp1 Modulation of Estrogen Receptor Activity;Role of ERBB2 in Signal Transduction and Oncology;Cell cycle_Brca1 as transcription regulator;Development_Ligand-dependent activation of the ESR1/AP-1 pathway;Development_Ligand-independent activation of ESR1 and ESR2;Development_Membrane-bound ESR1: interaction with G-pr…
PF-00875133-00	B Lymphocyte Cell Surface Molecules;Nuclear Receptors in Lipid Metabolism and Toxicity;Role of PI3K subunit p85 in regulation of Actin Organization and Cell Migration;Visceral Fat Deposits and the Metabolic Syndrome;ERK/MAPK Signaling;FXR/RXR Activation;PPAR Signaling
ampyrone	Muscle contraction_ GPCRs in the regulation of smooth muscle tone;G-Protein Coupled Receptor Signaling;cAMP-mediated Signaling
salbutamol	Regulation of cell cycle progression by Plk3;Dopamine Receptor Signaling;G-Protein Coupled Receptor Signaling;cAMP-mediated Signaling
tetryzoline	Eicosanoid Metabolism;Phospholipase C Signaling Pathway;Gqa specific GPCRs (in brain);Immune response _PGE2 common pathways;Eicosanoid Signaling;Immune response _PGE2 signaling in immune response;Immune response _PGE2-induced pain processing;Muscle contraction_ GPCRs in the regulation of smooth muscle tone;Regulation of cell cycle progression by Plk3;Dopamine Receptor Signaling;G-Protein Coupled …
orciprenaline	Eicosanoid Metabolism;Phospholipase C Signaling Pathway;Gqa specific GPCRs (in brain);Immune response _PGE2 common pathways;Eicosanoid Signaling;Immune response _PGE2 signaling in immune response;Immune response _PGE2-induced pain processing;Muscle contraction_ GPCRs in the regulation of smooth muscle tone;Regulation of cell cycle progression by Plk3;Dopamine Receptor Signaling;G-Protein Coupled …
PF-01378883-00	Eicosanoid Metabolism;Mechanism of Acetaminophen Activity and Toxicity;Apoptosis and survival_APRIL and BAFF signaling;Development_HGF signaling pathway;HETE and HPETE diosynthesis and metabolism;Immune response _IL1 signaling pathway;Immune response _MIF in innate immunity response;Immune response _MIF-mediated glucocorticoid regulation;Immune response _NF-AT signaling and leukocyte interactions…
dexverapamil	Estrogen biosynthesis;Regulation of lipid metabolism_Regulation of lipid metabolism via PPAR, RXR and VDR;Transcription_Role of VDR in regulation of genes involved in osteoporosis;Arachidonic Acid Metabolism;FXR/RXR Activation;Fatty Acid Metabolism;IL-6 Signaling;Linoleic Acid Metabolism;Metabolism of Xenobiotics by Cytochrome P450;Tryptophan Metabolism
helveticoside	Development_Leptin signaling via PI3K-dependent pathway
adenovirus carrying estrogen receptor beta	Double Stranded RNA Induced Gene Expression;Erythrocyte Differentiation Pathway;Pelp1 Modulation of Estrogen Receptor Activity;Role of ERBB2 in Signal Transduction and Oncology;Cell cycle_Brca1 as transcription regulator;Development_Ligand-dependent activation of the ESR1/AP-1 pathway;Development_Ligand-independent activation of ESR1 and ESR2;Development_Membrane-bound ESR1: interaction with G-pr…
CP-645525-01	B Lymphocyte Cell Surface Molecules;Nuclear Receptors in Lipid Metabolism and Toxicity;Role of PI3K subunit p85 in regulation of Actin Organization and Cell Migration;Visceral Fat Deposits and the Metabolic Syndrome;ERK/MAPK Signaling;FXR/RXR Activation;PPAR Signaling
proscillaridin	Development_Leptin signaling via PI3K-dependent pathway
vorinostat	Aspartate and asparagine metabolism;Gamma-aminobutyrate (GABA) biosynthesis and metabolism;Histidine-glutamate-glutamine and proline metabolism;Histidine-glutamate-glutamine and proline metabolism/ Rodent version;Leucune, isoleucine and valine metabolism.p.2;Leucune, isoleucine and valine metabolism/ Rodent version;Propionate metabolism p.2;Alanine and Aspartate Metabolism;Butanoate Metabolism
thapsigargin	Cell adhesion_Histamine H1 receptor signaling in the interruption of cell barrier integrity;Immune response _Histamine H1 receptor signaling in immune response;Immune response _Histamine signaling in dendritic cells;Muscle contraction_ GPCRs in the regulation of smooth muscle tone;G-Protein Coupled Receptor Signaling;Corticosteroids and cardioprotection;Glucocorticoid Receptor Signaling;NFkB acti…
BW-B70C	Cardiac Hypertrophy_Ca(2+)-dependent NF-AT signaling in Cardiac Hypertrophy;Catecholamine metabolism;Cytoskeleton remodeling_Alpha-1A adrenergic receptor-dependent inhibition of PI3K;Development_Alpha-1 adrenergic receptors activation of ERK;Development_Alpha-1 adrenergic receptors signaling via cAMP;Muscle contraction_ GPCRs in the regulation of smooth muscle tone;Regulation of lipid metabolism_…
5109870	HETE and HPETE diosynthesis and metabolism;Leukotriene 4 biosynthesis and metabolism;Linoleic acid / Rodent version;Prostaglandin 1 biosynthesis and metabolism;Arachidonic Acid Metabolism;Eicosanoid Signaling;Linoleic Acid Metabolism;Aspirin Blocks Signaling Pathway Involved in Platelet Activation;Eicosanoid Metabolism;Mechanism of Acetaminophen Activity and Toxicity;Immune response _PGE2 common …
SC-560	Free Radical Induced Apoptosis;Glutathione metabolism;Glutathione metabolism / Human version;Glutathione metabolism / Rodent version;Methionine-cysteine-glutamate metabolism;Glutamate Metabolism;Glutathione Metabolism;Mitochondrial Dysfunction;NRF2-mediated Oxidative Stress Response;Double Stranded RNA Induced Gene Expression;Erythrocyte Differentiation Pathway;Pelp1 Modulation of Estrogen Recept…
5194442	Eicosanoid Metabolism;Phospholipase C Signaling Pathway;Gqa specific GPCRs (in brain);Immune response _PGE2 common pathways;Eicosanoid Signaling;Immune response _PGE2 signaling in immune response;Immune response _PGE2-induced pain processing;Muscle contraction_ GPCRs in the regulation of smooth muscle tone
15(S)-15-methylprostaglandin E2	Double Stranded RNA Induced Gene Expression;Erythrocyte Differentiation Pathway;Pelp1 Modulation of Estrogen Receptor Activity;Role of ERBB2 in Signal Transduction and Oncology;Cell cycle_Brca1 as transcription regulator;Development_Ligand-dependent activation of the ESR1/AP-1 pathway;Development_Ligand-independent activation of ESR1 and ESR2;Development_Membrane-bound ESR1: interaction with G-pr…
CP-319743	Double Stranded RNA Induced Gene Expression;Erythrocyte Differentiation Pathway;Pelp1 Modulation of Estrogen Receptor Activity;Role of ERBB2 in Signal Transduction and Oncology;Cell cycle_Brca1 as transcription regulator;Development_Ligand-dependent activation of the ESR1/AP-1 pathway;Development_Ligand-independent activation of ESR1 and ESR2;Development_Membrane-bound ESR1: interaction with G-pr…
azacyclonol	Muscle contraction_ GPCRs in the regulation of smooth muscle tone;G-Protein Coupled Receptor Signaling;cAMP-mediated Signaling
scriptaid	Double Stranded RNA Induced Gene Expression;Erythrocyte Differentiation Pathway;Pelp1 Modulation of Estrogen Receptor Activity;Role of ERBB2 in Signal Transduction and Oncology;Cell cycle_Brca1 as transcription regulator;Development_Ligand-dependent activation of the ESR1/AP-1 pathway;Development_Ligand-independent activation of ESR1 and ESR2;Development_Membrane-bound ESR1: interaction with G-pr…
prenylamine	Cardiac Hypertrophy_Ca(2+)-dependent NF-AT signaling in Cardiac Hypertrophy;Catecholamine metabolism;Cytoskeleton remodeling_Alpha-1A adrenergic receptor-dependent inhibition of PI3K;Development_Alpha-1 adrenergic receptors activation of ERK;Development_Alpha-1 adrenergic receptors signaling via cAMP;Muscle contraction_ GPCRs in the regulation of smooth muscle tone;Regulation of lipid metabolism_…
HC toxin	Aspartate and asparagine metabolism;Gamma-aminobutyrate (GABA) biosynthesis and metabolism;Histidine-glutamate-glutamine and proline metabolism;Histidine-glutamate-glutamine and proline metabolism/ Rodent version;Leucune, isoleucine and valine metabolism.p.2;Leucune, isoleucine and valine metabolism/ Rodent version;Propionate metabolism p.2;Alanine and Aspartate Metabolism;Butanoate Metabolism
16-phenyltetranorprostaglandin E2	B Lymphocyte Cell Surface Molecules;Nuclear Receptors in Lipid Metabolism and Toxicity;Role of PI3K subunit p85 in regulation of Actin Organization and Cell Migration;Visceral Fat Deposits and the Metabolic Syndrome;ERK/MAPK Signaling;FXR/RXR Activation;PPAR Signaling
co-dergocrine mesilate	Eicosanoid Metabolism;Phospholipase C Signaling Pathway;Gqa specific GPCRs (in brain);Immune response _PGE2 common pathways;Eicosanoid Signaling;Immune response _PGE2 signaling in immune response;Immune response _PGE2-induced pain processing;Muscle contraction_ GPCRs in the regulation of smooth muscle tone;Regulation of cell cycle progression by Plk3;Dopamine Receptor Signaling;G-Protein Coupled …
suloctidil	Cardiac Hypertrophy_Ca(2+)-dependent NF-AT signaling in Cardiac Hypertrophy;Catecholamine metabolism;Cytoskeleton remodeling_Alpha-1A adrenergic receptor-dependent inhibition of PI3K;Development_Alpha-1 adrenergic receptors activation of ERK;Development_Alpha-1 adrenergic receptors signaling via cAMP;Muscle contraction_ GPCRs in the regulation of smooth muscle tone;Regulation of lipid metabolism_…
cobalt chloride	Eicosanoid Metabolism;Mechanism of Acetaminophen Activity and Toxicity;Apoptosis and survival_APRIL and BAFF signaling;Development_HGF signaling pathway;HETE and HPETE diosynthesis and metabolism;Immune response _IL1 signaling pathway;Immune response _MIF in innate immunity response;Immune response _MIF-mediated glucocorticoid regulation;Immune response _NF-AT signaling and leukocyte interactions…
PF-00539745-00	B Lymphocyte Cell Surface Molecules;Nuclear Receptors in Lipid Metabolism and Toxicity;Role of PI3K subunit p85 in regulation of Actin Organization and Cell Migration;Visceral Fat Deposits and the Metabolic Syndrome;ERK/MAPK Signaling;FXR/RXR Activation;PPAR Signaling;Neutrophil and Its Surface Molecules;mTOR Signaling Pathway;B Cell Receptor Complex;Corticosteroids and cardioprotection;Regulatio…
fendiline	Cardiac Hypertrophy_Ca(2+)-dependent NF-AT signaling in Cardiac Hypertrophy;Catecholamine metabolism;Cytoskeleton remodeling_Alpha-1A adrenergic receptor-dependent inhibition of PI3K;Development_Alpha-1 adrenergic receptors activation of ERK;Development_Alpha-1 adrenergic receptors signaling via cAMP;Muscle contraction_ GPCRs in the regulation of smooth muscle tone;Regulation of lipid metabolism_…
oxolinic acid	Actions of Nitric Oxide in the Heart;Agrin in Postsynaptic Differentiation;Blockade of Neurotransmitter Relase by Botulinum Toxin;Glycolysis Pathway;Acetylcholine biosynthesis and metabolism;Acetylcholine metabolism;G-Protein Coupled Receptor Signaling;Nitric Oxide Signaling in the Cardiovascular System;cAMP-mediated Signaling;Muscle contraction_ GPCRs in the regulation of smooth muscle tone
niclosamide	Cardiac Hypertrophy_Ca(2+)-dependent NF-AT signaling in Cardiac Hypertrophy;Catecholamine metabolism;Cytoskeleton remodeling_Alpha-1A adrenergic receptor-dependent inhibition of PI3K;Development_Alpha-1 adrenergic receptors activation of ERK;Development_Alpha-1 adrenergic receptors signaling via cAMP;Muscle contraction_ GPCRs in the regulation of smooth muscle tone;Regulation of lipid metabolism_…
digitoxigenin	Development_Leptin signaling via PI3K-dependent pathway
isoetarine	Eicosanoid Metabolism;Phospholipase C Signaling Pathway;Gqa specific GPCRs (in brain);Immune response _PGE2 common pathways;Eicosanoid Signaling;Immune response _PGE2 signaling in immune response;Immune response _PGE2-induced pain processing;Muscle contraction_ GPCRs in the regulation of smooth muscle tone;Regulation of cell cycle progression by Plk3;Dopamine Receptor Signaling;G-Protein Coupled …
zardaverine	Eicosanoid Metabolism;Phospholipase C Signaling Pathway;Gqa specific GPCRs (in brain);Immune response _PGE2 common pathways;Eicosanoid Signaling;Immune response _PGE2 signaling in immune response;Immune response _PGE2-induced pain processing;Muscle contraction_ GPCRs in the regulation of smooth muscle tone;Regulation of cell cycle progression by Plk3;Dopamine Receptor Signaling;G-Protein Coupled …
GW601742X	FXR and LXR Regulation of Cholesterol Metabolism;Nuclear Receptors in Lipid Metabolism and Toxicity;FXR/RXR Activation;Hepatic Cholestasis;LPS/IL-1 Mediated Inhibition of RXR Function
danazol	Muscle contraction_ GPCRs in the regulation of smooth muscle tone;G-Protein Coupled Receptor Signaling;cAMP-mediated Signaling
methylergometrine	Eicosanoid Metabolism;Phospholipase C Signaling Pathway;Gqa specific GPCRs (in brain);Immune response _PGE2 common pathways;Eicosanoid Signaling;Immune response _PGE2 signaling in immune response;Immune response _PGE2-induced pain processing;Muscle contraction_ GPCRs in the regulation of smooth muscle tone;G-Protein Coupled Receptor Signaling;cAMP-mediated Signaling;Regulation of cell cycle progr…
quinpirole	Eicosanoid Metabolism;Phospholipase C Signaling Pathway;Gqa specific GPCRs (in brain);Immune response _PGE2 common pathways;Eicosanoid Signaling;Immune response _PGE2 signaling in immune response;Immune response _PGE2-induced pain processing;Muscle contraction_ GPCRs in the regulation of smooth muscle tone;Regulation of cell cycle progression by Plk3;Dopamine Receptor Signaling;G-Protein Coupled …
5155877	Eicosanoid Metabolism;Phospholipase C Signaling Pathway;Gqa specific GPCRs (in brain);Immune response _PGE2 common pathways;Eicosanoid Signaling;Immune response _PGE2 signaling in immune response;Immune response _PGE2-induced pain processing;Muscle contraction_ GPCRs in the regulation of smooth muscle tone;Development_PDGF signaling via MAPK cascades;Regulation of lipid metabolism_PDGF activation…
corbadrine	Eicosanoid Metabolism;Phospholipase C Signaling Pathway;Gqa specific GPCRs (in brain);Immune response _PGE2 common pathways;Eicosanoid Signaling;Immune response _PGE2 signaling in immune response;Immune response _PGE2-induced pain processing;Muscle contraction_ GPCRs in the regulation of smooth muscle tone;Regulation of cell cycle progression by Plk3;Dopamine Receptor Signaling;G-Protein Coupled …
