# Supplementary material for: Human Disease-Drug Network Based on Genomic Expression Profiles
Source: PLoS One. 2009 Aug 6;4(8):e6536. doi: 10.1371/journal.pone.0006536 (PMC2715883; doi:10.1371/journal.pone.0006536)
Supplement: Table S12 — Negatively connected diseases (0.01 MB TXT) [file pone.0006536.s012.txt]

Title: Negatively connected diseases
instance_id1	instance_id2	mesh_sub1	mesh_sub2	level	score	corr
GDS1362.0.1	GDS2191.0.1	Cardiomyopathies	Bipolar Disorder	0	-1	NULL
GDS1362.0.1	GDS1665.0.1	Cardiomyopathies	Thyroid Neoplasms	0	-0.78	NULL
GDS1956.0.8	GDS1989.1.3.0	Muscular Dystrophy, Duchenne	Nevus	0	-0.77	NULL
GDS1362.0.1	GDS2118.0.2	Cardiomyopathies	Anemia, Sideroblastic	0	-0.75	NULL
GDS2118.0.3	GDS2649.2.5.1	HIV Infections	Anemia, Refractory, with Excess of Blasts	0	-0.75	NULL
GDS1362.0.1	GDS2737.0.1.4	Cardiomyopathies	Endometriosis	0	-0.71	NULL
GDS1220.0.1.3	GDS2609.0.1	Mesothelioma	Colorectal Neoplasms	1	-0.7	NULL
GDS1321.0.1	GDS2609.0.1	Colorectal Neoplasms	Barrett Esophagus	2	-0.7	NULL
GDS1362.0.2	GDS1850.0.1	Cardiomyopathy, Restrictive	Dental Caries	0	-0.68	NULL
GDS1956.0.7	GDS1989.1.3.0	Muscular Dystrophies	Nevus	0	-0.68	NULL
GDS1362.0.1	GDS1956.0.4	Cardiomyopathies	Spastic Paraplegia, Hereditary	0	-0.68	NULL
GDS2643.0.3.5	GDS651.0.1	Multiple Myeloma	Cardiomyopathy, Dilated	1	-0.67	NULL
GDS2250.0.3	GDS2397.0.1	Carcinoma, Basal Cell	Myelofibrosis	0	-0.67	NULL
GDS1956.0.4	GDS2250.0.2	Spastic Paraplegia, Hereditary	Carcinoma, Ductal, Breast	0	-0.67	NULL
GDS1956.0.2	GDS2142.0.1	Dermatomyositis	Cystic Fibrosis	0	-0.67	NULL
GDS1362.0.1	GDS1850.0.1	Cardiomyopathies	Dental Caries	0	-0.67	NULL
GDS1850.0.1	GDS2142.0.2	Dental Caries	Cystic Fibrosis	0	-0.66	NULL
GDS1850.0.1	GDS2643.0.3.5	Multiple Myeloma	Dental Caries	0	-0.66	NULL
GDS1685.0.1	GDS2609.0.1	Colorectal Neoplasms	Fibromatosis, Gingival	0	-0.66	NULL
GDS1989.1.2.0	GDS2153.0.1	Dermatomyositis	Nevus	0	-0.66	NULL
GDS1331.0.1	GDS2432.0.1	Huntington Disease	Adenoma	0	-0.65	NULL
GDS1362.0.2	GDS1665.0.1	Cardiomyopathy, Restrictive	Thyroid Neoplasms	0	-0.65	NULL
GDS1312.0.1	GDS1362.0.1	Cardiomyopathies	Carcinoma	0	-0.65	NULL
GDS2250.0.1	GDS2609.0.1	Carcinoma	Colorectal Neoplasms	1	-0.64	NULL
GDS1956.0.11	GDS1989.1.2.0	Muscular Diseases	Nevus	0	-0.63	NULL
GDS1362.0.1	GDS1989.1.3.0	Cardiomyopathies	Nevus	0	-0.63	NULL
GDS1956.0.2	GDS2432.0.1	Dermatomyositis	Adenoma	0	-0.61	NULL
GDS2142.0.1	GDS2643.0.3.5	Multiple Myeloma	Cystic Fibrosis	0	-0.61	NULL
GDS1850.0.1	GDS2397.0.1	Dental Caries	Myelofibrosis	0	-0.6	NULL
GDS1062.2.3.0	GDS1956.0.2	Dermatomyositis	Neoplasm Metastasis	0	-0.6	NULL
GDS1746.2.4.0	GDS2609.0.1	Prostatic Neoplasms	Colorectal Neoplasms	2	-0.59	NULL
GDS2190.0.1	GDS2250.0.2	Bipolar Disorder	Carcinoma, Ductal, Breast	0	-0.59	NULL
GDS2397.0.1	GDS2418.0.1	Cervical Intraepithelial Neoplasia	Myelofibrosis	0	-0.59	NULL
GDS1850.0.1	GDS2205.0.1	Cardiomyopathy, Dilated	Dental Caries	0	-0.59	NULL
GDS1480.0.1	GDS2649.2.5.1	HIV Infections	Obesity	0	-0.59	NULL
GDS1956.0.6	GDS1989.1.3.0	Muscular Dystrophy, Emery-Dreifuss	Nevus	0	-0.58	NULL
GDS1362.0.1	GDS1746.2.4.0	Cardiomyopathies	Prostatic Neoplasms	0	-0.58	NULL
GDS1956.0.5	GDS1989.1.2.0	Muscular Dystrophy, Facioscapulohumeral	Nevus	0	-0.58	NULL
GDS1615.0.1	GDS2643.0.2.4	Colitis, Ulcerative	Leukemia, Lymphocytic, Chronic, B-Cell	0	-0.57	NULL
GDS1362.0.2	GDS1956.0.10	Cardiomyopathy, Restrictive	Muscular Diseases	0	-0.57	NULL
GDS1362.0.1	GDS2118.0.3	Cardiomyopathies	Anemia, Refractory, with Excess of Blasts	0	-0.57	NULL
GDS2142.0.1	GDS268.0.2	Cystic Fibrosis	Obesity, Morbid	0	-0.57	NULL
GDS2609.0.1	GDS2649.2.5.1	HIV Infections	Colorectal Neoplasms	0	-0.57	NULL
GDS1062.2.3.0	GDS2418.0.1	Cervical Intraepithelial Neoplasia	Neoplasm Metastasis	1	-0.57	NULL
GDS2643.0.3.5	GDS810.0.3	Multiple Myeloma	Alzheimer Disease	0	-0.56	NULL
GDS1362.0.2	GDS1971.0.1	Cardiomyopathy, Restrictive	Malaria	0	-0.56	NULL
GDS1439.0.2	GDS2609.0.1	Neoplasm Metastasis	Colorectal Neoplasms	1	-0.56	NULL
GDS1956.0.7	GDS289.0.1	Muscular Dystrophies	Pulmonary Disease, Chronic Obstructive	0	-0.56	NULL
GDS2397.0.1	GDS2737.0.1.3	Endometriosis	Myelofibrosis	0	-0.56	NULL
GDS1665.0.1	GDS2643.0.3.5	Multiple Myeloma	Thyroid Neoplasms	1	-0.55	NULL
GDS1312.0.1	GDS1321.0.2	Adenocarcinoma	Carcinoma	4	-0.55	NULL
GDS1321.0.1	GDS484.0.1	Leiomyoma	Barrett Esophagus	0	-0.55	NULL
GDS2190.0.1	GDS2250.0.3	Bipolar Disorder	Carcinoma, Basal Cell	0	-0.54	NULL
GDS1376.2.3.1	GDS2191.0.1	Thrombocythemia, Hemorrhagic	Bipolar Disorder	0	-0.54	NULL
GDS2190.0.1	GDS2643.0.3.5	Multiple Myeloma	Bipolar Disorder	0	-0.54	NULL
GDS1956.0.6	GDS2250.0.3	Muscular Dystrophy, Emery-Dreifuss	Carcinoma, Basal Cell	0	-0.53	NULL
GDS1331.0.1	GDS2118.0.2	Huntington Disease	Anemia, Sideroblastic	0	-0.53	NULL
GDS1362.0.2	GDS1615.0.2	Cardiomyopathy, Restrictive	Crohn Disease	0	-0.53	NULL
GDS1746.2.3.0	GDS737.0.1	Prostatic Hyperplasia	Emphysema	0	-0.53	NULL
GDS1362.0.1	GDS810.0.3	Cardiomyopathies	Alzheimer Disease	0	-0.53	NULL
GDS1362.0.1	GDS1746.2.3.0	Cardiomyopathies	Prostatic Hyperplasia	0	-0.53	NULL
GDS1956.0.5	GDS810.0.1	Muscular Dystrophy, Facioscapulohumeral	Alzheimer Disease	1	-0.53	NULL
GDS2190.0.1	GDS2250.0.1	Bipolar Disorder	Carcinoma	0	-0.53	NULL
GDS1376.2.3.1	GDS1850.0.1	Thrombocythemia, Hemorrhagic	Dental Caries	0	-0.53	NULL
GDS1956.0.2	GDS651.0.1	Cardiomyopathy, Dilated	Dermatomyositis	0	-0.53	NULL
GDS2200.0.1	GDS2643.0.3.5	Multiple Myeloma	Keratosis	0	-0.53	NULL
GDS1665.0.1	GDS2142.0.2	Cystic Fibrosis	Thyroid Neoplasms	0	-0.53	NULL
GDS2250.0.3	GDS2609.0.1	Carcinoma, Basal Cell	Colorectal Neoplasms	1	-0.52	NULL
GDS1956.0.6	GDS2250.0.1	Muscular Dystrophy, Emery-Dreifuss	Carcinoma	0	-0.52	NULL
GDS1362.0.2	GDS2191.0.1	Cardiomyopathy, Restrictive	Bipolar Disorder	0	-0.52	NULL
GDS1615.0.2	GDS2649.2.5.0	Crohn Disease	HIV Infections	0	-0.52	NULL
GDS1989.1.4.0	GDS2142.0.2	Cystic Fibrosis	Melanoma	0	-0.52	NULL
GDS1321.0.2	GDS1746.2.4.0	Prostatic Neoplasms	Adenocarcinoma	1	-0.52	NULL
GDS2118.0.3	GDS2643.0.1.4	Waldenstrom Macroglobulinemia	Anemia, Refractory, with Excess of Blasts	2	-0.52	NULL
GDS2643.0.3.5	GDS2737.0.1.4	Multiple Myeloma	Endometriosis	0	-0.51	NULL
GDS1439.0.2	GDS737.0.1	Neoplasm Metastasis	Emphysema	2	-0.51	NULL
GDS1321.0.2	GDS1375.0.1	Adenocarcinoma	Nevus	2	-0.51	NULL
GDS1362.0.1	GDS1989.1.4.0	Cardiomyopathies	Melanoma	0	-0.51	NULL
GDS1375.0.2	GDS1956.0.6	Muscular Dystrophy, Emery-Dreifuss	Melanoma	0	-0.51	NULL
GDS1282.0.2	GDS1746.2.4.0	Prostatic Neoplasms	Sarcoma, Clear Cell	1	-0.51	NULL
GDS1746.2.4.0	GDS737.0.1	Emphysema	Prostatic Neoplasms	0	-0.51	NULL
GDS1312.0.1	GDS1956.0.5	Muscular Dystrophy, Facioscapulohumeral	Carcinoma	0	-0.51	NULL
GDS1331.0.1	GDS1971.0.1	Huntington Disease	Malaria	0	-0.5	NULL
GDS1362.0.2	GDS1956.0.4	Cardiomyopathy, Restrictive	Spastic Paraplegia, Hereditary	0	-0.5	NULL
GDS1956.0.2	GDS2190.0.1	Dermatomyositis	Bipolar Disorder	0	-0.5	NULL
GDS1956.0.10	GDS289.0.1	Muscular Diseases	Pulmonary Disease, Chronic Obstructive	0	-0.5	NULL
GDS1376.2.3.1	GDS1989.1.2.0	Thrombocythemia, Hemorrhagic	Nevus	0	-0.5	NULL
GDS1917.0.1	GDS810.0.1	Alzheimer Disease	Schizophrenia	1	-0.5	NULL
GDS1062.2.3.0	GDS2200.0.2	Carcinoma, Squamous Cell	Neoplasm Metastasis	1	-0.5	NULL
GDS2118.0.3	GDS2609.0.1	Anemia, Refractory, with Excess of Blasts	Colorectal Neoplasms	0	-0.49	NULL
GDS1956.0.7	GDS268.0.1	Muscular Dystrophies	Obesity	0	-0.49	NULL
GDS1376.2.3.1	GDS1665.0.1	Thrombocythemia, Hemorrhagic	Thyroid Neoplasms	0	-0.49	NULL
GDS1375.0.1	GDS2609.0.1	Colorectal Neoplasms	Nevus	1	-0.49	NULL
GDS1321.0.2	GDS2609.0.1	Colorectal Neoplasms	Adenocarcinoma	1	-0.49	NULL
GDS1362.0.1	GDS2617.0.1	Carcinoma	Cardiomyopathies	0	-0.49	NULL
GDS1956.0.6	GDS2617.0.1	Carcinoma	Muscular Dystrophy, Emery-Dreifuss	0	-0.49	NULL
GDS1956.0.1	GDS1989.1.2.0	Nevus	Myopathy, Central Core	0	-0.49	NULL
GDS1685.0.1	GDS1956.0.5	Muscular Dystrophy, Facioscapulohumeral	Fibromatosis, Gingival	1	-0.49	NULL
GDS1956.0.4	GDS2154.0.1	Cardiomyopathy, Dilated	Spastic Paraplegia, Hereditary	0	-0.49	NULL
GDS1956.0.5	GDS484.0.1	Leiomyoma	Muscular Dystrophy, Facioscapulohumeral	0	-0.49	NULL
GDS1321.0.1	GDS1375.0.1	Barrett Esophagus	Nevus	0	-0.48	NULL
GDS2142.0.2	GDS2609.0.1	Cystic Fibrosis	Colorectal Neoplasms	1	-0.48	NULL
GDS1362.0.1	GDS2432.0.1	Cardiomyopathies	Adenoma	0	-0.48	NULL
GDS1956.0.1	GDS1989.1.3.0	Myopathy, Central Core	Nevus	0	-0.48	NULL
GDS1665.0.1	GDS2118.0.3	Anemia, Refractory, with Excess of Blasts	Thyroid Neoplasms	0	-0.48	NULL
GDS2118.0.1	GDS2643.0.1.4	Waldenstrom Macroglobulinemia	Anemia, Refractory	2	-0.48	NULL
GDS1615.0.2	GDS1956.0.2	Dermatomyositis	Crohn Disease	0	-0.48	NULL
GDS2118.0.3	GDS2737.0.1.3	Endometriosis	Anemia, Refractory, with Excess of Blasts	0	-0.48	NULL
GDS2397.0.1	GDS2649.3.5.1	HIV Infections	Myelofibrosis	0	-0.48	NULL
GDS1956.0.6	GDS2737.0.1.4	Muscular Dystrophy, Emery-Dreifuss	Endometriosis	0	-0.47	NULL
GDS1362.0.2	GDS1989.1.4.0	Cardiomyopathy, Restrictive	Melanoma	0	-0.47	NULL
GDS1439.0.2	GDS1480.0.1	Neoplasm Metastasis	Obesity	1	-0.47	NULL
GDS1282.0.2	GDS1480.0.1	Sarcoma, Clear Cell	Obesity	0	-0.47	NULL
GDS1956.0.2	GDS810.0.1	Dermatomyositis	Alzheimer Disease	1	-0.47	NULL
GDS1375.0.1	GDS2153.0.1	Nevus	Dermatomyositis	0	-0.47	NULL
GDS1362.0.1	GDS1971.0.1	Cardiomyopathies	Malaria	0	-0.47	NULL
GDS1312.0.1	GDS1362.0.2	Carcinoma	Cardiomyopathy, Restrictive	0	-0.47	NULL
GDS2190.0.1	GDS2418.0.1	Bipolar Disorder	Cervical Intraepithelial Neoplasia	0	-0.47	NULL
GDS1376.2.3.1	GDS810.0.1	Thrombocythemia, Hemorrhagic	Alzheimer Disease	0	-0.47	NULL
GDS1259.0.1	GDS2649.4.5.0	Dermatomyositis	HIV Infections	0	-0.47	NULL
GDS1956.0.6	GDS2649.3.5.1	Muscular Dystrophy, Emery-Dreifuss	HIV Infections	0	-0.47	NULL
GDS1362.0.1	GDS2649.3.5.1	Cardiomyopathies	HIV Infections	0	-0.47	NULL
GDS1480.0.1	GDS2418.0.1	Cervical Intraepithelial Neoplasia	Obesity	0	-0.47	NULL
GDS1257.0.1	GDS2250.0.2	Carcinoma, Ductal, Breast	Hemoglobin SC Disease	0	-0.47	NULL
GDS1989.1.4.0	GDS2609.0.1	Colorectal Neoplasms	Melanoma	1	-0.47	NULL
GDS1989.1.4.0	GDS2397.0.1	Myelofibrosis	Melanoma	0	-0.47	NULL
GDS1989.1.4.0	GDS2205.0.1	Cardiomyopathy, Dilated	Melanoma	0	-0.47	NULL
GDS1282.0.2	GDS2118.0.2	Anemia, Sideroblastic	Sarcoma, Clear Cell	0	-0.47	NULL
GDS1375.0.2	GDS1956.0.5	Muscular Dystrophy, Facioscapulohumeral	Melanoma	0	-0.47	NULL
GDS2084.0.1	GDS2154.0.1	Cardiomyopathy, Dilated	Polycystic Ovary Syndrome	0	-0.47	NULL
GDS1259.0.1	GDS2142.0.1	Cystic Fibrosis	Dermatomyositis	0	-0.47	NULL
GDS1362.0.2	GDS2649.3.5.1	HIV Infections	Cardiomyopathy, Restrictive	0	-0.47	NULL
GDS1062.2.3.0	GDS2643.0.1.5	Waldenstrom Macroglobulinemia	Neoplasm Metastasis	1	-0.47	NULL
GDS2200.0.1	GDS289.0.1	Keratosis	Pulmonary Disease, Chronic Obstructive	0	-0.46	NULL
GDS1257.0.2	GDS1746.2.4.0	Hemoglobin SC Disease	Prostatic Neoplasms	0	-0.46	NULL
GDS1956.0.6	GDS2200.0.1	Muscular Dystrophy, Emery-Dreifuss	Keratosis	0	-0.46	NULL
GDS1362.0.1	GDS651.0.1	Cardiomyopathies	Cardiomyopathy, Dilated	3	-0.46	NULL
GDS1331.0.1	GDS2649.4.5.0	Huntington Disease	HIV Infections	0	-0.46	NULL
GDS1746.2.4.0	GDS484.0.1	Prostatic Neoplasms	Leiomyoma	1	-0.46	NULL
GDS1956.0.6	GDS651.0.1	Cardiomyopathy, Dilated	Muscular Dystrophy, Emery-Dreifuss	0	-0.46	NULL
GDS1956.0.4	GDS2643.0.3.5	Multiple Myeloma	Spastic Paraplegia, Hereditary	0	-0.46	NULL
GDS1439.0.2	GDS1956.0.11	Muscular Diseases	Neoplasm Metastasis	0	-0.46	NULL
GDS1956.0.5	GDS2737.0.1.4	Endometriosis	Muscular Dystrophy, Facioscapulohumeral	0	-0.46	NULL
GDS1375.0.1	GDS2142.0.1	Cystic Fibrosis	Nevus	0	-0.46	NULL
GDS1956.0.5	GDS2649.4.5.0	HIV Infections	Muscular Dystrophy, Facioscapulohumeral	0	-0.46	NULL
GDS2635.0.3	GDS2649.4.5.0	HIV Infections	Carcinoma, Ductal	0	-0.46	NULL
GDS2142.0.2	GDS2200.0.1	Cystic Fibrosis	Keratosis	0	NULL	-0.4568
GDS1331.0.1	GDS1956.0.4	Huntington Disease	Spastic Paraplegia, Hereditary	3	NULL	-0.4371
GDS1746.2.4.0	GDS2635.0.2	Prostatic Neoplasms	Carcinoma, Lobular	1	NULL	-0.4236
GDS1259.0.1	GDS651.0.1	Dermatomyositis	Cardiomyopathy, Dilated	0	NULL	-0.4225
GDS1956.0.3	GDS2191.0.1	Amyotrophic Lateral Sclerosis	Bipolar Disorder	0	NULL	-0.4137
GDS1331.0.1	GDS2191.0.1	Huntington Disease	Bipolar Disorder	1	NULL	-0.4111
GDS2142.0.1	GDS2617.0.1	Cystic Fibrosis	Carcinoma	0	NULL	-0.4019
GDS1062.2.3.0	GDS1220.0.1.3	Neoplasm Metastasis	Mesothelioma	1	NULL	-0.3926
GDS1062.2.3.0	GDS2153.0.1	Neoplasm Metastasis	Dermatomyositis	0	NULL	-0.386
GDS2142.0.2	GDS2635.0.2	Cystic Fibrosis	Carcinoma, Lobular	0	NULL	-0.3675
GDS2142.0.2	GDS2635.0.3	Cystic Fibrosis	Carcinoma, Ductal	0	NULL	-0.367
GDS1331.0.1	GDS2142.0.1	Huntington Disease	Cystic Fibrosis	2	NULL	-0.3652
GDS1956.0.3	GDS651.0.1	Amyotrophic Lateral Sclerosis	Cardiomyopathy, Dilated	0	NULL	-0.3403
GDS2142.0.2	GDS2191.0.1	Cystic Fibrosis	Bipolar Disorder	0	NULL	-0.3362
GDS2190.0.1	GDS2635.0.3	Bipolar Disorder	Carcinoma, Ductal	0	NULL	-0.3347
GDS1956.0.5	GDS651.0.1	Muscular Dystrophy, Facioscapulohumeral	Cardiomyopathy, Dilated	0	NULL	-0.3305
GDS1220.0.1.3	GDS651.0.1	Mesothelioma	Cardiomyopathy, Dilated	0	NULL	-0.3278
GDS1746.2.4.0	GDS1956.0.5	Prostatic Neoplasms	Muscular Dystrophy, Facioscapulohumeral	0	NULL	-0.3197
GDS1956.0.5	GDS2142.0.1	Muscular Dystrophy, Facioscapulohumeral	Cystic Fibrosis	2	NULL	-0.3162
GDS1956.0.4	GDS2142.0.2	Spastic Paraplegia, Hereditary	Cystic Fibrosis	2	NULL	-0.3152
GDS1956.0.1	GDS651.0.1	Myopathy, Central Core	Cardiomyopathy, Dilated	0	NULL	-0.3143
GDS1062.2.3.0	GDS1376.2.3.1	Neoplasm Metastasis	Thrombocythemia, Hemorrhagic	0	NULL	-0.3136
GDS1956.0.3	GDS2737.0.1.4	Amyotrophic Lateral Sclerosis	Endometriosis	0	NULL	-0.308
GDS1376.2.3.1	GDS651.0.1	Thrombocythemia, Hemorrhagic	Cardiomyopathy, Dilated	0	NULL	-0.3054
GDS1956.0.5	GDS2191.0.1	Muscular Dystrophy, Facioscapulohumeral	Bipolar Disorder	0	NULL	-0.3006
