# Supplementary material for: Human Disease-Drug Network Based on Genomic Expression Profiles
Source: PLoS One. 2009 Aug 6;4(8):e6536. doi: 10.1371/journal.pone.0006536 (PMC2715883; doi:10.1371/journal.pone.0006536)
Supplement: Table S13 — GDS datasets (0.03 MB TXT) [file pone.0006536.s013.txt]

Title: GDS datasets


1: GDS2852 record: Interleukin 13 effect on bronchial cell line: time course [Homo sapiens]
2: GDS2767 record: Blood response to various beverages: time course [Homo sapiens]
3: GDS2758 record: Hypoxia and 2-oxoglutrate-dependent dioxygenase inhibition (HG-U133A) [Homo sapiens]
4: GDS2744 record: Dioxin effect on breast cancer cell line (HG-U133A) [Homo sapiens]
5: GDS2723 record: Primary immunodeficiency syndrome: B cells [Homo sapiens]
6: GDS2705 record: PPARgamma agonist and platinum-based drug effect on adenocarcinoma cell line [Homo sapiens]
7: GDS2682 record: Conjunctiva and cornea comparison [Homo sapiens]
8: GDS2655 record: Fetal and adult reticulocytes (HG-U133A) [Homo sapiens]
9: GDS2649 record: HIV infection effect on CD4+ and CD8+ T cells [Homo sapiens]
10: GDS2643 record: Waldenstrom's macroglobulinemia: B lymphocytes and plasma cells [Homo sapiens]
11: GDS2623 record: Epidermal growth factor effect on cervical carcinoma cell line: time course [Homo sapiens]
12: GDS2618 record: Tumorigenic breast cancer cells (HG-U133B) [Homo sapiens]
13: GDS2617 record: Tumorigenic breast cancer cells (HG-U133A) [Homo sapiens]
14: GDS2444 record: Dichloroacetate effect on cultured lung carcinoma and glioblastoma cells [Homo sapiens]
15: GDS2429 record: Monocyte differentiation to macrophage and subsequent polarization (HG-U133A) [Homo sapiens]
16: GDS2428 record: DNA demethylation effect on glioblastoma cultures [Homo sapiens]
17: GDS2397 record: Idiopathic myelofibrosis: hematopoietic CD34+ stem cells [Homo sapiens]
18: GDS2395 record: Epidermal stem cell and transit-amplifying cell (HG-U133A) [Homo sapiens]
19: GDS2381 record: Atopic dermatitis (HG-U133A) [Homo sapiens]
20: GDS2378 record: UTP and alpha-chemokine CXCL12 effect on CD34+ hematopoietic stem cells [Homo sapiens]
21: GDS2373 record: Squamous cell lung carcinomas [Homo sapiens]
22: GDS2367 record: Tamoxifen effect on breast cancer cell line expressing estrogen receptor alpha and beta [Homo sapiens]
23: GDS2366 record: Preadipocytes from anatomically separate fat depots (HG-U133A) [Homo sapiens]
24: GDS2362 record: Presymptomatic and symptomatic malaria: peripheral blood mononuclear cells [Homo sapiens]
25: GDS2358 record: DJ-1 knockdown effect on lung carcinoma cell line [Homo sapiens]
26: GDS2341 record: Type I and Type II interferons effect on lung epithelial cell line: time course [Homo sapiens]
27: GDS2333 record: Neisseria meningitidis non-adherent mutant infected umbilical vein endothelial cells: time course [Homo sapiens]
28: GDS2332 record: Neisseria meningitidis non-adherent mutant infected umbilical vein endothelial cells [Homo sapiens]
29: GDS2324 record: Low concentrations of 17beta-estradiol effect on breast cancer cell line [Homo sapiens]
30: GDS2323 record: Estrogen-starved breast cancer cell line: time course [Homo sapiens]
31: GDS2297 record: Gefitinib effect on various non-small cell lung cancer cell lines (HG-U133A)  [Homo sapiens]
32: GDS2287 record: Airway epithelial cell response to Pseudomonas aeruginosa rsmA mutant infection [Homo sapiens]
33: GDS2255 record: Transmigrated neutrophils in the alveolar space of endotoxin-exposed lung [Homo sapiens]
34: GDS2246 record: Uterine fibroids with mutated fumarate hydratase (II) [Homo sapiens]
35: GDS2245 record: Uterine fibroids with mutated fumarate hydratase (I) [Homo sapiens]
36: GDS2244 record: Melanoma cell line response to E2F-1 overexpression and doxorubicin treatment [Homo sapiens]
37: GDS2241 record: Trophoblast cell lines [Homo sapiens]
38: GDS2239 record: Hepatitis C virus core protein effect on hepatocyte cell line [Homo sapiens]
39: GDS2214 record: Septic neutrophil response to lipopolysaccharide and high mobility group box 1 protein [Homo sapiens]
40: GDS2205 record: Dilated cardiomyopathy: left ventricle [Homo sapiens]
41: GDS2201 record: Serrated and conventional adenocarcinomas [Homo sapiens]
42: GDS2200 record: Non-melanoma skin cancer [Homo sapiens]
43: GDS2193 record: Sry-related high mobility group box 4 knockdown effect on adenoid cystic carcinoma cells [Homo sapiens]
44: GDS2191 record: Bipolar disorder: orbitofrontal cortex [Homo sapiens]
45: GDS2190 record: Bipolar disorder: dorsolateral prefrontal cortex  [Homo sapiens]
46: GDS2175 record: Cockayne syndrome group B protein-null fibroblast rescue (HG-U133A) [Homo sapiens]
47: GDS2168 record: HIV viremia effect on monocytes [Homo sapiens]
48: GDS2153 record: Dermatomyositis [Homo sapiens]
49: GDS2142 record: Cystic fibrosis patients with mild and severe lung disease: nasal respiratory epithelium (HG-U133A) [Homo sapiens]
50: GDS2113 record: Pheochromocytomas of various genetic origins [Homo sapiens]
51: GDS2110 record: Adrenal gland across a 24-hour period [Macaca mulatta Homo sapiens]
52: GDS2097 record: Glucocorticoid receptor activation effect on breast cancer cells: time course (series 3) [Homo sapiens]
53: GDS2096 record: Glucocorticoid receptor activation effect on breast cancer cells: time course (series 2) [Homo sapiens]
54: GDS2095 record: Glucocorticoid receptor activation effect on breast cancer cells: time course (series 1) [Homo sapiens]
55: GDS2090 record: Sphingosine 1-phosphate effect on glioblastoma cells [Homo sapiens]
56: GDS2086 record: Transcription factor p63 inactivation effect on squamous cells (HG-U133A) [Homo sapiens]
57: GDS2084 record: Polycystic ovary syndrome: adipose tissue [Homo sapiens]
58: GDS2057 record: Androgen receptor modulator effect: time course (HG-U133A) [Homo sapiens]
59: GDS2055 record: Skeletal muscle types (HG-U133A) [Homo sapiens]
60: GDS2049 record: Glycosylphosphatidylinositol-specific phospholipase D overexpression effect on hepatoma cells: time course [Homo sapiens]
61: GDS2045 record: Ductal carcinoma in situ to invasive ductal carcinoma progression (HG-U133A) [Homo sapiens]
62: GDS2042 record: Celiac disease: intraepithelial cytotoxic T lymphocytes [Homo sapiens]
63: GDS2039 record: Endothelial cell morphogenesis (HG-U133A) [Homo sapiens]
64: GDS2021 record: Coronary smooth muscle cell response to beta-1 receptor blockers metoprolol and nebivolol [Homo sapiens]
65: GDS2014 record: Ulcerative colitis [Homo sapiens]
66: GDS2008 record: Sustained EGR1 expression in endothelial cells: time course (HG-U133A) [Homo sapiens]
67: GDS2007 record: Fibrosarcoma cell line response to various cytostatic drugs [Homo sapiens]
68: GDS1979 record: Amyloid precursor protein intracellular domain effect on neural cells [Homo sapiens]
69: GDS1975 record: Gliomas of grades III and IV (HG-U133A) [Homo sapiens]
70: GDS1972 record: RNAlater preservative effect on uterine myometrium: time course [Homo sapiens]
71: GDS1971 record: Uncomplicated and complicated malaria: whole blood [Homo sapiens]
72: GDS1965 record: Melanocyte to melanoma transformation [Homo sapiens]
73: GDS1956 record: Various muscle diseases (HG-U133A) [Homo sapiens]
74: GDS1942 record: Transgenic Krüppel-like factor 4 induction: time course [Homo sapiens]
75: GDS1926 record: Leukotriene D4 and thrombin effect on endothelial cells: time course [Homo sapiens]
76: GDS1925 record: Estrogen receptor alpha positive breast cancer cells response to hyperactivation of MAPK pathway [Homo sapiens]
77: GDS1902 record: Cyanobacterial metabolite apratoxin A cytotoxic effect on colon adenocarcinoma cells: time course and dose response [Homo sapiens]
78: GDS1886 record: Moderate hypothermia effect in vitro [Homo sapiens]
79: GDS1873 record: Antiestrogen and aromatase inhibitor effect on breast cancer cells  [Homo sapiens]
80: GDS1850 record: Carious pulpal tissue [Homo sapiens]
81: GDS1841 record: Chronic endoplasmic reticulum stress imposed by misfolded surfactant protein C (HG-U133A) [Homo sapiens]
82: GDS1815 record: High-grade gliomas (HG-U133A) [Homo sapiens]
83: GDS1806 record: Modeled microgravity effect on activated T lymphocytes [Homo sapiens]
84: GDS1791 record: Wilms' tumor [Homo sapiens]
85: GDS1783 record: Vascular smooth muscle response to voltage-dependent and store-operated calcium channel activation [Homo sapiens]
86: GDS1781 record: RNAlater preservative effect on lymph-node negative breast and Dukes' B colon tumor samples [Homo sapiens]
87: GDS1780 record: Colorectal cancer progression: polysomal mRNA profiles [Homo sapiens]
88: GDS1775 record: Major leukocyte types [Homo sapiens]
89: GDS1758 record: Pterygium [Homo sapiens]
90: GDS1750 record: Mantle cell lymphoma cell lines (HG-U133A) [Homo sapiens]
91: GDS1746 record: Primary epithelial cell cultures from prostate tumors [Homo sapiens]
92: GDS1736 record: Arachidonic acid effect on prostate cancer cells [Homo sapiens]
93: GDS1713 record: Ewing family tumor and neuroblastoma comparison [Homo sapiens]
94: GDS1688 record: Various lung cancer cell lines [Homo sapiens]
95: GDS1684 record: Cardiac allograft rejection: time course [Homo sapiens]
96: GDS1672 record: Keratinocyte stem cell–enriched hair follicle bulge cells [Homo sapiens]
97: GDS1664 record: Parathyroid hormone-related protein knockdown effect on breast cancer cells [Homo sapiens]
98: GDS1663 record: Expression data from different research centers [Homo sapiens]
99: GDS1637 record: Oncogene-induced sensescence in vitro model [Homo sapiens]
100: GDS1630 record: Immortalized endothelial cell line response to atorvastatin [Homo sapiens]
101: GDS1618 record: Lymph node and tonsil comparison [Homo sapiens]
102: GDS1615 record: Ulcerative colitis and Crohn's disease comparison: peripheral blood mononuclear cells [Homo sapiens]
103: GDS1584 record: Oral squamous cell carcinoma [Homo sapiens]
104: GDS1574 record: Endotoxin effect on leukocytes: time course (HG-U133A) [Homo sapiens]
105: GDS1558 record: Permanent atrial fibrillation (HG-U133A) [Homo sapiens]
106: GDS1556 record: Atrial and ventricular myocardium comparison (HG-U133A) [Homo sapiens]
107: GDS1549 record: Estrogen effect on estrogen receptor alpha positive breast cancer cell lines [Homo sapiens]
108: GDS1548 record: Neuroblastoma cell lines [Homo sapiens]
109: GDS1543 record: Tumor necrosis factor effect on microvascular endothelial cells [Homo sapiens]
110: GDS1542 record: Tumor necrosis factor effect on macrovascular umbilical vein endothelial cells [Homo sapiens]
111: GDS1505 record: Cultured skin substitute [Homo sapiens]
112: GDS1503 record: Hutchinson-Gilford progeria syndrome: fibroblast (HG-U133A) [Homo sapiens]
113: GDS1499 record: Hepatocyte nuclear factor 1beta mutant overexpression effect on embryonic kidney cells [Homo sapiens]
114: GDS1480 record: Obesity: preadipocyte expression profile (HG-U133A) [Homo sapiens]
115: GDS1479 record: Carcinoma in situ lesions of the urinary bladder [Homo sapiens]
116: GDS1478 record: Intestinal epithelial cell response to probiotic Escherichia coli strain Nissle 1917 [Homo sapiens]
117: GDS1477 record: Transcription factor FoxM1 inactivation effect on breast cancer cell [Homo sapiens]
118: GDS1476 record: Uterine fibroids with fumarate hydratase mutations [Homo sapiens]
119: GDS1461 record: Retinoic acid effect on conjunctival epithelial cells: time course [Homo sapiens]
120: GDS1453 record: Camptothecin effect on renal epithelial cell line and HIV transduction [Homo sapiens]
121: GDS1447 record: Bronchial epithelial cell response to vanadium and zinc [Homo sapiens]
122: GDS1438 record: Kidneys removed by laparoscopic donor nephrectomy  [Homo sapiens]
123: GDS1428 record: Neutrophil response to Anaplasma phagocytophilum infection: time course [Homo sapiens]
124: GDS1426 record: Transcription factor HNF4alpha role in renal cell carcinoma [Homo sapiens]
125: GDS1423 record: Lunasin effect on prostate epithelial cells [Homo sapiens]
126: GDS1414 record: Candoxin effect on glial cells: time course [Homo sapiens]
127: GDS1405 record: Pulmonary type II cell differentiation [Homo sapiens]
128: GDS1401 record: CD34+ hematopoietic cells expanded in artificial matrix of fibrillar collagen I [Homo sapiens]
129: GDS1397 record: T cells infected with an HIV-based vector [Homo sapiens]
130: GDS1392 record: Myelodysplastic syndrome [Homo sapiens]
131: GDS1390 record: Prostate cancer progression after androgen ablation [Homo sapiens]
132: GDS1386 record: Colorectal carcinoma subtype with microsatellite instability (HG-U133A) [Homo sapiens]
133: GDS1384 record: c-Myb and its oncogenic variant v-Myb [Homo sapiens]
134: GDS1380 record: Glioblastoma pseudopalisading cells [Homo sapiens]
135: GDS1376 record: Essential thrombocythemia [Homo sapiens]
136: GDS1375 record: Cutaneous malignant melanoma [Homo sapiens]
137: GDS1373 record: Peroxisome proliferator-activated receptor subtype activation effect on liver cell [Homo sapiens]
138: GDS1362 record: Ischemic and nonischemic cardiomyopathy comparison [Homo sapiens]
139: GDS1355 record: Pancreatic ductal carcinoma (HG-U133A) [Homo sapiens]
140: GDS1353 record: Glucocorticoid effect on lens epithelial cells: time course [Homo sapiens]
141: GDS1340 record: Exercise effect on aged muscle [Homo sapiens]
142: GDS1333 record: Duchenne Muscular Dystrophy response to oxandrolone (HG-U133A) [Homo sapiens]
143: GDS1331 record: Huntington's disease: peripheral blood expression profile (HG-U133A) [Homo sapiens]
144: GDS1329 record: Molecular apocrine breast tumors [Homo sapiens]
145: GDS1327 record: Lens epithelial and lens cortical fiber cell comparison [Homo sapiens]
146: GDS1326 record: Breast cancer cells reexpressing estrogen receptor alpha response to 17beta-estradiol [Homo sapiens]
147: GDS1325 record: Telomerase reverse transcriptase overexpression effect on CD4+ lymphocytes [Homo sapiens]
148: GDS1324 record: T-cell acute lymphoblastic leukemia with CALM-AF10 fusion [Homo sapiens]
149: GDS1321 record: Barrett's metaplasia progression to adenocarcinoma [Homo sapiens]
150: GDS1317 record: Umbilical vein endothelial cell response to shear stress and intraluminal pressure [Homo sapiens]
151: GDS1314 record: Malignant melanoma cell lines [Homo sapiens]
152: GDS1313 record: GFAP-negative lamina cribrosa cell response to TGF-beta1 [Homo sapiens]
153: GDS1312 record: Squamous lung cancer [Homo sapiens]
154: GDS1304 record: Cigarette smoking effect on small airway epithelium [Homo sapiens]
155: GDS1295 record: Lethal congenital contracture syndrome [Homo sapiens]
156: GDS1288 record: Mesenchymal precursor cells derived from embryonic stem cells [Homo sapiens]
157: GDS1287 record: Bone mineral density and circulating monocytes [Homo sapiens]
158: GDS1286 record: Esophageal cell response to low pH: time course [Homo sapiens]
159: GDS1284 record: Multiple myeloma molecular classification [Homo sapiens]
160: GDS1282 record: Clear cell sarcoma of the kidney [Homo sapiens]
161: GDS1259 record: Dermatomyositis [Homo sapiens]
162: GDS1257 record: Sickle cell plasma effect on pulmonary artery endothelial cells (HG-U133A) [Homo sapiens]
163: GDS1253 record: Pituitary adenoma subtypes [Homo sapiens]
164: GDS1250 record: Atypical ductal hyperplasia and breast cancer [Homo sapiens]
165: GDS1230 record: Hematopoietic stem cell and progenitor cell comparison (HG-U133A) [Homo sapiens]
166: GDS1220 record: Malignant pleural mesothelioma [Homo sapiens]
167: GDS1215 record: Acute myeloblastic leukemia cells response to all trans retinoic acid and valproic acid [Homo sapiens]
168: GDS1209 record: Sarcoma and hypoxia [Homo sapiens]
169: GDS1204 record: Lung cancer cell line response to motexafin gadolinium: time course [Homo sapiens]
170: GDS1096 record: Normal tissues of various types [Homo sapiens]
171: GDS1069 record: Homeobox gene HOXA5 induction: time course [Homo sapiens]
172: GDS1067 record: Plasma cell dyscrasias [Homo sapiens]
173: GDS1065 record: Mitochondrial encephalomyopathies associated with mitochondrial DNA mutations [Homo sapiens]
174: GDS1064 record: Acute myeloid leukemia subclasses [Homo sapiens]
175: GDS1063 record: Primary effusion lymphomas and associated viral infections [Homo sapiens]
176: GDS1062 record: Squamous cell carcinoma of the oral cavity with lymph node metastasis [Homo sapiens]
177: GDS1050 record: Valproic acid effect on theca cells (HG-U133A) [Homo sapiens]
178: GDS1041 record: CREB, CREMalpha, CREMtau2alpha, ATF2, and ATF2-small overexpression effect on myometrial cells [Homo sapiens]
179: GDS1036 record: Microglial cell response to interferon-gamma: time course [Homo sapiens]
180: GDS1023 record: Hematopoietic stem cell engraftment in goat [Homo sapiens Capra hircus]
181: GDS999 record: Bronchoalveolar lavage cells of lung transplant recipients with acute rejection [Homo sapiens]
182: GDS992 record: Endoplasmic reticulum membrane-associated genes in breast cancer cell line MCF-7 [Homo sapiens]
183: GDS987 record: Kidney transplant response to calcineurin inhibitor-free immunosuppression using sirolimus [Homo sapiens]
184: GDS962 record: Peripheral blood mononuclear cells and the effect of exercise [Homo sapiens]
185: GDS946 record: Familial combined hyperlipidemia [Homo sapiens]
186: GDS940 record: Kaposi sarcoma-associated herpesvirus infection of primary human dermal endothelial cells [Homo sapiens]
187: GDS917 record: Whole blood RNA isolation and leukocyte RNA purification: comparison of methods [Homo sapiens]
188: GDS916 record: Ewing family tumor histogenetic origin [Homo sapiens]
189: GDS914 record: Metabolic syndrome response to exercise intervention (HG-U133A) [Homo sapiens]
190: GDS906 record: Bladder smooth muscle cell response to mechanical stretch [Homo sapiens]
191: GDS901 record: Estrogen receptor alpha L540Q mutation effect on gene induction by estradiol: time course [Homo sapiens]
192: GDS885 record: Tumor cell response to topoisomerase poison camptothecin [Homo sapiens]
193: GDS860 record: Endothelin-1 effect on fibroblasts [Homo sapiens]
194: GDS858 record: Mucoid and motile Pseudomonas aeruginosa infected lung epithelial cell comparison [Homo sapiens]
195: GDS855 record: Transforming growth factor beta effect on CD34+ hematopoietic stem cells [Homo sapiens]
196: GDS834 record: Sindbis virus-induced cell death [Homo sapiens]
197: GDS826 record: Erythroid differentiation of erythroleukemia cell line induced by hemin: time course [Homo sapiens]
198: GDS820 record: Breast cancer cell expression profiles (HG-U133A) [Homo sapiens]
199: GDS810 record: Alzheimer's disease at various stages of severity [Homo sapiens]
200: GDS785 record: CD4+ T cell differentiation (HG-133A) [Homo sapiens]
201: GDS761 record: Essential thrombocythemia expression profiling [Homo sapiens]
202: GDS760 record: T-cell acute lymphoblastic leukemia and T-cell lymphoblastic lymphoma comparison [Homo sapiens]
203: GDS756 record: Colon cancer progression [Homo sapiens]
204: GDS749 record: Sarcopenia expression profiling [Homo sapiens]
205: GDS748 record: Beta-catenin S37A mutant effect on gene expression [Homo sapiens]
206: GDS738 record: Intervertebral disc cells and osmotic loading [Homo sapiens]
207: GDS737 record: Lung tissue from smokers with severe emphysema [Homo sapiens]
208: GDS731 record: Leukotriene LTD4 effect on macrophage and endothelial cells [Homo sapiens]
209: GDS730 record: In vitro fertilized embryo and adult tissue comparison [Homo sapiens Bos taurus]
210: GDS715 record: Acute myeloid leukemia cell differentiation induced by various drugs [Homo sapiens]
211: GDS690 record: Intestinal epithelial cell immune response [Homo sapiens]
212: GDS686 record: Store-operated calcium entry in HEK-293 cells [Homo sapiens]
213: GDS649 record: Inflammatory response of interleukin-1-stimulated endothelial cells [Homo sapiens]
214: GDS596 record: Large-scale analysis of the human transcriptome (HG-U133A) [Homo sapiens]
215: GDS564 record: Sex specific transcription in hypothalamus [Homo sapiens]
216: GDS562 record: Bone cell tissue culture on amino acid conjugated surfaces [Homo sapiens]
217: GDS561 record: Osteopontin overexpression [Homo sapiens]
218: GDS559 record: Inflammatory bowel disease (HG-U133A) [Homo sapiens]
219: GDS558 record: Myocardial remodeling in response to LVAD [Homo sapiens]
220: GDS556 record: Extraocular muscle layer profiles (HG-U133A) [Macaca mulatta Homo sapiens]
221: GDS552 record: Essential thrombocythemia megakaryocytes [Homo sapiens]
222: GDS536 record: Androgen receptor antagonist to agonist conversion [Homo sapiens]
223: GDS534 record: Smoking-induced changes in airway transcriptome [Homo sapiens]
224: GDS525 record: Extraocular and limb muscle comparison [Homo sapiens]
225: GDS513 record: Familial combined hyperlipidemia and USF1 haplotype [Homo sapiens]
226: GDS507 record: Renal clear cell carcinoma (HG-U133B) [Homo sapiens]
227: GDS505 record: Renal clear cell carcinoma (HG-U133A) [Homo sapiens]
228: GDS493 record: Cystic fibrosis pathology and 4-phenylbutyrate (HG-U133A) [Homo sapiens]
229: GDS484 record: Uterine fibroid and normal myometrial tissue [Homo sapiens]
230: GDS483 record: DACH1-responsive genes [Homo sapiens Mus musculus]
231: GDS472 record: Muscle function and aging - female (HG-U133A) [Homo sapiens]
232: GDS462 record: Heart failure and left ventricular assist device support [Homo sapiens]
233: GDS420 record: Severe combined immunodeficiency (HG-U133A) [Homo sapiens]
234: GDS395 record: Biomaterial engineering [Homo sapiens]
235: GDS289 record: Chronic obstructive pulmonary disease [Homo sapiens]
236: GDS287 record: Muscle function and aging - male (HG-U133A) [Homo sapiens]
237: GDS268 record: Obesity and fatty acid oxidation [Homo sapiens]
238: GDS266 record: Asthma and atopy (HG-U133A) [Homo sapiens]
1: GDS2760 record: Hypoxia-inducible factor depletion  (HG-U133 2.0) [Homo sapiens]
2: GDS2737 record: Endometriosis [Homo sapiens]
3: GDS2728 record: CD133+ and CD133- glioblastoma-derived cancer stem cell lines [Homo sapiens]
4: GDS2724 record: Transcriptional regulators Bmi-1 and Mel-18 depletion effect on medulloblastoma cell line [Homo sapiens]
5: GDS2697 record: Teratozoospermia (HG-U133 2.0 ) [Homo sapiens]
6: GDS2657 record: miR-124 overexpression: time course [Homo sapiens]
7: GDS2653 record: Sequestosome 1 and dipeptidylpeptidase III overexpression effect on neuroblastoma cell line [Homo sapiens]
8: GDS2652 record: Neonatal brain response to docosahexaenoic acid supplemented formulas [Papio anubis Homo sapiens]
9: GDS2635 record: Invasive ductal and lobular breast carcinomas [Homo sapiens]
10: GDS2628 record: Vitamin D effect on bronchial smooth muscle cells [Homo sapiens]
11: GDS2615 record: Mucociliary differentiation of airway epithelial cells [Homo sapiens]
12: GDS2611 record: Interleukin-20 subfamily cytokines effect on epidermal keratinocytes [Homo sapiens]
13: GDS2609 record: Early onset colorectal cancer: normal-appearing colonic mucosa [Homo sapiens]
14: GDS2604 record: Asbestos effect on epithelial and mesothelial lung cell lines: time course [Homo sapiens]
15: GDS2499 record: Anti-cancer agent sapphyrin PCI-2050 effect on lung cancer cell line: dose response [Homo sapiens]
16: GDS2432 record: Pituitary adenoma predisposition: whole blood  [Homo sapiens]
17: GDS2431 record: Erythroid differentiation in vitro: time course [Homo sapiens]
18: GDS2426 record: Hypertension-related calcium-regulated gene overexpression effect on kidney cell line [Homo sapiens]
19: GDS2418 record: Vulvar intraepithelial neoplasia [Homo sapiens]
20: GDS2416 record: Different areas of cervical cancer tumors [Homo sapiens]
21: GDS2414 record: Decidual stromal cell response to trophoblast conditioned medium: time course [Homo sapiens]
22: GDS2374 record: Glucose-dependent insulinotropic peptide-dependent adrenal hyperplasia [Homo sapiens]
23: GDS2339 record: Hepatitis B surface antigen effect on hepatoma cell line [Homo sapiens]
24: GDS2307 record: Oxidatively modified LDL effect on retinal pigment epithelial cell line [Homo sapiens]
25: GDS2251 record: Myeloid leukemia cell lines [Homo sapiens]
26: GDS2250 record: Basal-like breast cancer tumors [Homo sapiens]
27: GDS2221 record: Galectin-1 maturative effect on monocyte-derived dendritic cells [Homo sapiens]
28: GDS2216 record: Lipopolysaccharide antagonist effect on lipopolysaccharide-stimulated dendritic cells: time course [Homo sapiens]
29: GDS2215 record: Insecticides chlorpyrifos and cyfluthrin effect on primary fetal astrocytes [Homo sapiens]
30: GDS2213 record: Hepatoma cell response to inhibition of DNA methylation and histone deacetylation [Homo sapiens]
31: GDS2204 record: Universal reference RNA in various amounts [Homo sapiens]
32: GDS2189 record: BRCA1/CtIP/ZBRK1 repressor complex depletion effect on mammary epithelial cells [Homo sapiens]
33: GDS2164 record: Simian immune deficiency virus Nef protein expression effect on CD4+ T cells [Homo sapiens]
34: GDS2154 record: Inflammatory dilated cardiomyopathy [Homo sapiens]
35: GDS2125 record: Methyl-CpG-binding protein 2 binding disruption during neuronal maturation [Homo sapiens]
36: GDS2118 record: Myelodysplastic syndromes: CD34+ cells [Homo sapiens]
37: GDS2089 record: Skeletal muscle response to weight loss [Homo sapiens]
38: GDS2088 record: Transcription factor p63 inactivation effect on squamous cells (HG-U133 2.0) [Homo sapiens]
39: GDS2083 record: Limb immobilization effect on skeletal muscle [Homo sapiens]
40: GDS2052 record: Endometrium throughout the menstrual cycle [Homo sapiens]
41: GDS2046 record: Ductal carcinoma in situ to invasive ductal carcinoma progression (HG-U133 2.0) [Homo sapiens]
42: GDS2023 record: Bronchial epithelial cell response to respiratory syncytial virus infection: time course [Homo sapiens]
43: GDS2010 record: Wilms' tumor 1-associating protein knockdown [Homo sapiens]
44: GDS1989 record: Melanoma progression [Homo sapiens]
45: GDS1973 record: Various prostate cell types [Homo sapiens]
46: GDS1962 record: Glioma-derived stem cell factor effect on angiogenesis in the brain [Homo sapiens]
47: GDS1917 record: Cerebellar cortex in schizophrenia [Homo sapiens]
48: GDS1869 record: Heregulin and forskolin mitogenic effect on cultured Schwann cells [Homo sapiens]
49: GDS1812 record: HPV16 integration and episomal loss effect on cervical keratinocytes [Homo sapiens]
50: GDS1807 record: Hypoxia effect on B lymphocyte cell line [Homo sapiens]
51: GDS1779 record: Hypoxia effect on astrocytes [Homo sapiens]
52: GDS1732 record: Papillary thyroid cancer [Homo sapiens]
53: GDS1685 record: Hereditary gingival fibromatosis [Homo sapiens]
54: GDS1673 record: Non-diseased lung tissue [Homo sapiens]
55: GDS1667 record: Head and neck squamous cell carcinoma tumors harboring human papillomavirus [Homo sapiens]
56: GDS1665 record: Papillary thyroid carcinoma [Homo sapiens]
57: GDS1617 record: Motexafin gadolinium and zinc effect on Ramos B-cell lymphoma line [Homo sapiens]
58: GDS1604 record: Ionizing radiation effect on monocytic leukemia cells [Homo sapiens]
59: GDS1580 record: Lens epithelium-derived growth factor knockdown [Homo sapiens]
60: GDS1579 record: Endotoxin effect on leukocytes: time course (U133 2.0) [Homo sapiens]
61: GDS1553 record: Fullerene effect on vascular endothelial cells [Homo sapiens]
62: GDS1439 record: Prostate cancer progression [Homo sapiens]
63: GDS1427 record: c-Myb and oncogenic variant v-Myb transcriptional activities  [Homo sapiens]
64: GDS1413 record: Lipid peroxidation product 4-hydroxy-2-nonenal effect on cells: time course [Homo sapiens]
65: GDS1411 record: HCaRG overexpression in kidney cells [Homo sapiens]
66: GDS1369 record: Autophagy effect on the MHC class II antigenic peptide repertoire [Homo sapiens]
67: GDS1344 record: Papillary renal cell carcinoma classification [Homo sapiens]
68: GDS1249 record: Toll-like receptor agonists synergistic effect on dendritic cells: time course [Homo sapiens]
69: GDS1237 record: Promyelocytic cell response to Anaplasma phagocytophilum infection [Homo sapiens]
70: GDS651 record: Heart  failure arising from different etiologies [Homo sapiens]
