# Supplementary material for: Human Disease-Drug Network Based on Genomic Expression Profiles
Source: PLoS One. 2009 Aug 6;4(8):e6536. doi: 10.1371/journal.pone.0006536 (PMC2715883; doi:10.1371/journal.pone.0006536)
Supplement: Table S14 — Probe sets uniquely representing each gene/transcript covered by U133plus2 chip (1.93 MB TXT) [file pone.0006536.s014.txt]

Title: Probe sets uniquely representing each gene/transcript covered by U133plus2 chip
id	3dis	warning	tig	ncbi	symbol	name
1552288_at	NULL	representing 3-prime UTR	TIG40588	LL: 148113	CILP2	cartilage intermediate layer protein 2
1552318_at	NULL	representing 3-prime UTR	TIG36935	LL: 170575	GIMAP1	GTPase, IMAP family member 1
1552372_at	NULL	representing 3-prime UTR	TIG39430	LL: 132321	LOC132321	hypothetical protein LOC132321
1552478_a_at	NULL	representing 3-prime UTR	TIG1924	LL: 3664	IRF6	interferon regulatory factor 6
1552508_at	NULL	representing 3-prime UTR	TIG34887	LL: 23704	KCNE4	potassium voltage-gated channel, Isk-related family, member 4
1552669_at	NULL	representing 3-prime UTR	TIG21883	LL: 79660	PPP1R3B	protein phosphatase 1, regulatory (inhibitor) subunit 3B
1552757_s_at	NULL	representing 3-prime UTR	TIG42154	LL: 157983	C9orf66	chromosome 9 open reading frame 66
1553113_s_at	NULL	representing 3-prime UTR	TIG595	LL: 1024	CDK8	cyclin-dependent kinase 8
1553142_at	NULL	representing 3-prime UTR	TIG45444	LL: 144811	FLJ38725	hypothetical protein FLJ38725
1553317_s_at	NULL	representing 3-prime UTR	TIG36382	LL: 27197	GPR82	G protein-coupled receptor 82
1553461_at	NULL	representing 3-prime UTR	TIG47350	LL: 171483	FAM9B	family with sequence similarity 9, member B
1553612_at	NULL	representing 3-prime UTR	TIG31210	LL: 117608	ZNF354B	zinc finger protein 354B
1553679_s_at	NULL	representing 3-prime UTR	TIG41997	LL: 154807	VKORC1L1	vitamin K epoxide reductase complex, subunit 1-like 1
1553691_at	NULL	representing 3-prime UTR	TIG41148	LL: 148789	B3GALNT2	UDP-GalNAc:betaGlcNAc beta 1,3-galactosaminyltransferase, polypeptide 2
1553703_at	NULL	representing 3-prime UTR	TIG38587	LL: 163049	FLJ90396	hypothetical protein FLJ90396
1553789_a_at	NULL	representing 3-prime UTR	TIG36807	LL: 54058	C21orf58	chromosome 21 open reading frame 58
1553832_at	NULL	representing 3-prime UTR	TIG44368	LL: 246704	C21orf93	chromosome 21 open reading frame 93
1553859_at	NULL	representing 3-prime UTR	TIG19978	LL: 7166	TPH1	tryptophan hydroxylase 1 (tryptophan 5-monooxygenase)
1554485_s_at	NULL	representing 3-prime UTR	TIG37008	LL: 140738	TMEM37	transmembrane protein 37
1554583_a_at	NULL	representing 3-prime UTR	TIG38360	LL: 254013	MGC50559	hypothetical protein MGC50559
1554748_at	NULL	representing 3-prime UTR	TIG685	LL: 1188	CLCNKB	chloride channel Kb
1554797_at	NULL	representing 3-prime UTR	TIG24805	LL: 83851	SYT14L	synaptotagmin XIV-like
1555412_at	NULL	representing 3-prime UTR	TIG23997	LL: 26223	FBXL21	F-box and leucine-rich repeat protein 21
1555952_at	NULL	representing 3-prime UTR	TIG25921	LL: 6573	SLC19A1	solute carrier family 19 (folate transporter), member 1
1555972_s_at	NULL	representing 3-prime UTR	TIG6442	LL: 23219	FBXO28	F-box protein 28
1555979_at	NULL	representing 3-prime UTR	TIG46445	LL: 284598	FLJ39609	hypothetical protein FLJ39609
1556007_s_at	NULL	representing 3-prime UTR	TIG25885	LL: 1452	CSNK1A1	casein kinase 1, alpha 1
1556156_at	NULL	representing 3-prime UTR	TIG1178	LL: 2103	ESRRB	estrogen-related receptor beta
1556336_at	NULL	representing 3-prime UTR	TIG7214	LL: 27316	RBMX	RNA binding motif protein, X-linked
1556579_s_at	NULL	representing 3-prime UTR	TIG39582	LL: 285313	IGSF10	immunoglobulin superfamily, member 10
1557398_at	NULL	representing 3-prime UTR	TIG7018	LL: 26120	DKFZP564C152	DKFZP564C152 protein
1557458_s_at	NULL	representing 3-prime UTR	TIG22406	LL: 6461	SHB	SHB (Src homology 2 domain containing) adaptor protein B
1557576_at	NULL	representing 3-prime UTR	TIG41361	LL: 152559	PAQR3	progestin and adipoQ receptor family member III
1557820_at	NULL	representing 3-prime UTR	TIG5876	LL: 10939	AFG3L2	AFG3 ATPase family gene 3-like 2 (yeast)
1557908_at	NULL	representing 3-prime UTR	TIG36869	LL: 114609	TIRAP	toll-interleukin 1 receptor (TIR) domain containing adaptor protein
1558233_s_at	NULL	representing 3-prime UTR	TIG254	LL: 466	ATF1	activating transcription factor 1
1558584_at	NULL	representing 3-prime UTR	TIG40061	LL: 164153	LOC164153	similar to RIKEN cDNA 4930522D07
1558590_at	NULL	representing 3-prime UTR	TIG8344	LL: 64745	FLJ20859	FLJ20859 gene
1558603_at	NULL	representing 3-prime UTR	TIG2794	LL: 5342	PLGLB1	plasminogen-like B1
1558687_a_at	NULL	representing 3-prime UTR	TIG4301	LL: 8456	FOXN1	forkhead box N1
1558790_s_at	NULL	representing 3-prime UTR	TIG46537	LL: 286103	LOC286103	hypothetical protein LOC286103
1558875_at	NULL	representing 3-prime UTR	TIG22505	LL: 6720	SREBF1	sterol regulatory element binding transcription factor 1
1559239_s_at	NULL	representing 3-prime UTR	TIG25	LL: 38	ACAT1	acetyl-Coenzyme A acetyltransferase 1 (acetoacetyl Coenzyme A thiolase)
1559326_at	NULL	representing 3-prime UTR	TIG25192	LL: 64150	DIO3OS	deiodinase, iodothyronine, type III opposite strand
1559361_at	NULL	representing 3-prime UTR	TIG46682	LL: 346389	7A5	putative binding protein 7a5
1559377_at	NULL	representing 3-prime UTR	TIG4010	LL: 7468	WHSC1	Wolf-Hirschhorn syndrome candidate 1
1559590_at	NULL	representing 3-prime UTR	TIG7799	LL: 55349	CHDH	choline dehydrogenase
1559680_at	NULL	representing 3-prime UTR	TIG30243	LL: 150465	TTL	tubulin tyrosine ligase
1559785_at	NULL	representing 3-prime UTR	TIG42597	LL: 122664	C14orf8	chromosome 14 open reading frame 8
1559932_at	NULL	representing 3-prime UTR	TIG1648	LL: 3073	HEXA	hexosaminidase A (alpha polypeptide)
1559995_at	NULL	representing 3-prime UTR	TIG9039	LL: 201191	LOC201191	hypothetical protein LOC201191
1560303_at	NULL	representing 3-prime UTR	TIG1285	LL: 2288	FKBP4	FK506 binding protein 4, 59kDa
1560542_at	NULL	representing 3-prime UTR	TIG24105	LL: 114044	MCM3APAS	MCM3 minichromosome maintenance deficient 3 (S. cerevisiae) associated protein antisense
1560734_at	NULL	representing 3-prime UTR	TIG39700	LL: 283694	OR4N4	olfactory receptor, family 4, subfamily N, member 4
1561330_at	NULL	representing 3-prime UTR	TIG39405	LL: 147409	DSG4	desmoglein 4
1564052_at	NULL	representing 3-prime UTR	TIG46703	LL: 285852	TREML4	triggering receptor expressed on myeloid cells-like 4
1564334_at	NULL	representing 3-prime UTR	TIG45609	LL: 283860	FLJ36701	hypothetical protein FLJ36701
1564937_at	NULL	representing 3-prime UTR	TIG6154	LL: 22864	KIAA1002	KIAA1002 protein
1565242_at	NULL	representing 3-prime UTR	TIG787	LL: 1388	CREBL1	cAMP responsive element binding protein-like 1
1565628_at	NULL	representing 3-prime UTR	TIG23345	LL: 79705	LRRK1	leucine-rich repeat kinase 1
1566301_at	NULL	representing 3-prime UTR	TIG27737	LL: 80352	RNF39	ring finger protein 39
1566557_at	NULL	representing 3-prime UTR	TIG47555	LL: 440465	FLJ90757	FLJ90757 protein
1566952_at	NULL	representing 3-prime UTR	TIG3515	LL: 6597	SMARCA4	SWI/SNF related, matrix associated, actin dependent regulator of chromatin, subfamily a, member 4
1566981_at	NULL	representing 3-prime UTR	TIG9300	LL: 93487	C14orf32	chromosome 14 open reading frame 32
1567014_s_at	NULL	representing 3-prime UTR	TIG826	LL: 1457	CSNK2A1	casein kinase 2, alpha 1 polypeptide
1568623_a_at	NULL	representing 3-prime UTR	TIG40559	LL: 339665	SLC35E4	solute carrier family 35, member E4
1569044_at	NULL	representing 3-prime UTR	TIG20831	LL: 55561	CDC42BPG	CDC42 binding protein kinase gamma (DMPK-like)
1570479_at	NULL	representing 3-prime UTR	TIG239	LL: 417	ART1	ADP-ribosyltransferase 1
200690_at	NULL	representing 3-prime UTR	TIG1766	LL: 3313	HSPA9B	heat shock 70kDa protein 9B (mortalin-2)
200698_at	NULL	representing 3-prime UTR	TIG5931	LL: 11014	KDELR2	KDEL (Lys-Asp-Glu-Leu) endoplasmic reticulum protein retention receptor 2
200719_at	NULL	representing 3-prime UTR	TIG23672	LL: 6500	SKP1A	S-phase kinase-associated protein 1A (p19A)
200749_at	NULL	representing 3-prime UTR	TIG3153	LL: 5901	RAN	RAN, member RAS oncogene family
200848_at	NULL	representing 3-prime UTR	TIG5799	LL: 10768	AHCYL1	S-adenosylhomocysteine hydrolase-like 1
200854_at	NULL	representing 3-prime UTR	TIG4995	LL: 9611	NCOR1	nuclear receptor co-repressor 1
200880_at	NULL	representing 3-prime UTR	TIG1759	LL: 3301	DNAJA1	DnaJ (Hsp40) homolog, subfamily A, member 1
200969_at	NULL	representing 3-prime UTR	TIG23502	LL: 27230	SERP1	stress-associated endoplasmic reticulum protein 1
200992_at	NULL	representing 3-prime UTR	TIG5651	LL: 10527	IPO7	importin 7
201051_at	NULL	representing 3-prime UTR	TIG4193	LL: 8125	ANP32A	acidic (leucine-rich) nuclear phosphoprotein 32 family, member A
201056_at	NULL	representing 3-prime UTR	TIG1494	LL: 2804	GOLGB1	golgi autoantigen, golgin subfamily b, macrogolgin (with transmembrane signal), 1
201067_at	NULL	representing 3-prime UTR	TIG3028	LL: 5701	PSMC2	proteasome (prosome, macropain) 26S subunit, ATPase, 2
201124_at	NULL	representing 3-prime UTR	TIG1946	LL: 3693	ITGB5	integrin, beta 5
201213_at	NULL	representing 3-prime UTR	TIG2890	LL: 5510	PPP1R7	protein phosphatase 1, regulatory subunit 7
201247_at	NULL	representing 3-prime UTR	TIG3595	LL: 6721	SREBF2	sterol regulatory element binding transcription factor 2
201249_at	NULL	representing 3-prime UTR	TIG3454	LL: 6513	SLC2A1	solute carrier family 2 (facilitated glucose transporter), member 1
201278_at	NULL	representing 3-prime UTR	TIG906	LL: 1601	DAB2	disabled homolog 2, mitogen-responsive phosphoprotein (Drosophila)
201320_at	NULL	representing 3-prime UTR	TIG3518	LL: 6601	SMARCC2	SWI/SNF related, matrix associated, actin dependent regulator of chromatin, subfamily c, member 2
201436_at	NULL	representing 3-prime UTR	TIG1093	LL: 1977	EIF4E	eukaryotic translation initiation factor 4E
201447_at	NULL	representing 3-prime UTR	TIG3789	LL: 7072	TIA1	TIA1 cytotoxic granule-associated RNA binding protein
201498_at	NULL	representing 3-prime UTR	TIG4139	LL: 7874	USP7	ubiquitin specific protease 7 (herpes virus-associated)
201603_at	NULL	representing 3-prime UTR	TIG2392	LL: 4659	PPP1R12A	protein phosphatase 1, regulatory (inhibitor) subunit 12A
201607_at	NULL	representing 3-prime UTR	TIG6006	LL: 11137	PWP1	nuclear phosphoprotein similar to S. cerevisiae PWP1
201677_at	NULL	representing 3-prime UTR	TIG23947	LL: 56941	DC12	DC12 protein
201783_s_at	NULL	representing 3-prime UTR	TIG3200	LL: 5970	RELA	v-rel reticuloendotheliosis viral oncogene homolog A, nuclear factor of kappa light polypeptide gene enhancer in B-cells 3, p65 (avian)
201890_at	NULL	representing 3-prime UTR	TIG3299	LL: 6241	RRM2	ribonucleotide reductase M2 polypeptide
201902_s_at	NULL	representing 3-prime UTR	TIG4032	LL: 7528	YY1	YY1 transcription factor
201918_at	NULL	representing 3-prime UTR	TIG19542	LL: 55186	FLJ10618	hypothetical protein FLJ10618
201934_at	NULL	representing 3-prime UTR	TIG27146	LL: 80335	PRO2730	hypothetical protein PRO2730
202007_at	NULL	representing 3-prime UTR	TIG2487	LL: 4811	NID	nidogen (enactin)
202088_at	NULL	representing 3-prime UTR	TIG26905	LL: 25800	SLC39A6	solute carrier family 39 (zinc transporter), member 6
202312_s_at	NULL	representing 3-prime UTR	TIG718	LL: 1277	COL1A1	collagen, type I, alpha 1
202438_x_at	NULL	representing 3-prime UTR	TIG1809	LL: 3423	IDS	iduronate 2-sulfatase (Hunter syndrome)
202514_at	NULL	representing 3-prime UTR	TIG979	LL: 1739	DLG1	discs, large homolog 1 (Drosophila)
202526_at	NULL	representing 3-prime UTR	TIG2172	LL: 4089	SMAD4	SMAD, mothers against DPP homolog 4 (Drosophila)
202560_s_at	NULL	representing 3-prime UTR	TIG6998	LL: 26097	DKFZP547E1010	DKFZP547E1010 protein
202625_at	NULL	representing 3-prime UTR	TIG2158	LL: 4067	LYN	v-yes-1 Yamaguchi sarcoma viral related oncogene homolog
202804_at	NULL	representing 3-prime UTR	TIG2322	LL: 4363	ABCC1	ATP-binding cassette, sub-family C (CFTR/MRP), member 1
202808_at	NULL	representing 3-prime UTR	TIG7658	LL: 54838	C10orf26	chromosome 10 open reading frame 26
202959_at	NULL	representing 3-prime UTR	TIG2355	LL: 4594	MUT	methylmalonyl Coenzyme A mutase
203086_at	NULL	representing 3-prime UTR	TIG2015	LL: 3796	KIF2	kinesin heavy chain member 2
203213_at	NULL	representing 3-prime UTR	TIG562	LL: 983	CDC2	cell division cycle 2, G1 to S and G2 to M
203386_at	NULL	representing 3-prime UTR	TIG5224	LL: 9882	TBC1D4	TBC1 domain family, member 4
203402_at	NULL	representing 3-prime UTR	TIG4336	LL: 8514	KCNAB2	potassium voltage-gated channel, shaker-related subfamily, beta member 2
203421_at	NULL	representing 3-prime UTR	TIG4946	LL: 9537	TP53I11	tumor protein p53 inducible protein 11
203432_at	NULL	representing 3-prime UTR	TIG3821	LL: 7112	TMPO	thymopoietin
203487_s_at	NULL	representing 3-prime UTR	TIG6814	LL: 25852	ARMC8	armadillo repeat containing 8
203627_at	NULL	representing 3-prime UTR	TIG15158	LL: 3480	IGF1R	insulin-like growth factor 1 receptor
203703_s_at	NULL	representing 3-prime UTR	TIG5024	LL: 9654	TTLL4	tubulin tyrosine ligase-like family, member 4
203738_at	NULL	representing 3-prime UTR	TIG21357	LL: 55322	FLJ11193	hypothetical protein FLJ11193
203801_at	NULL	representing 3-prime UTR	TIG8293	LL: 63931	MRPS14	mitochondrial ribosomal protein S14
203817_at	NULL	representing 3-prime UTR	TIG1601	LL: 2983	GUCY1B3	guanylate cyclase 1, soluble, beta 3
203863_at	NULL	representing 3-prime UTR	TIG44	LL: 88	ACTN2	actinin, alpha 2
203870_at	NULL	representing 3-prime UTR	TIG8374	LL: 64854	USP46	ubiquitin specific protease 46
203906_at	NULL	representing 3-prime UTR	TIG5260	LL: 9922	IQSEC1	IQ motif and Sec7 domain 1
203961_at	NULL	representing 3-prime UTR	TIG5653	LL: 10529	NEBL	nebulette
203999_at	NULL	representing 3-prime UTR	TIG3667	LL: 6857	SYT1	synaptotagmin I
204010_s_at	NULL	representing 3-prime UTR	TIG2044	LL: 3845	KRAS	v-Ki-ras2 Kirsten rat sarcoma viral oncogene homolog
204037_at	NULL	representing 3-prime UTR	TIG1064	LL: 1902	EDG2	endothelial differentiation, lysophosphatidic acid G-protein-coupled receptor, 2
204108_at	NULL	representing 3-prime UTR	TIG26583	LL: 4800	NFYA	nuclear transcription factor Y, alpha
204209_at	NULL	representing 3-prime UTR	TIG2658	LL: 5130	PCYT1A	phosphate cytidylyltransferase 1, choline, alpha isoform
204221_x_at	NULL	representing 3-prime UTR	TIG5928	LL: 11010	GLIPR1	GLI pathogenesis-related 1 (glioma)
204375_at	NULL	representing 3-prime UTR	TIG5106	LL: 9746	CLSTN3	calsyntenin 3
204414_at	NULL	representing 3-prime UTR	TIG4767	LL: 9215	LARGE	like-glycosyltransferase
204491_at	NULL	representing 3-prime UTR	TIG2667	LL: 5144	PDE4D	phosphodiesterase 4D, cAMP-specific (phosphodiesterase E3 dunce homolog, Drosophila)
204495_s_at	NULL	representing 3-prime UTR	TIG22833	LL: 56905	DKFZP434H132	DKFZP434H132 protein
204584_at	NULL	representing 3-prime UTR	TIG22279	LL: 3897	L1CAM	L1 cell adhesion molecule
204704_s_at	NULL	representing 3-prime UTR	TIG27913	LL: 229	ALDOB	aldolase B, fructose-bisphosphate
204842_x_at	NULL	representing 3-prime UTR	TIG2939	LL: 5576	PRKAR2A	protein kinase, cAMP-dependent, regulatory, type II, alpha
205065_at	NULL	representing 3-prime UTR	TIG2688	LL: 5167	ENPP1	ectonucleotide pyrophosphatase/phosphodiesterase 1
205118_at	NULL	representing 3-prime UTR	TIG1323	LL: 2357	FPR1	formyl peptide receptor 1
205521_at	NULL	representing 3-prime UTR	TIG5273	LL: 9941	ENDOGL1	endonuclease G-like 1
205675_at	NULL	representing 3-prime UTR	TIG2342	LL: 4547	MTP	microsomal triglyceride transfer protein (large polypeptide, 88kDa)
205949_at	NULL	representing 3-prime UTR	TIG411	LL: 759	CA1	carbonic anhydrase I
206032_at	NULL	representing 3-prime UTR	TIG1027	LL: 1825	DSC3	desmocollin 3
206110_at	NULL	representing 3-prime UTR	TIG25670	LL: 8357	HIST1H3H	histone 1, H3h
206415_at	NULL	representing 3-prime UTR	TIG3803	LL: 7092	TLL1	tolloid-like 1
206557_at	NULL	representing 3-prime UTR	TIG18701	LL: 79986	FLJ12985	hypothetical protein FLJ12985
206727_at	NULL	representing 3-prime UTR	TIG399	LL: 735	C9	complement component 9
206865_at	NULL	representing 3-prime UTR	TIG21613	LL: 8739	HRK	harakiri, BCL2 interacting protein (contains only BH3 domain)
207290_at	NULL	representing 3-prime UTR	TIG2808	LL: 5362	PLXNA2	plexin A2
207322_at	NULL	representing 3-prime UTR	TIG3418	LL: 6453	ITSN1	intersectin 1 (SH3 domain protein)
207448_at	NULL	representing 3-prime UTR	TIG6491	LL: 23275	POFUT2	protein O-fucosyltransferase 2
207520_at	NULL	representing 3-prime UTR	TIG3606	LL: 6738	SSA2	Sjogren syndrome antigen A2 (60kDa, ribonucleoprotein autoantigen SS-A/Ro)
208119_s_at	NULL	representing 3-prime UTR	TIG20881	LL: 81931	ZNF505	zinc finger protein 505
208137_x_at	NULL	representing 3-prime UTR	TIG26596	LL: 81856	ZNF611	zinc finger protein 611
208181_at	NULL	representing 3-prime UTR	TIG25922	LL: 8365	HIST1H4H	histone 1, H4h
208257_x_at	NULL	representing 3-prime UTR	TIG3005	LL: 5669	PSG1	pregnancy specific beta-1-glycoprotein 1
208648_at	NULL	representing 3-prime UTR	TIG28531	LL: 7415	VCP	valosin-containing protein
208655_at	NULL	representing 3-prime UTR	TIG5913	LL: 10983	CCNI	cyclin I
208691_at	NULL	representing 3-prime UTR	TIG3763	LL: 7037	TFRC	transferrin receptor (p90, CD71)
208731_at	NULL	representing 3-prime UTR	TIG16725	LL: 5862	RAB2	RAB2, member RAS oncogene family
208806_at	NULL	representing 3-prime UTR	TIG635	LL: 1107	CHD3	chromodomain helicase DNA binding protein 3
208838_at	NULL	representing 3-prime UTR	TIG21294	LL: 55832	TIP120A	TBP-interacting protein
208883_at	NULL	representing 3-prime UTR	TIG19304	LL: 51366	EDD	E3 identified by differential display
208940_at	NULL	representing 3-prime UTR	TIG6209	LL: 22929	SEPHS1	selenophosphate synthetase 1
208982_at	NULL	representing 3-prime UTR	TIG22207	LL: 5175	PECAM1	platelet/endothelial cell adhesion molecule (CD31 antigen)
208988_at	NULL	representing 3-prime UTR	TIG6237	LL: 22992	FBXL11	F-box and leucine-rich repeat protein 11
209012_at	NULL	representing 3-prime UTR	TIG3867	LL: 7204	TRIO	triple functional domain (PTPRF interacting)
209031_at	NULL	representing 3-prime UTR	TIG6734	LL: 23705	IGSF4	immunoglobulin superfamily, member 4
209176_at	NULL	representing 3-prime UTR	TIG6041	LL: 11196	SEC23IP	SEC23 interacting protein
209206_at	NULL	representing 3-prime UTR	TIG4958	LL: 9554	SEC22L1	SEC22 vesicle trafficking protein-like 1 (S. cerevisiae)
209227_at	NULL	representing 3-prime UTR	TIG22212	LL: 7991	TUSC3	tumor suppressor candidate 3
209280_at	NULL	representing 3-prime UTR	TIG5242	LL: 9902	MRC2	mannose receptor, C type 2
209353_s_at	NULL	representing 3-prime UTR	TIG44567	LL: 148753	MGC16664	hypothetical protein MGC16664
209425_at	NULL	representing 3-prime UTR	TIG6705	LL: 23600	AMACR	alpha-methylacyl-CoA racemase
209505_at	NULL	representing 3-prime UTR	TIG3754	LL: 7025	NR2F1	nuclear receptor subfamily 2, group F, member 1
209704_at	NULL	representing 3-prime UTR	TIG6118	LL: 22823	M96	likely ortholog of mouse metal response element binding transcription factor 2
209769_s_at	NULL	representing 3-prime UTR	TIG28685	LL: 2812	GP1BB	glycoprotein Ib (platelet), beta polypeptide
209783_at	NULL	representing 3-prime UTR	TIG926	LL: 1628	DBP	D site of albumin promoter (albumin D-box) binding protein
209815_at	NULL	representing 3-prime UTR	TIG15144	LL: 5727	PTCH	patched homolog (Drosophila)
209909_s_at	NULL	representing 3-prime UTR	TIG15803	LL: 7042	TGFB2	transforming growth factor, beta 2
209944_at	NULL	representing 3-prime UTR	TIG8217	LL: 57862	ZNF410	zinc finger protein 410
209972_s_at	NULL	representing 3-prime UTR	TIG4154	LL: 7965	JTV1	JTV1 gene
210019_at	NULL	representing 3-prime UTR	TIG441	LL: 810	CALML3	calmodulin-like 3
210045_at	NULL	representing 3-prime UTR	TIG1804	LL: 3418	IDH2	isocitrate dehydrogenase 2 (NADP+), mitochondrial
210108_at	NULL	representing 3-prime UTR	TIG421	LL: 776	CACNA1D	calcium channel, voltage-dependent, L type, alpha 1D subunit
210146_x_at	NULL	representing 3-prime UTR	TIG5501	LL: 10288	LILRB2	leukocyte immunoglobulin-like receptor, subfamily B (with TM and ITIM domains), member 2
210148_at	NULL	representing 3-prime UTR	TIG5376	LL: 10114	HIPK3	homeodomain interacting protein kinase 3
210157_at	NULL	representing 3-prime UTR	TIG4470	LL: 8725	C19orf2	chromosome 19 open reading frame 2
210387_at	NULL	representing 3-prime UTR	TIG25053	LL: 8339	HIST1H2BG	histone 1, H2bg
210659_at	NULL	representing 3-prime UTR	TIG705	LL: 1240	CMKLR1	chemokine-like receptor 1
210661_at	NULL	representing 3-prime UTR	TIG4165	LL: 8001	GLRA3	glycine receptor, alpha 3
211208_s_at	NULL	representing 3-prime UTR	TIG4385	LL: 8573	CASK	calcium/calmodulin-dependent serine protein kinase (MAGUK family)
211421_s_at	NULL	representing 3-prime UTR	TIG15244	LL: 5979	RET	ret proto-oncogene (multiple endocrine neoplasia and medullary thyroid carcinoma 1, Hirschsprung disease)
211673_s_at	NULL	representing 3-prime UTR	TIG2310	LL: 4337	MOCS1	molybdenum cofactor synthesis 1
211992_at	NULL	representing 3-prime UTR	TIG8389	LL: 65125	WNK1	WNK lysine deficient protein kinase 1
212002_at	NULL	representing 3-prime UTR	TIG7000	LL: 26099	DKFZp566C0424	putative MAPK activating protein PM20,PM21
212037_at	NULL	representing 3-prime UTR	TIG2828	LL: 5411	PNN	pinin, desmosome associated protein
212045_at	NULL	representing 3-prime UTR	TIG1450	LL: 2734	GLG1	golgi apparatus protein 1
212064_x_at	NULL	representing 3-prime UTR	TIG22178	LL: 4150	MAZ	MYC-associated zinc finger protein (purine-binding transcription factor)
212066_s_at	NULL	representing 3-prime UTR	TIG5097	LL: 9736	USP34	ubiquitin specific protease 34
212071_s_at	NULL	representing 3-prime UTR	TIG3589	LL: 6711	SPTBN1	spectrin, beta, non-erythrocytic 1
212120_at	NULL	representing 3-prime UTR	TIG6617	LL: 23433	RHOQ	ras homolog gene family, member Q
212133_at	NULL	representing 3-prime UTR	TIG27116	LL: 81614	NIPA2	non imprinted in Prader-Willi/Angelman syndrome 2
212166_at	NULL	representing 3-prime UTR	TIG6281	LL: 23039	XPO7	exportin 7
212256_at	NULL	representing 3-prime UTR	TIG7833	LL: 55568	GALNT10	UDP-N-acetyl-alpha-D-galactosamine:polypeptide N-acetylgalactosaminyltransferase 10 (GalNAc-T10)
212317_at	NULL	representing 3-prime UTR	TIG6672	LL: 23534	TNPO3	transportin 3
212327_at	NULL	representing 3-prime UTR	TIG6243	LL: 22998	KIAA1102	KIAA1102 protein
212446_s_at	NULL	representing 3-prime UTR	TIG10068	LL: 253782	LASS6	LAG1 longevity assurance homolog 6 (S. cerevisiae)
212486_s_at	NULL	representing 3-prime UTR	TIG1349	LL: 2534	FYN	FYN oncogene related to SRC, FGR, YES
212503_s_at	NULL	representing 3-prime UTR	TIG6228	LL: 22982	KIAA0934	KIAA0934
212559_at	NULL	representing 3-prime UTR	TIG2938	LL: 5575	PRKAR1B	protein kinase, cAMP-dependent, regulatory, type I, beta
212583_at	NULL	representing 3-prime UTR	TIG5078	LL: 9716	AQR	aquarius homolog (mouse)
212589_at	NULL	representing 3-prime UTR	TIG6113	LL: 22800	RRAS2	related RAS viral (r-ras) oncogene homolog 2
212631_at	NULL	representing 3-prime UTR	TIG27772	LL: 8417	STX7	syntaxin 7
212670_at	NULL	representing 3-prime UTR	TIG1114	LL: 2006	ELN	elastin (supravalvular aortic stenosis, Williams-Beuren syndrome)
212677_s_at	NULL	representing 3-prime UTR	TIG6402	LL: 23177	KIAA0582	KIAA0582
212693_at	NULL	representing 3-prime UTR	TIG6419	LL: 23195	MDN1	MDN1, midasin homolog (yeast)
212729_at	NULL	representing 3-prime UTR	TIG27071	LL: 1741	DLG3	discs, large homolog 3 (neuroendocrine-dlg, Drosophila)
212766_s_at	NULL	representing 3-prime UTR	TIG27292	LL: 81875	FLJ12671	hypothetical protein FLJ12671
212820_at	NULL	representing 3-prime UTR	TIG6526	LL: 23312	DMXL2	Dmx-like 2
212828_at	NULL	representing 3-prime UTR	TIG4569	LL: 8871	SYNJ2	synaptojanin 2
212979_s_at	NULL	representing 3-prime UTR	TIG5107	LL: 9747	KIAA0738	KIAA0738 gene product
213006_at	NULL	representing 3-prime UTR	TIG613	LL: 1052	CEBPD	CCAAT/enhancer binding protein (C/EBP), delta
213024_at	NULL	representing 3-prime UTR	TIG3819	LL: 7110	TMF1	TATA element modulatory factor 1
213028_at	NULL	representing 3-prime UTR	TIG26504	LL: 4798	NFRKB	nuclear factor related to kappaB binding protein
213092_x_at	NULL	representing 3-prime UTR	TIG6455	LL: 23234	DNAJC9	DnaJ (Hsp40) homolog, subfamily C, member 9
213098_at	NULL	representing 3-prime UTR	TIG4709	LL: 9125	RQCD1	RCD1 required for cell differentiation1 homolog (S. pombe)
213203_at	NULL	representing 3-prime UTR	TIG22447	LL: 10302	SNAPC5	small nuclear RNA activating complex, polypeptide 5, 19kDa
213227_at	NULL	representing 3-prime UTR	TIG5579	LL: 10424	PGRMC2	progesterone receptor membrane component 2
213306_at	NULL	representing 3-prime UTR	TIG22805	LL: 8777	MPDZ	multiple PDZ domain protein
213313_at	NULL	representing 3-prime UTR	TIG6719	LL: 23637	RABGAP1	RAB GTPase activating protein 1
213325_at	NULL	representing 3-prime UTR	TIG6890	LL: 25945	PVRL3	poliovirus receptor-related 3
213333_at	NULL	representing 3-prime UTR	TIG2225	LL: 4191	MDH2	malate dehydrogenase 2, NAD (mitochondrial)
213348_at	NULL	representing 3-prime UTR	TIG598	LL: 1028	CDKN1C	cyclin-dependent kinase inhibitor 1C (p57, Kip2)
213358_at	NULL	representing 3-prime UTR	TIG6476	LL: 23255	KIAA0802	KIAA0802
213371_at	NULL	representing 3-prime UTR	TIG6019	LL: 11155	LDB3	LIM domain binding 3
213439_x_at	NULL	representing 3-prime UTR	TIG5857	LL: 10900	RPIP8	RaP2 interacting protein 8
213457_at	NULL	representing 3-prime UTR	TIG4790	LL: 9258	MFHAS1	malignant fibrous histiocytoma amplified sequence 1
213521_at	NULL	representing 3-prime UTR	TIG7085	LL: 26469	PTPN18	protein tyrosine phosphatase, non-receptor type 18 (brain-derived)
213532_at	NULL	representing 3-prime UTR	TIG3671	LL: 6868	ADAM17	a disintegrin and metalloproteinase domain 17 (tumor necrosis factor, alpha, converting enzyme)
213743_at	NULL	representing 3-prime UTR	TIG507	LL: 905	CCNT2	cyclin T2
213786_at	NULL	representing 3-prime UTR	TIG26243	LL: 8887	TAX1BP1	Tax1 (human T-cell leukemia virus type I) binding protein 1
213790_at	NULL	representing 3-prime UTR	TIG4176	LL: 8038	ADAM12	a disintegrin and metalloproteinase domain 12 (meltrin alpha)
213792_s_at	NULL	representing 3-prime UTR	TIG1911	LL: 3643	INSR	insulin receptor
213803_at	NULL	representing 3-prime UTR	TIG2037	LL: 3837	KPNB1	karyopherin (importin) beta 1
213838_at	NULL	representing 3-prime UTR	TIG27128	LL: 51406	NOL7	nucleolar protein 7, 27kDa
213878_at	NULL	representing 3-prime UTR	TIG21764	LL: 79912	FLJ22028	hypothetical protein FLJ22028
213895_at	NULL	representing 3-prime UTR	TIG1118	LL: 2012	EMP1	epithelial membrane protein 1
213899_at	NULL	representing 3-prime UTR	TIG5916	LL: 10988	METAP2	methionyl aminopeptidase 2
213913_s_at	NULL	representing 3-prime UTR	TIG6540	LL: 23329	KIAA0984	KIAA0984 protein
213981_at	NULL	representing 3-prime UTR	TIG744	LL: 1312	COMT	catechol-O-methyltransferase
213993_at	NULL	representing 3-prime UTR	TIG5573	LL: 10418	SPON1	spondin 1, extracellular matrix protein
214044_at	NULL	representing 3-prime UTR	TIG3309	LL: 6262	RYR2	ryanodine receptor 2 (cardiac)
214144_at	NULL	representing 3-prime UTR	TIG2843	LL: 5433	POLR2D	polymerase (RNA) II (DNA directed) polypeptide D
214223_at	NULL	representing 3-prime UTR	TIG6020	LL: 11156	PTP4A3	protein tyrosine phosphatase type IVA, member 3
214272_at	NULL	representing 3-prime UTR	TIG20655	LL: 1540	CYLD	cylindromatosis (turban tumor syndrome)
214297_at	NULL	representing 3-prime UTR	TIG830	LL: 1464	CSPG4	chondroitin sulfate proteoglycan 4 (melanoma-associated)
214306_at	NULL	representing 3-prime UTR	TIG2569	LL: 4976	OPA1	optic atrophy 1 (autosomal dominant)
214582_at	NULL	representing 3-prime UTR	TIG15057	LL: 5140	PDE3B	phosphodiesterase 3B, cGMP-inhibited
214586_at	NULL	representing 3-prime UTR	TIG1523	LL: 2861	GPR37	G protein-coupled receptor 37 (endothelin receptor type B-like)
214587_at	NULL	representing 3-prime UTR	TIG732	LL: 1295	COL8A1	collagen, type VIII, alpha 1
214594_x_at	NULL	representing 3-prime UTR	TIG2711	LL: 5205	ATP8B1	ATPase, Class I, type 8B, member 1
214634_at	NULL	representing 3-prime UTR	TIG23739	LL: 8294	HIST1H4I	histone 1, H4i
214645_at	NULL	representing 3-prime UTR	TIG4264	LL: 8395	PIP5K1B	phosphatidylinositol-4-phosphate 5-kinase, type I, beta
214648_at	NULL	representing 3-prime UTR	TIG1537	LL: 2880	GPX5	glutathione peroxidase 5 (epididymal androgen-related protein)
214666_x_at	NULL	representing 3-prime UTR	TIG1918	LL: 3658	IREB2	iron-responsive element binding protein 2
214684_at	NULL	representing 3-prime UTR	TIG23923	LL: 4205	MEF2A	MADS box transcription enhancer factor 2, polypeptide A (myocyte enhancer factor 2A)
214694_at	NULL	representing 3-prime UTR	TIG6389	LL: 23164	M-RIP	myosin phosphatase-Rho interacting protein
214695_at	NULL	representing 3-prime UTR	TIG25823	LL: 9898	UBAP2L	ubiquitin associated protein 2-like
214716_at	NULL	representing 3-prime UTR	TIG7838	LL: 55589	BMP2K	BMP2 inducible kinase
214804_at	NULL	representing 3-prime UTR	TIG1330	LL: 2491	FSHPRH1	FSH primary response (LRPR1 homolog, rat) 1
214829_at	NULL	representing 3-prime UTR	TIG5410	LL: 10157	AASS	aminoadipate-semialdehyde synthase
214904_at	NULL	representing 3-prime UTR	TIG4061	LL: 7592	ZNF41	zinc finger protein 41
214921_at	NULL	representing 3-prime UTR	TIG2003	LL: 3778	KCNMA1	potassium large conductance calcium-activated channel, subfamily M, alpha member 1
214933_at	NULL	representing 3-prime UTR	TIG20687	LL: 773	CACNA1A	calcium channel, voltage-dependent, P/Q type, alpha 1A subunit
215120_s_at	NULL	representing 3-prime UTR	TIG6276	LL: 23034	SAMD4	sterile alpha motif domain containing 4
215187_at	NULL	representing 3-prime UTR	TIG21843	LL: 55338	FLJ11292	hypothetical protein FLJ11292
215282_at	NULL	representing 3-prime UTR	TIG6810	LL: 25847	ANAPC13	anaphase promoting complex subunit 13
215325_x_at	NULL	representing 3-prime UTR	TIG29498	LL: 255057	C19orf26	chromosome 19 open reading frame 26
215455_at	NULL	representing 3-prime UTR	TIG4598	LL: 8914	TIMELESS	timeless homolog (Drosophila)
215499_at	NULL	representing 3-prime UTR	TIG2968	LL: 5606	MAP2K3	mitogen-activated protein kinase kinase 3
215559_at	NULL	representing 3-prime UTR	TIG24010	LL: 368	ABCC6	ATP-binding cassette, sub-family C (CFTR/MRP), member 6
215698_at	NULL	representing 3-prime UTR	TIG3177	LL: 5927	JARID1A	Jumonji, AT rich interactive domain 1A (RBBP2-like)
215705_at	NULL	representing 3-prime UTR	TIG2911	LL: 5536	PPP5C	protein phosphatase 5, catalytic subunit
215784_at	NULL	representing 3-prime UTR	TIG24981	LL: 913	CD1E	CD1E antigen, e polypeptide
215882_at	NULL	representing 3-prime UTR	TIG6240	LL: 22995	Cep152	KIAA0912 protein
215991_s_at	NULL	representing 3-prime UTR	TIG6304	LL: 23065	KIAA0090	KIAA0090
216037_x_at	NULL	representing 3-prime UTR	TIG3716	LL: 6934	TCF7L2	transcription factor 7-like 2 (T-cell specific, HMG-box)
216579_at	NULL	representing 3-prime UTR	TIG30310	LL: 127534	GJB4	gap junction protein, beta 4 (connexin 30.3)
217112_at	NULL	representing 3-prime UTR	TIG2677	LL: 5155	PDGFB	platelet-derived growth factor beta polypeptide (simian sarcoma viral (v-sis) oncogene homolog)
217476_at	NULL	representing 3-prime UTR	TIG4969	LL: 9572	NR1D1	nuclear receptor subfamily 1, group D, member 1
217505_at	NULL	representing 3-prime UTR	TIG44264	LL: 151230	MGC2610	hypothetical protein MGC2610
217507_at	NULL	representing 3-prime UTR	TIG3485	LL: 6556	SLC11A1	solute carrier family 11 (proton-coupled divalent metal ion transporters), member 1
217521_at	NULL	representing 3-prime UTR	TIG27528	LL: 3034	HAL	histidine ammonia-lyase
217618_x_at	NULL	representing 3-prime UTR	TIG1787	LL: 3364	HUS1	HUS1 checkpoint homolog (S. pombe)
217631_at	NULL	representing 3-prime UTR	TIG6689	LL: 23560	GTPBP4	GTP binding protein 4
217793_at	NULL	representing 3-prime UTR	TIG4775	LL: 9230	RAB11B	RAB11B, member RAS oncogene family
217885_at	NULL	representing 3-prime UTR	TIG25290	LL: 55705	IPO9	importin 9
217921_at	NULL	representing 3-prime UTR	TIG5861	LL: 10905	MAN1A2	mannosidase, alpha, class 1A, member 2
217953_at	NULL	representing 3-prime UTR	TIG6408	LL: 23469	PHF3	PHD finger protein 3
218309_at	NULL	representing 3-prime UTR	TIG7815	LL: 55450	CaMKIINalpha	calcium/calmodulin-dependent protein kinase II
218458_at	NULL	representing 3-prime UTR	TIG8322	LL: 64395	GCL	germ cell-less homolog 1 (Drosophila)
218515_at	NULL	representing 3-prime UTR	TIG27794	LL: 94104	C21orf66	chromosome 21 open reading frame 66
218517_at	NULL	representing 3-prime UTR	TIG23316	LL: 79960	PHF17	PHD finger protein 17
218583_s_at	NULL	representing 3-prime UTR	TIG7577	LL: 54165	RP42	RP42 homolog
218699_at	NULL	representing 3-prime UTR	TIG4608	LL: 8934	RAB7L1	RAB7, member RAS oncogene family-like 1
218783_at	NULL	representing 3-prime UTR	TIG6847	LL: 25896	DKFZP434B168	DKFZP434B168 protein
218885_s_at	NULL	representing 3-prime UTR	TIG20278	LL: 79695	GALNT12	UDP-N-acetyl-alpha-D-galactosamine:polypeptide N-acetylgalactosaminyltransferase 12 (GalNAc-T12)
219018_s_at	NULL	representing 3-prime UTR	TIG46412	LL: 317762	C14orf65	chromosome 14 open reading frame 65
219524_s_at	NULL	representing 3-prime UTR	TIG16096	LL: 79133	C20orf7	chromosome 20 open reading frame 7
219589_s_at	NULL	representing 3-prime UTR	TIG7774	LL: 55260	FLJ10922	hypothetical protein FLJ10922
219653_at	NULL	representing 3-prime UTR	TIG39219	LL: 149986	FAM61B	family with sequence similarity 61, member B
219851_at	NULL	representing 3-prime UTR	TIG21341	LL: 79898	ZNF613	zinc finger protein 613
219857_at	NULL	representing 3-prime UTR	TIG22938	LL: 79949	C10orf81	chromosome 10 open reading frame 81
219915_s_at	NULL	representing 3-prime UTR	TIG25563	LL: 117247	SLC16A10	solute carrier family 16 (monocarboxylic acid transporters), member 10
220122_at	NULL	representing 3-prime UTR	TIG25375	LL: 79772	MCTP1	multiple C2-domains with two transmembrane regions 1
220523_at	NULL	representing 3-prime UTR	TIG24510	LL: 80258	EFHC2	EF-hand domain (C-terminal) containing 2
221001_at	NULL	representing 3-prime UTR	TIG27804	LL: 63969	X102	X102 gene
221595_at	NULL	representing 3-prime UTR	TIG23443	LL: 84060	DKFZP564O0523	hypothetical protein DKFZp564O0523
221753_at	NULL	representing 3-prime UTR	TIG25593	LL: 54434	SSH1	slingshot homolog 1 (Drosophila)
221760_at	NULL	representing 3-prime UTR	TIG2184	LL: 4121	MAN1A1	mannosidase, alpha, class 1A, member 1
221765_at	NULL	representing 3-prime UTR	TIG3942	LL: 7357	UGCG	UDP-glucose ceramide glucosyltransferase
221865_at	NULL	representing 3-prime UTR	TIG40273	LL: 203197	C9orf91	chromosome 9 open reading frame 91
221908_at	NULL	representing 3-prime UTR	TIG25648	LL: 84900	FLJ14627	hypothetical protein FLJ14627
221954_at	NULL	representing 3-prime UTR	TIG15153	LL: 51526	C20orf111	chromosome 20 open reading frame 111
221961_at	NULL	representing 3-prime UTR	TIG15171	LL: 1186	CLCN7	chloride channel 7
221974_at	NULL	representing 3-prime UTR	TIG1914	LL: 3653	IPW	imprinted in Prader-Willi syndrome
221983_at	NULL	representing 3-prime UTR	TIG21557	LL: 79137	C2orf17	chromosome 2 open reading frame 17
222013_x_at	NULL	representing 3-prime UTR	TIG47178	LL: 196483	SB153	hypothetical protein SB153
222041_at	NULL	representing 3-prime UTR	TIG1008	LL: 1801	DPH2L1	DPH2-like 1 (S. cerevisiae)
222091_at	NULL	representing 3-prime UTR	TIG28316	LL: 51440	HPCAL4	hippocalcin like 4
222104_x_at	NULL	representing 3-prime UTR	TIG1591	LL: 2967	GTF2H3	general transcription factor IIH, polypeptide 3, 34kDa
222112_at	NULL	representing 3-prime UTR	TIG8245	LL: 58513	EPS15L1	epidermal growth factor receptor pathway substrate 15-like 1
222114_x_at	NULL	representing 3-prime UTR	TIG7663	LL: 54853	WDR55	WD repeat domain 55
222134_at	NULL	representing 3-prime UTR	TIG4349	LL: 8528	DDO	D-aspartate oxidase
222171_s_at	NULL	representing 3-prime UTR	TIG8279	LL: 63876	PKNOX2	PBX/knotted 1 homeobox 2
222193_at	NULL	representing 3-prime UTR	TIG23980	LL: 60526	FLJ21820	hypothetical protein FLJ21820
222294_s_at	NULL	representing 3-prime UTR	TIG3131	LL: 5873	RAB27A	RAB27A, member RAS oncogene family
222321_at	NULL	representing 3-prime UTR	TIG15127	LL: 186	AGTR2	angiotensin II receptor, type 2
222360_at	NULL	representing 3-prime UTR	TIG25357	LL: 51611	CGI-30	CGI-30 protein
222369_at	NULL	representing 3-prime UTR	TIG27359	LL: 79829	FLJ13848	hypothetical protein FLJ13848
222384_at	NULL	representing 3-prime UTR	TIG7047	LL: 284649	DKFZP564C196	DKFZP564C196 protein
222390_at	NULL	representing 3-prime UTR	TIG24285	LL: 51322	WAC	WW domain containing adaptor with coiled-coil
222397_at	NULL	representing 3-prime UTR	TIG4832	LL: 9343	U5-116KD	U5 snRNP-specific protein, 116 kD
222440_s_at	NULL	representing 3-prime UTR	TIG5289	LL: 9967	THRAP3	thyroid hormone receptor associated protein 3
222459_at	NULL	representing 3-prime UTR	TIG21497	LL: 79647	FLJ12666	hypothetical protein FLJ12666
222471_s_at	NULL	representing 3-prime UTR	TIG7991	LL: 56888	KCMF1	potassium channel modulatory factor 1
222482_at	NULL	representing 3-prime UTR	TIG23564	LL: 23648	SSBP3	single stranded DNA binding protein 3
222490_at	NULL	representing 3-prime UTR	TIG7882	LL: 55718	POLR3E	polymerase (RNA) III (DNA directed) polypeptide E (80kD)
222604_at	NULL	representing 3-prime UTR	TIG4824	LL: 9330	GTF3C3	general transcription factor IIIC, polypeptide 3, 102kDa
222612_at	NULL	representing 3-prime UTR	TIG27948	LL: 55269	PSPC1	paraspeckle component 1
222653_at	NULL	representing 3-prime UTR	TIG24312	LL: 55163	PNPO	pyridoxine 5'-phosphate oxidase
222664_at	NULL	representing 3-prime UTR	TIG26853	LL: 79047	KCTD15	potassium channel tetramerisation domain containing 15
222689_at	NULL	representing 3-prime UTR	TIG7793	LL: 55331	PHCA	phytoceramidase, alkaline
222706_at	NULL	representing 3-prime UTR	TIG7671	LL: 54883	FLJ20291	hypothetical protein FLJ20291
222718_at	NULL	representing 3-prime UTR	TIG23863	LL: 58986	TMEM8	transmembrane protein 8 (five membrane-spanning domains)
222735_at	NULL	representing 3-prime UTR	TIG24002	LL: 55151	TMEM38B	transmembrane protein 38B
222764_at	NULL	representing 3-prime UTR	TIG21217	LL: 80150	ASRGL1	asparaginase like 1
222766_at	NULL	representing 3-prime UTR	TIG21043	LL: 51728	POLR3K	polymerase (RNA) III (DNA directed) polypeptide K, 12.3 kDa
222769_at	NULL	representing 3-prime UTR	TIG8358	LL: 64779	FLJ12998	hypothetical protein FLJ12998
222802_at	NULL	representing 3-prime UTR	TIG16380	LL: 1906	EDN1	endothelin 1
222840_at	NULL	representing 3-prime UTR	TIG7725	LL: 55102	C14orf103	chromosome 14 open reading frame 103
222852_at	NULL	representing 3-prime UTR	TIG24665	LL: 80007	C10orf88	chromosome 10 open reading frame 88
222871_at	NULL	representing 3-prime UTR	TIG7756	LL: 55220	FLJ10748	hypothetical protein FLJ10748
222896_at	NULL	representing 3-prime UTR	TIG26624	LL: 79041	TMEM38A	transmembrane protein 38A
222908_at	NULL	representing 3-prime UTR	TIG25222	LL: 63895	FAM38B	family with sequence similarity 38, member B
223013_at	NULL	representing 3-prime UTR	TIG23741	LL: 79718	TBL1XR1	transducin (beta)-like 1X-linked receptor 1
223144_s_at	NULL	representing 3-prime UTR	TIG23115	LL: 55122	C6orf166	chromosome 6 open reading frame 166
223188_at	NULL	representing 3-prime UTR	TIG26834	LL: 56006	FLJ12886	hypothetical protein FLJ12886
223274_at	NULL	representing 3-prime UTR	TIG3720	LL: 6941	TCF19	transcription factor 19 (SC1)
223357_s_at	NULL	representing 3-prime UTR	TIG30810	LL: 219402	MTIF3	mitochondrial translational initiation factor 3
223405_at	NULL	representing 3-prime UTR	TIG20541	LL: 80896	NPL	N-acetylneuraminate pyruvate lyase (dihydrodipicolinate synthase)
223458_at	NULL	representing 3-prime UTR	TIG7086	LL: 26470	SEZ6L2	seizure related 6 homolog (mouse)-like 2
223495_at	NULL	representing 3-prime UTR	TIG21133	LL: 83987	CCDC8	coiled-coil domain containing 8
223512_at	NULL	representing 3-prime UTR	TIG26302	LL: 51128	SARA2	SAR1a gene homolog 2 (S. cerevisiae)
223547_at	NULL	representing 3-prime UTR	TIG7499	LL: 51528	C14orf100	chromosome 14 open reading frame 100
223578_x_at	NULL	representing 3-prime UTR	TIG18726	LL: 29005	PRO1073	PRO1073 protein
223715_at	NULL	representing 3-prime UTR	TIG4641	LL: 9024	BRSK2	BR serine/threonine kinase 2
223838_at	NULL	representing 3-prime UTR	TIG22549	LL: 80705	TSGA10	testis specific, 10
223919_at	NULL	representing 3-prime UTR	TIG27841	LL: 63970	P53AIP1	p53-regulated apoptosis-inducing protein 1
224004_at	NULL	representing 3-prime UTR	TIG17077	LL: 7769	ZNF226	zinc finger protein 226
224432_at	NULL	representing 3-prime UTR	TIG7996	LL: 56904	SH3GLB2	SH3-domain GRB2-like endophilin B2
224591_at	NULL	representing 3-prime UTR	TIG7347	LL: 50809	HP1-BP74	HP1-BP74
224604_at	NULL	representing 3-prime UTR	TIG16549	LL: 401152	LOC401152	HCV F-transactivated protein 1
224648_at	NULL	representing 3-prime UTR	TIG8385	LL: 65056	DKFZp761C169	vasculin
224705_s_at	NULL	representing 3-prime UTR	TIG26569	LL: 27327	TNRC6A	trinucleotide repeat containing 6A
224708_at	NULL	representing 3-prime UTR	TIG37715	LL: 90231	MGC33867	hypothetical protein MGC33867
224776_at	NULL	representing 3-prime UTR	TIG40397	LL: 137964	DKFZp586M1819	putative lysophosphatidic acid acyltransferase
224804_s_at	NULL	representing 3-prime UTR	TIG8063	LL: 57184	C15orf17	chromosome 15 open reading frame 17
224849_at	NULL	representing 3-prime UTR	TIG7903	LL: 55761	TTC17	tetratricopeptide repeat domain 17
224876_at	NULL	representing 3-prime UTR	TIG45319	LL: 134553	FLJ37562	hypothetical protein FLJ37562
224917_at	NULL	representing 3-prime UTR	TIG20756	LL: 81671	TMEM49	transmembrane protein 49
225080_at	NULL	representing 3-prime UTR	TIG2382	LL: 4641	MYO1C	myosin IC
225095_at	NULL	representing 3-prime UTR	TIG4931	LL: 9517	SPTLC2	serine palmitoyltransferase, long chain base subunit 2
225166_at	NULL	representing 3-prime UTR	TIG28972	LL: 93663	ARHGAP18	Rho GTPase activating protein 18
225206_s_at	NULL	representing 3-prime UTR	TIG28457	LL: 54516	MTRF1L	mitochondrial translational release factor 1-like
225239_at	NULL	representing 3-prime UTR	TIG17289	LL: 283131	TncRNA	trophoblast-derived noncoding RNA
225249_at	NULL	representing 3-prime UTR	TIG8006	LL: 56928	SPPL2B	signal peptide peptidase-like 2B
225255_at	NULL	representing 3-prime UTR	TIG24185	LL: 51318	MRPL35	mitochondrial ribosomal protein L35
225324_at	NULL	representing 3-prime UTR	TIG25073	LL: 54675	C20orf155	chromosome 20 open reading frame 155
225385_s_at	NULL	representing 3-prime UTR	TIG38737	LL: 92906	HNRPLL	heterogeneous nuclear ribonucleoprotein L-like
225388_at	NULL	representing 3-prime UTR	TIG5366	LL: 10098	TSPAN5	tetraspanin 5
225412_at	NULL	representing 3-prime UTR	TIG25965	LL: 84910	FLJ14681	hypothetical protein FLJ14681
225415_at	NULL	representing 3-prime UTR	TIG41612	LL: 151636	DTX3L	deltex 3-like (Drosophila)
225529_at	NULL	representing 3-prime UTR	TIG27434	LL: 116983	CENTB5	centaurin, beta 5
225554_s_at	NULL	representing 3-prime UTR	TIG7486	LL: 51434	ANAPC7	anaphase promoting complex subunit 7
225609_at	NULL	representing 3-prime UTR	TIG1569	LL: 2936	GSR	glutathione reductase
225667_s_at	NULL	representing 3-prime UTR	TIG16923	LL: 151354	NSE1	NSE1
225679_at	NULL	representing 3-prime UTR	TIG38443	LL: 122830	C14orf35	chromosome 14 open reading frame 35
225696_at	NULL	representing 3-prime UTR	TIG26766	LL: 64708	COPS7B	COP9 constitutive photomorphogenic homolog subunit 7B (Arabidopsis)
225697_at	NULL	representing 3-prime UTR	TIG21867	LL: 51755	CRK7	CDC2-related protein kinase 7
225712_at	NULL	representing 3-prime UTR	TIG6876	LL: 25929	GEMIN5	gem (nuclear organelle) associated protein 5
225768_at	NULL	representing 3-prime UTR	TIG5294	LL: 9975	NR1D2	nuclear receptor subfamily 1, group D, member 2
225774_at	NULL	representing 3-prime UTR	TIG40510	LL: 89970	KIAA1972	KIAA1972 protein
225791_at	NULL	representing 3-prime UTR	TIG36880	LL: 140739	NCE2	NEDD8-conjugating enzyme
225796_at	NULL	representing 3-prime UTR	TIG24104	LL: 54899	PXK	PX domain containing serine/threonine kinase
225830_at	NULL	representing 3-prime UTR	TIG16938	LL: 118987	PDZK8	PDZ domain containing 8
225916_at	NULL	representing 3-prime UTR	TIG4073	LL: 7690	ZNF131	zinc finger protein 131 (clone pHZ-10)
225941_at	NULL	representing 3-prime UTR	TIG41423	LL: 317649	EIF4E3	eukaryotic translation initiation factor 4E member 3
225998_at	NULL	representing 3-prime UTR	TIG1355	LL: 2549	GAB1	GRB2-associated binding protein 1
226000_at	NULL	representing 3-prime UTR	TIG23946	LL: 55917	DKFZp547A023	hypothetical protein DKFZp547A023
226048_at	NULL	representing 3-prime UTR	TIG2962	LL: 5599	MAPK8	mitogen-activated protein kinase 8
226052_at	NULL	representing 3-prime UTR	TIG6634	LL: 23476	BRD4	bromodomain containing 4
226069_at	NULL	representing 3-prime UTR	TIG38363	LL: 144165	PRICKLE1	prickle-like 1 (Drosophila)
226094_at	NULL	representing 3-prime UTR	TIG2754	LL: 5286	PIK3C2A	phosphoinositide-3-kinase, class 2, alpha polypeptide
226103_at	NULL	representing 3-prime UTR	TIG16643	LL: 91624	NEXN	nexilin (F actin binding protein)
226113_at	NULL	representing 3-prime UTR	TIG26083	LL: 80818	ZNF436	zinc finger protein 436
226187_at	NULL	representing 3-prime UTR	TIG606	LL: 1040	CDS1	CDP-diacylglycerol synthase (phosphatidate cytidylyltransferase) 1
226336_at	NULL	representing 3-prime UTR	TIG2874	LL: 5478	PPIA	peptidylprolyl isomerase A (cyclophilin A)
226357_at	NULL	representing 3-prime UTR	TIG5843	LL: 10869	USP19	ubiquitin specific protease 19
226364_at	NULL	representing 3-prime UTR	TIG1659	LL: 3092	HIP1	huntingtin interacting protein 1
226383_at	NULL	representing 3-prime UTR	TIG39531	LL: 120534	FLJ38968	hypothetical protein FLJ38968
226474_at	NULL	representing 3-prime UTR	TIG26818	LL: 84166	NOD27	nucleotide-binding oligomerization domains 27
226499_at	NULL	representing 3-prime UTR	TIG46793	LL: 441478	MGC61598	similar to ankyrin-repeat protein Nrarp
226552_at	NULL	representing 3-prime UTR	TIG43300	LL: 389792	IER5L	immediate early response 5-like
226571_s_at	NULL	representing 3-prime UTR	TIG3098	LL: 5802	PTPRS	protein tyrosine phosphatase, receptor type, S
226589_at	NULL	representing 3-prime UTR	TIG45081	LL: 201931	FLJ38482	hypothetical protein FLJ38482
226646_at	NULL	representing 3-prime UTR	TIG24352	LL: 10365	KLF2	Kruppel-like factor 2 (lung)
226651_at	NULL	representing 3-prime UTR	TIG4900	LL: 9456	HOMER1	homer homolog 1 (Drosophila)
226759_at	NULL	representing 3-prime UTR	TIG24219	LL: 64375	ZNFN1A4	zinc finger protein, subfamily 1A, 4 (Eos)
226775_at	NULL	representing 3-prime UTR	TIG24006	LL: 56943	ENY2	enhancer of yellow 2 homolog (Drosophila)
226847_at	NULL	representing 3-prime UTR	TIG5611	LL: 10468	FST	follistatin
226854_at	NULL	representing 3-prime UTR	TIG7049	LL: 26164	GTPBP5	GTP binding protein 5 (putative)
226895_at	NULL	representing 3-prime UTR	TIG2472	LL: 4782	NFIC	nuclear factor I/C (CCAAT-binding transcription factor)
226922_at	NULL	representing 3-prime UTR	TIG3155	LL: 5903	RANBP2	RAN binding protein 2
226948_at	NULL	representing 3-prime UTR	TIG20910	LL: 84236	DKFZp547E052	hypothetical protein DKFZp547E052
227049_at	NULL	representing 3-prime UTR	TIG38576	LL: 284273	ZADH2	zinc binding alcohol dehydrogenase, domain containing 2
227083_at	NULL	representing 3-prime UTR	TIG38084	LL: 145173	B3GTL	beta 3-glycosyltransferase-like
227105_at	NULL	representing 3-prime UTR	TIG28027	LL: 79848	CSPP	centrosome spindle pole associated protein
227203_at	NULL	representing 3-prime UTR	TIG22762	LL: 64839	FBXL17	F-box and leucine-rich repeat protein 17
227294_at	NULL	representing 3-prime UTR	TIG44207	LL: 115509	LOC115509	hypothetical protein BC014000
227329_at	NULL	representing 3-prime UTR	TIG27216	LL: 140685	BTBD4	BTB (POZ) domain containing 4
227334_at	NULL	representing 3-prime UTR	TIG42890	LL: 159195	USP54	ubiquitin specific protease 54
227375_at	NULL	representing 3-prime UTR	TIG25677	LL: 81573	DKFZP566D1346	hypothetical protein DKFZp566D1346
227391_x_at	NULL	representing 3-prime UTR	TIG4761	LL: 9208	LRRFIP1	leucine rich repeat (in FLII) interacting protein 1
227417_at	NULL	representing 3-prime UTR	TIG7702	LL: 54996	FLJ20605	hypothetical protein FLJ20605
227467_at	NULL	representing 3-prime UTR	TIG30699	LL: 157506	RDH10	retinol dehydrogenase 10 (all-trans)
227470_at	NULL	representing 3-prime UTR	TIG44905	LL: 197407	ZNF553	zinc finger protein 553
227518_at	NULL	representing 3-prime UTR	TIG22610	LL: 79939	SLC35E1	solute carrier family 35, member E1
227605_at	NULL	representing 3-prime UTR	TIG4789	LL: 9255	SCYE1	small inducible cytokine subfamily E, member 1 (endothelial monocyte-activating)
227679_at	NULL	representing 3-prime UTR	TIG20936	LL: 79885	HDAC11	histone deacetylase 11
227737_at	NULL	representing 3-prime UTR	TIG23950	LL: 58477	SRPRB	signal recognition particle receptor, B subunit
227756_at	NULL	representing 3-prime UTR	TIG9587	LL: 145773	MGC26690	hypothetical protein MGC26690
227763_at	NULL	representing 3-prime UTR	TIG39320	LL: 130574	MGC52057	hypothetical protein MGC52057
227872_at	NULL	representing 3-prime UTR	TIG5999	LL: 11128	POLR3A	polymerase (RNA) III (DNA directed) polypeptide A, 155kDa
228012_at	NULL	representing 3-prime UTR	TIG5135	LL: 9782	MATR3	matrin 3
228073_at	NULL	representing 3-prime UTR	TIG37986	LL: 140838	HDHD4	haloacid dehalogenase-like hydrolase domain containing 4
228130_at	NULL	representing 3-prime UTR	TIG23140	LL: 84307	ZNF397	zinc finger protein 397
228149_at	NULL	representing 3-prime UTR	TIG41955	LL: 154743	FLJ31818	hypothetical protein FLJ31818
228151_at	NULL	representing 3-prime UTR	TIG23510	LL: 54622	ARFRP2	ADP-ribosylation factor related protein 2
228190_at	NULL	representing 3-prime UTR	TIG26982	LL: 84938	APG4C	APG4 autophagy 4 homolog C (S. cerevisiae)
228202_at	NULL	representing 3-prime UTR	TIG2799	LL: 5350	PLN	phospholamban
228205_at	NULL	representing 3-prime UTR	TIG25951	LL: 7086	TKT	transketolase (Wernicke-Korsakoff syndrome)
228225_at	NULL	representing 3-prime UTR	TIG3110	LL: 5828	PXMP3	peroxisomal membrane protein 3, 35kDa (Zellweger syndrome)
228273_at	NULL	representing 3-prime UTR	TIG27592	LL: 55771	FLJ11029	hypothetical protein FLJ11029
228299_at	NULL	representing 3-prime UTR	TIG8622	LL: 222658	C6orf69	chromosome 6 open reading frame 69
228304_at	NULL	representing 3-prime UTR	TIG40281	LL: 375287	FLJ45645	FLJ45645 protein
228347_at	NULL	representing 3-prime UTR	TIG3439	LL: 6495	SIX1	sine oculis homeobox homolog 1 (Drosophila)
228401_at	NULL	representing 3-prime UTR	TIG23690	LL: 29028	ATAD2	ATPase family, AAA domain containing 2
228437_at	NULL	representing 3-prime UTR	TIG18370	LL: 29097	HSPC163	HSPC163 protein
228574_at	NULL	representing 3-prime UTR	TIG31539	LL: 160335	DKFZp762A217	hypothetical protein DKFZp762A217
228583_at	NULL	representing 3-prime UTR	TIG42643	LL: 91750	C14orf46	chromosome 14 open reading frame 46
228813_at	NULL	representing 3-prime UTR	TIG5116	LL: 9759	HDAC4	histone deacetylase 4
228902_at	NULL	representing 3-prime UTR	TIG4168	LL: 8021	NUP214	nucleoporin 214kDa
228906_at	NULL	representing 3-prime UTR	TIG26284	LL: 80312	CXXC6	CXXC finger 6
228910_at	NULL	representing 3-prime UTR	TIG1967	LL: 3732	CD82	CD82 antigen
228912_at	NULL	representing 3-prime UTR	TIG3990	LL: 7429	VIL1	villin 1
228967_at	NULL	representing 3-prime UTR	TIG5438	LL: 10209	SUI1	putative translation initiation factor
229083_at	NULL	representing 3-prime UTR	TIG5885	LL: 10949	HNRPA0	heterogeneous nuclear ribonucleoprotein A0
229129_at	NULL	representing 3-prime UTR	TIG1702	LL: 3184	HNRPD	heterogeneous nuclear ribonucleoprotein D (AU-rich element RNA binding protein 1, 37kDa)
229202_at	NULL	representing 3-prime UTR	TIG24538	LL: 80003	PCNXL2	pecanex-like 2 (Drosophila)
229222_at	NULL	representing 3-prime UTR	TIG28662	LL: 79611	FLJ21963	FLJ21963 protein
229235_at	NULL	representing 3-prime UTR	TIG25681	LL: 84901	NFATC2IP	nuclear factor of activated T-cells, cytoplasmic, calcineurin-dependent 2 interacting protein
229254_at	NULL	representing 3-prime UTR	TIG9555	LL: 148808	DKFZp761N1114	hypothetical protein DKFZp761N1114
229262_at	NULL	representing 3-prime UTR	TIG23191	LL: 284352	LOC284352	hypothetical protein LOC284352
229273_at	NULL	representing 3-prime UTR	TIG25332	LL: 6299	SALL1	sal-like 1 (Drosophila)
229358_at	NULL	representing 3-prime UTR	TIG1848	LL: 3549	IHH	Indian hedgehog homolog (Drosophila)
229377_at	NULL	representing 3-prime UTR	TIG25443	LL: 79774	GRTP1	growth hormone regulated TBC protein 1
229418_at	NULL	representing 3-prime UTR	TIG26129	LL: 55731	FLJ10700	hypothetical protein FLJ10700
229426_at	NULL	representing 3-prime UTR	TIG4857	LL: 9377	COX5A	cytochrome c oxidase subunit Va
229427_at	NULL	representing 3-prime UTR	TIG4650	LL: 9037	SEMA5A	sema domain, seven thrombospondin repeats (type 1 and type 1-like), transmembrane domain (TM) and short cytoplasmic domain, (semaphorin) 5A
229443_at	NULL	representing 3-prime UTR	TIG22916	LL: 84300	C6orf125	chromosome 6 open reading frame 125
229450_at	NULL	representing 3-prime UTR	TIG1817	LL: 3437	IFIT3	interferon-induced protein with tetratricopeptide repeats 3
229464_at	NULL	representing 3-prime UTR	TIG24130	LL: 50804	MYEF2	myelin expression factor 2
229491_at	NULL	representing 3-prime UTR	TIG41683	LL: 133308	LOC133308	hypothetical protein BC009732
229554_at	NULL	representing 3-prime UTR	TIG27599	LL: 4060	LUM	lumican
229587_at	NULL	representing 3-prime UTR	TIG5339	LL: 10054	UBA2	SUMO-1 activating enzyme subunit 2
229663_at	NULL	representing 3-prime UTR	TIG21769	LL: 83752	LONP	peroxisomal lon protease
229697_at	NULL	representing 3-prime UTR	TIG4312	LL: 8479	HIRIP3	HIRA interacting protein 3
229753_at	NULL	representing 3-prime UTR	TIG2858	LL: 5451	POU2F1	POU domain, class 2, transcription factor 1
229776_at	NULL	representing 3-prime UTR	TIG22783	LL: 28232	SLCO3A1	solute carrier organic anion transporter family, member 3A1
229803_s_at	NULL	representing 3-prime UTR	TIG6024	LL: 11165	NUDT3	nudix (nucleoside diphosphate linked moiety X)-type motif 3
229839_at	NULL	representing 3-prime UTR	TIG43748	LL: 286133	MGC45780	hypothetical protein MGC45780
229883_at	NULL	representing 3-prime UTR	TIG23369	LL: 2906	GRIN2D	glutamate receptor, ionotropic, N-methyl D-aspartate 2D
229912_at	NULL	representing 3-prime UTR	TIG38962	LL: 221935	SDK1	sidekick homolog 1 (chicken)
229937_x_at	NULL	representing 3-prime UTR	TIG5836	LL: 10859	LILRB1	leukocyte immunoglobulin-like receptor, subfamily B (with TM and ITIM domains), member 1
230016_at	NULL	representing 3-prime UTR	TIG45335	LL: 137682	MGC40214	hypothetical protein MGC40214
230024_at	NULL	representing 3-prime UTR	TIG8130	LL: 57505	AARSL	alanyl-tRNA synthetase like
230083_at	NULL	representing 3-prime UTR	TIG20681	LL: 54532	USP53	ubiquitin specific protease 53
230091_at	NULL	representing 3-prime UTR	TIG3603	LL: 6733	SRPK2	SFRS protein kinase 2
230098_at	NULL	representing 3-prime UTR	TIG25559	LL: 51105	PHF20L1	PHD finger protein 20-like 1
230100_x_at	NULL	representing 3-prime UTR	TIG2616	LL: 5058	PAK1	p21/Cdc42/Rac1-activated kinase 1 (STE20 homolog, yeast)
230104_s_at	NULL	representing 3-prime UTR	TIG5979	LL: 11076	TPPP	brain-specific protein p25 alpha
230107_at	NULL	representing 3-prime UTR	TIG23497	LL: 81502	HM13	histocompatibility (minor) 13
230141_at	NULL	representing 3-prime UTR	TIG3176	LL: 5926	ARID4A	AT rich interactive domain 4A (RBP1-like)
230142_s_at	NULL	representing 3-prime UTR	TIG15204	LL: 1153	CIRBP	cold inducible RNA binding protein
230148_at	NULL	representing 3-prime UTR	TIG30559	LL: 130872	AHSA2	AHA1, activator of heat shock 90kDa protein ATPase homolog 2 (yeast)
230174_at	NULL	representing 3-prime UTR	TIG38699	LL: 127018	LYPLAL1	lysophospholipase-like 1
230204_at	NULL	representing 3-prime UTR	TIG800	LL: 1404	HAPLN1	hyaluronan and proteoglycan link protein 1
230218_at	NULL	representing 3-prime UTR	TIG21085	LL: 3090	HIC1	hypermethylated in cancer 1
230249_at	NULL	representing 3-prime UTR	TIG5744	LL: 10656	KHDRBS3	KH domain containing, RNA binding, signal transduction associated 3
230288_at	NULL	representing 3-prime UTR	TIG1270	LL: 2259	FGF14	fibroblast growth factor 14
230309_at	NULL	representing 3-prime UTR	TIG26566	LL: 23743	BHMT2	betaine-homocysteine methyltransferase 2
230311_s_at	NULL	representing 3-prime UTR	TIG29160	LL: 93166	PRDM6	PR domain containing 6
230316_at	NULL	representing 3-prime UTR	TIG6673	LL: 23541	SEC14L2	SEC14-like 2 (S. cerevisiae)
230345_at	NULL	representing 3-prime UTR	TIG4315	LL: 8482	SEMA7A	sema domain, immunoglobulin domain (Ig), and GPI membrane anchor, (semaphorin) 7A
230376_at	NULL	representing 3-prime UTR	TIG1583	LL: 2958	GTF2A2	general transcription factor IIA, 2, 12kDa
230412_at	NULL	representing 3-prime UTR	TIG8298	LL: 64067	NPAS3	neuronal PAS domain protein 3
230554_at	NULL	representing 3-prime UTR	TIG29197	LL: 348158	HXMA	xenobiotic/medium-chain fatty acid:CoA ligase
230575_at	NULL	representing 3-prime UTR	TIG24743	LL: 22921	MSRB2	methionine sulfoxide reductase B2
230592_at	NULL	representing 3-prime UTR	TIG6882	LL: 25936	C1orf48	chromosome 1 open reading frame 48
230662_at	NULL	representing 3-prime UTR	TIG41170	LL: 149603	LOC149603	hypothetical protein LOC149603
230669_at	NULL	representing 3-prime UTR	TIG3173	LL: 5922	RASA2	RAS p21 protein activator 2
230679_at	NULL	representing 3-prime UTR	TIG25671	LL: 79269	WDR32	WD repeat domain 32
230760_at	NULL	representing 3-prime UTR	TIG24225	LL: 7544	ZFY	zinc finger protein, Y-linked
230860_at	NULL	representing 3-prime UTR	TIG28570	LL: 84984	MGC14126	hypothetical protein MGC14126
230921_s_at	NULL	representing 3-prime UTR	TIG23846	LL: 7786	MAP3K12	mitogen-activated protein kinase kinase kinase 12
230943_at	NULL	representing 3-prime UTR	TIG22562	LL: 64321	SOX17	SRY (sex determining region Y)-box 17
230944_at	NULL	representing 3-prime UTR	TIG45457	LL: 221416	MGC45491	hypothetical protein MGC45491
230988_at	NULL	representing 3-prime UTR	TIG67	LL: 119	ADD2	adducin 2 (beta)
231195_at	NULL	representing 3-prime UTR	TIG40277	LL: 346689	FLJ44186	FLJ44186 protein
231211_s_at	NULL	representing 3-prime UTR	TIG36989	LL: 90522	YIF1B	Yip1 interacting factor homolog B (S. cerevisiae)
231272_at	NULL	representing 3-prime UTR	TIG4892	LL: 9443	CRSP9	cofactor required for Sp1 transcriptional activation, subunit 9, 33kDa
231382_at	NULL	representing 3-prime UTR	TIG4531	LL: 8817	FGF18	fibroblast growth factor 18
231599_x_at	NULL	representing 3-prime UTR	TIG4206	LL: 8193	DPF1	D4, zinc and double PHD fingers family 1
231600_at	NULL	representing 3-prime UTR	TIG30727	LL: 387837	UNQ5782	macrophage antigen h
231606_at	NULL	representing 3-prime UTR	TIG609	LL: 1045	CDX2	caudal type homeo box transcription factor 2
231623_at	NULL	representing 3-prime UTR	TIG41796	LL: 134288	MGC13034	hypothetical protein MGC13034
231688_at	NULL	representing 3-prime UTR	TIG2294	LL: 4317	MMP8	matrix metalloproteinase 8 (neutrophil collagenase)
231710_at	NULL	representing 3-prime UTR	TIG456	LL: 828	CAPS	calcyphosine
231782_s_at	NULL	representing 3-prime UTR	TIG25163	LL: 9622	KLK4	kallikrein 4 (prostase, enamel matrix, prostate)
231791_at	NULL	representing 3-prime UTR	TIG22028	LL: 56624	ASAH2	N-acylsphingosine amidohydrolase (non-lysosomal ceramidase) 2
231801_at	NULL	representing 3-prime UTR	TIG2465	LL: 4773	NFATC2	nuclear factor of activated T-cells, cytoplasmic, calcineurin-dependent 2
231805_at	NULL	representing 3-prime UTR	TIG21084	LL: 2834	GPR10	G protein-coupled receptor 10
231819_at	NULL	representing 3-prime UTR	TIG5406	LL: 10153	CEBPZ	CCAAT/enhancer binding protein zeta
231827_at	NULL	representing 3-prime UTR	TIG21625	LL: 84515	MCM8	MCM8 minichromosome maintenance deficient 8 (S. cerevisiae)
231855_at	NULL	representing 3-prime UTR	TIG22092	LL: 57650	KIAA1524	KIAA1524
231864_at	NULL	representing 3-prime UTR	TIG4058	LL: 7581	ZNF33A	zinc finger protein 33A
231872_at	NULL	representing 3-prime UTR	TIG18750	LL: 85444	KIAA1764	KIAA1764 protein
231874_at	NULL	representing 3-prime UTR	TIG40013	LL: 285172	MGC39518	hypothetical protein MGC39518
231885_at	NULL	representing 3-prime UTR	TIG26219	LL: 80822	KIAA1702	KIAA1702 protein
231906_at	NULL	representing 3-prime UTR	TIG25571	LL: 3234	HOXD8	homeo box D8
231962_at	NULL	representing 3-prime UTR	TIG5774	LL: 10717	AP4B1	adaptor-related protein complex 4, beta 1 subunit
232023_at	NULL	representing 3-prime UTR	TIG42147	LL: 91147	MGC26979	hypothetical protein MGC26979
232038_at	NULL	representing 3-prime UTR	TIG38941	LL: 221322	C6orf170	chromosome 6 open reading frame 170
232043_at	NULL	representing 3-prime UTR	TIG1483	LL: 2788	GNG7	guanine nucleotide binding protein (G protein), gamma 7
232056_at	NULL	representing 3-prime UTR	TIG4514	LL: 8796	SCEL	sciellin
232071_at	NULL	representing 3-prime UTR	TIG5153	LL: 9801	MRPL19	mitochondrial ribosomal protein L19
232091_s_at	NULL	representing 3-prime UTR	TIG47395	LL: 254359	ZDHHC24	zinc finger, DHHC domain containing 24
232093_at	NULL	representing 3-prime UTR	TIG40610	LL: 147650	LOC147650	hypothetical protein LOC147650
232117_at	NULL	representing 3-prime UTR	TIG27952	LL: 57573	ZNF471	zinc finger protein 471
232162_at	NULL	representing 3-prime UTR	TIG22740	LL: 79943	FLJ14129	hypothetical protein FLJ14129
232165_at	NULL	representing 3-prime UTR	TIG21314	LL: 83481	EPPK1	epiplakin 1
232228_at	NULL	representing 3-prime UTR	TIG21785	LL: 348327	ZNF530	zinc finger protein 530
232329_at	NULL	representing 3-prime UTR	TIG8171	LL: 57610	RANBP10	RAN binding protein 10
232467_at	NULL	representing 3-prime UTR	TIG27028	LL: 55243	KIRREL	kin of IRRE like (Drosophila)
232546_at	NULL	representing 3-prime UTR	TIG3846	LL: 7161	TP73	tumor protein p73
232671_at	NULL	representing 3-prime UTR	TIG44289	LL: 200172	FLJ23878	hypothetical protein FLJ23878
232737_s_at	NULL	representing 3-prime UTR	TIG2690	LL: 5169	ENPP3	ectonucleotide pyrophosphatase/phosphodiesterase 3
232938_at	NULL	representing 3-prime UTR	TIG24058	LL: 57713	SFMBT2	Scm-like with four mbt domains 2
232960_at	NULL	representing 3-prime UTR	TIG21962	LL: 54830	FLJ20130	hypothetical protein FLJ20130
233132_at	NULL	representing 3-prime UTR	TIG23886	LL: 28779	IGLV5-52	immunoglobulin lambda variable 5-52
233134_at	NULL	representing 3-prime UTR	TIG21430	LL: 9501	RPH3AL	rabphilin 3A-like (without C2 domains)
233175_at	NULL	representing 3-prime UTR	TIG5812	LL: 10794	ZNF272	zinc finger protein 272
233324_at	NULL	representing 3-prime UTR	TIG7918	LL: 55809	TRERF1	transcriptional regulating factor 1
233490_at	NULL	representing 3-prime UTR	TIG27623	LL: 51164	DCTN4	dynactin 4 (p62)
233654_at	NULL	representing 3-prime UTR	TIG23330	LL: 54872	GPI7	GPI7 protein
233660_at	NULL	representing 3-prime UTR	TIG7330	LL: 30844	EHD4	EH-domain containing 4
233898_s_at	NULL	representing 3-prime UTR	TIG7022	LL: 26127	FGFR1OP2	FGFR1 oncogene partner 2
233910_at	NULL	representing 3-prime UTR	TIG24206	LL: 23671	TMEFF2	transmembrane protein with EGF-like and two follistatin-like domains 2
234382_x_at	NULL	representing 3-prime UTR	TIG24922	LL: 10639	HHCM	Mahlavu hepatocellular carcinoma
234791_at	NULL	representing 3-prime UTR	TIG37598	LL: 219409	GSH1	GS homeobox 1
234974_at	NULL	representing 3-prime UTR	TIG38738	LL: 130589	GALM	galactose mutarotase (aldose 1-epimerase)
234976_x_at	NULL	representing 3-prime UTR	TIG5814	LL: 10797	MTHFD2	methylenetetrahydrofolate dehydrogenase (NADP+ dependent) 2, methenyltetrahydrofolate cyclohydrolase
234985_at	NULL	representing 3-prime UTR	TIG45819	LL: 143458	LOC143458	hypothetical protein LOC143458
235036_at	NULL	representing 3-prime UTR	TIG39504	LL: 128077	LIX1L	Lix1 homolog (mouse) like
235070_at	NULL	representing 3-prime UTR	TIG26420	LL: 54715	A2BP1	ataxin 2-binding protein 1
235103_at	NULL	representing 3-prime UTR	TIG2186	LL: 4124	MAN2A1	mannosidase, alpha, class 2A, member 1
235175_at	NULL	representing 3-prime UTR	TIG36858	LL: 115361	GBP4	guanylate binding protein 4
235290_at	NULL	representing 3-prime UTR	TIG40329	LL: 158431	FLJ16636	FLJ16636 protein
235308_at	NULL	representing 3-prime UTR	TIG7031	LL: 26137	ZBTB20	zinc finger and BTB domain containing 20
235343_at	NULL	representing 3-prime UTR	TIG26472	LL: 79805	FLJ12505	hypothetical protein FLJ12505
235356_at	NULL	representing 3-prime UTR	TIG30575	LL: 374354	NHLRC2	NHL repeat containing 2
235378_at	NULL	representing 3-prime UTR	TIG40048	LL: 145483	C14orf44	chromosome 14 open reading frame 44
235415_at	NULL	representing 3-prime UTR	TIG6469	LL: 23248	KIAA0460	KIAA0460 protein
235424_at	NULL	representing 3-prime UTR	TIG42209	LL: 116224	C9orf42	chromosome 9 open reading frame 42
235453_at	NULL	representing 3-prime UTR	TIG44353	LL: 163590	LOC163590	AF464140
235512_at	NULL	representing 3-prime UTR	TIG4528	LL: 8814	CDKL1	cyclin-dependent kinase-like 1 (CDC2-related kinase)
235546_at	NULL	representing 3-prime UTR	TIG21642	LL: 6692	SPINT1	serine protease inhibitor, Kunitz type 1
235552_at	NULL	representing 3-prime UTR	TIG24263	LL: 57721	KIAA1627	KIAA1627 protein
235674_at	NULL	representing 3-prime UTR	TIG6461	LL: 23240	KIAA0922	KIAA0922 protein
235688_s_at	NULL	representing 3-prime UTR	TIG4998	LL: 9618	TRAF4	TNF receptor-associated factor 4
235734_at	NULL	representing 3-prime UTR	TIG22623	LL: 29763	PACSIN3	protein kinase C and casein kinase substrate in neurons 3
235762_at	NULL	representing 3-prime UTR	TIG15206	LL: 50840	TAS2R14	taste receptor, type 2, member 14
235767_x_at	NULL	representing 3-prime UTR	TIG25800	LL: 51808	RNUXA	RNA U, small nuclear RNA export adaptor (phosphorylation regulated)
235783_at	NULL	representing 3-prime UTR	TIG27265	LL: 51154	C1orf33	chromosome 1 open reading frame 33
235815_at	NULL	representing 3-prime UTR	TIG45504	LL: 128553	C20orf17	chromosome 20 open reading frame 17
235856_at	NULL	representing 3-prime UTR	TIG27204	LL: 721	C4B	complement component 4B
235885_at	NULL	representing 3-prime UTR	TIG21692	LL: 64805	P2RY12	purinergic receptor P2Y, G-protein coupled, 12
235891_at	NULL	representing 3-prime UTR	TIG6969	LL: 26052	DNM3	dynamin 3
235907_at	NULL	representing 3-prime UTR	TIG7738	LL: 55161	TMEM33	transmembrane protein 33
235968_at	NULL	representing 3-prime UTR	TIG6144	LL: 116987	CENTG2	centaurin, gamma 2
235978_at	NULL	representing 3-prime UTR	TIG1214	LL: 2167	FABP4	fatty acid binding protein 4, adipocyte
235988_at	NULL	representing 3-prime UTR	TIG35546	LL: 266977	GPR110	G protein-coupled receptor 110
235997_at	NULL	representing 3-prime UTR	TIG4066	LL: 7625	ZNF74	zinc finger protein 74 (Cos52)
236018_at	NULL	representing 3-prime UTR	TIG44328	LL: 161823	FLJ44620	similar to CG11994-PA
236023_at	NULL	representing 3-prime UTR	TIG596	LL: 1025	CDK9	cyclin-dependent kinase 9 (CDC2-related kinase)
236028_at	NULL	representing 3-prime UTR	TIG1792	LL: 3381	IBSP	integrin-binding sialoprotein (bone sialoprotein, bone sialoprotein II)
236129_at	NULL	representing 3-prime UTR	TIG27568	LL: 11227	GALNT5	UDP-N-acetyl-alpha-D-galactosamine:polypeptide N-acetylgalactosaminyltransferase 5 (GalNAc-T5)
236178_at	NULL	representing 3-prime UTR	TIG8052	LL: 57150	C6orf162	chromosome 6 open reading frame 162
236188_s_at	NULL	representing 3-prime UTR	TIG2402	LL: 4676	NAP1L4	nucleosome assembly protein 1-like 4
236285_at	NULL	representing 3-prime UTR	TIG37970	LL: 113730	MGC16635	hypothetical protein BC009980
236294_at	NULL	representing 3-prime UTR	TIG5350	LL: 10075	HUWE1	HECT, UBA and WWE domain containing 1
236332_at	NULL	representing 3-prime UTR	TIG7527	LL: 51635	DHRS7	dehydrogenase/reductase (SDR family) member 7
236348_at	NULL	representing 3-prime UTR	TIG7239	LL: 28959	LR8	LR8 protein
236425_at	NULL	representing 3-prime UTR	TIG26004	LL: 51631	LUC7L2	LUC7-like 2 (S. cerevisiae)
236446_at	NULL	representing 3-prime UTR	TIG693	LL: 1203	CLN5	ceroid-lipofuscinosis, neuronal 5
236471_at	NULL	representing 3-prime UTR	TIG4991	LL: 9603	NFE2L3	nuclear factor (erythroid-derived 2)-like 3
236527_at	NULL	representing 3-prime UTR	TIG4627	LL: 8992	ATP6V0E	ATPase, H+ transporting, lysosomal 9kDa, V0 subunit e
236548_at	NULL	representing 3-prime UTR	TIG21355	LL: 54810	GIPC2	PDZ domain protein GIPC2
236563_at	NULL	representing 3-prime UTR	TIG41085	LL: 343035	C1orf36	chromosome 1 open reading frame 36
236623_at	NULL	representing 3-prime UTR	TIG24124	LL: 84852	MGC16179	hypothetical protein MGC16179
236635_at	NULL	representing 3-prime UTR	TIG26539	LL: 63934	ZNF667	zinc finger protein 667
236641_at	NULL	representing 3-prime UTR	TIG5266	LL: 9928	KIF14	kinesin family member 14
236681_at	NULL	representing 3-prime UTR	TIG1729	LL: 3239	HOXD13	homeo box D13
236686_at	NULL	representing 3-prime UTR	TIG2357	LL: 4598	MVK	mevalonate kinase (mevalonic aciduria)
236691_at	NULL	representing 3-prime UTR	TIG45189	LL: 283008	FAM22A	family with sequence similarity 22, member A
236702_at	NULL	representing 3-prime UTR	TIG22111	LL: 51507	C20orf43	chromosome 20 open reading frame 43
236724_at	NULL	representing 3-prime UTR	TIG26497	LL: 55997	CFC1	cripto, FRL-1, cryptic family 1
236812_at	NULL	representing 3-prime UTR	TIG24929	LL: 81551	STMN4	stathmin-like 4
236854_at	NULL	representing 3-prime UTR	TIG48093	LL: 284749	LOC284749	hypothetical protein LOC284749
236886_at	NULL	representing 3-prime UTR	TIG2489	LL: 4815	NINJ2	ninjurin 2
236894_at	NULL	representing 3-prime UTR	TIG22655	LL: 54596	ECAT11	hypothetical protein FLJ10884
236904_x_at	NULL	representing 3-prime UTR	TIG23520	LL: 7007	TECTA	tectorin alpha
236905_at	NULL	representing 3-prime UTR	TIG7897	LL: 55746	NUP133	nucleoporin 133kDa
236916_at	NULL	representing 3-prime UTR	TIG6027	LL: 11171	STRAP	serine/threonine kinase receptor associated protein
236937_at	NULL	representing 3-prime UTR	TIG6563	LL: 23355	KIAA0804	KIAA0804
236998_at	NULL	representing 3-prime UTR	TIG21474	LL: 28958	HSPC009	HSPC009 protein
237002_at	NULL	representing 3-prime UTR	TIG6383	LL: 23154	NCDN	neurochondrin
237054_at	NULL	representing 3-prime UTR	TIG8251	LL: 59084	ENPP5	ectonucleotide pyrophosphatase/phosphodiesterase 5 (putative function)
237061_at	NULL	representing 3-prime UTR	TIG26563	LL: 84671	ZNF347	zinc finger protein 347
237094_at	NULL	representing 3-prime UTR	TIG6791	LL: 25817	FAM19A5	family with sequence similarity 19 (chemokine (C-C motif)-like), member A5
237289_at	NULL	representing 3-prime UTR	TIG784	LL: 1385	CREB1	cAMP responsive element binding protein 1
237328_at	NULL	representing 3-prime UTR	TIG25359	LL: 55195	C14orf105	chromosome 14 open reading frame 105
237414_at	NULL	representing 3-prime UTR	TIG1207	LL: 2155	F7	coagulation factor VII (serum prothrombin conversion accelerator)
237451_x_at	NULL	representing 3-prime UTR	TIG468	LL: 842	CASP9	caspase 9, apoptosis-related cysteine protease
237453_at	NULL	representing 3-prime UTR	TIG24007	LL: 57711	ZNF529	zinc finger protein 529
237553_at	NULL	representing 3-prime UTR	TIG7626	LL: 54585	LZTFL1	leucine zipper transcription factor-like 1
237646_x_at	NULL	representing 3-prime UTR	TIG23840	LL: 57449	KIAA0720	putative NFkB activating protein
237818_at	NULL	representing 3-prime UTR	TIG21389	LL: 55323	FLJ11196	acheron
238002_at	NULL	representing 3-prime UTR	TIG7218	LL: 27333	GOLPH4	golgi phosphoprotein 4
238026_at	NULL	representing 3-prime UTR	TIG3276	LL: 6165	RPL35A	ribosomal protein L35a
238087_at	NULL	representing 3-prime UTR	TIG4419	LL: 8634	RTCD1	RNA terminal phosphate cyclase domain 1
238190_at	NULL	representing 3-prime UTR	TIG3899	LL: 7284	TUFM	Tu translation elongation factor, mitochondrial
238230_x_at	NULL	representing 3-prime UTR	TIG21365	LL: 4123	MAN2C1	mannosidase, alpha, class 2C, member 1
238428_at	NULL	representing 3-prime UTR	TIG15165	LL: 3772	KCNJ15	potassium inwardly-rectifying channel, subfamily J, member 15
238476_at	NULL	representing 3-prime UTR	TIG41888	LL: 153222	LOC153222	adult retina protein
238515_at	NULL	representing 3-prime UTR	TIG30231	LL: 131870	NUDT16	nudix (nucleoside diphosphate linked moiety X)-type motif 16
238533_at	NULL	representing 3-prime UTR	TIG1144	LL: 2045	EPHA7	EPH receptor A7
238606_at	NULL	representing 3-prime UTR	TIG26732	LL: 65988	MGC2474	hypothetical protein MGC2474
238753_at	NULL	representing 3-prime UTR	TIG15993	LL: 23413	FREQ	frequenin homolog (Drosophila)
238798_at	NULL	representing 3-prime UTR	TIG44917	LL: 202018	FLJ90013	hypothetical protein FLJ90013
238818_at	NULL	representing 3-prime UTR	TIG6903	LL: 25962	DKFZP434I116	DKFZP434I116 protein
238821_at	NULL	representing 3-prime UTR	TIG839	LL: 1478	CSTF2	cleavage stimulation factor, 3' pre-RNA, subunit 2, 64kDa
238860_at	NULL	representing 3-prime UTR	TIG31131	LL: 221443	C6orf130	chromosome 6 open reading frame 130
239031_at	NULL	representing 3-prime UTR	TIG3614	LL: 6752	SSTR2	somatostatin receptor 2
239036_at	NULL	representing 3-prime UTR	TIG25349	LL: 26523	EIF2C1	eukaryotic translation initiation factor 2C, 1
239042_at	NULL	representing 3-prime UTR	TIG25781	LL: 55720	FLJ10534	hypothetical protein FLJ10534
239054_at	NULL	representing 3-prime UTR	TIG15075	LL: 51460	SFMBT1	Scm-like with four mbt domains 1
239058_at	NULL	representing 3-prime UTR	TIG28766	LL: 2303	FOXC2	forkhead box C2 (MFH-1, mesenchyme forkhead 1)
239072_at	NULL	representing 3-prime UTR	TIG42159	LL: 133418	EMB	embigin homolog (mouse)
239079_at	NULL	representing 3-prime UTR	TIG4491	LL: 8756	ADAM7	a disintegrin and metalloproteinase domain 7
239084_at	NULL	representing 3-prime UTR	TIG4831	LL: 9342	SNAP29	synaptosomal-associated protein, 29kDa
239135_at	NULL	representing 3-prime UTR	TIG21079	LL: 55313	FLJ11151	hypothetical protein FLJ11151
239148_at	NULL	representing 3-prime UTR	TIG36891	LL: 91862	MARVELD3	MARVEL domain containing 3
239155_at	NULL	representing 3-prime UTR	TIG867	LL: 1525	CXADR	coxsackie virus and adenovirus receptor
239181_at	NULL	representing 3-prime UTR	TIG23207	LL: 120227	CYP2R1	cytochrome P450, family 2, subfamily R, polypeptide 1
239202_at	NULL	representing 3-prime UTR	TIG3124	LL: 5865	RAB3B	RAB3B, member RAS oncogene family
239277_at	NULL	representing 3-prime UTR	TIG21924	LL: 23597	ACATE2	likely ortholog of mouse acyl-Coenzyme A thioesterase 2, mitochondrial
239419_at	NULL	representing 3-prime UTR	TIG3082	LL: 5786	PTPRA	protein tyrosine phosphatase, receptor type, A
239426_at	NULL	representing 3-prime UTR	TIG7320	LL: 29988	SLC2A8	solute carrier family 2, (facilitated glucose transporter) member 8
239447_at	NULL	representing 3-prime UTR	TIG3404	LL: 6434	SFRS10	splicing factor, arginine/serine-rich 10 (transformer 2 homolog, Drosophila)
239522_at	NULL	representing 3-prime UTR	TIG1876	LL: 3594	IL12RB1	interleukin 12 receptor, beta 1
239524_at	NULL	representing 3-prime UTR	TIG21002	LL: 83983	TSSK6	testis-specific serine kinase 6
239703_at	NULL	representing 3-prime UTR	TIG45339	LL: 163033	ZNF579	zinc finger protein 579
239748_x_at	NULL	representing 3-prime UTR	TIG25395	LL: 54940	OCIAD1	OCIA domain containing 1
239749_at	NULL	representing 3-prime UTR	TIG5996	LL: 11124	FAF1	Fas (TNFRSF6) associated factor 1
239805_at	NULL	representing 3-prime UTR	TIG4666	LL: 9058	SLC13A2	solute carrier family 13 (sodium-dependent dicarboxylate transporter), member 2
239888_at	NULL	representing 3-prime UTR	TIG7316	LL: 29978	UBQLN2	ubiquilin 2
239897_at	NULL	representing 3-prime UTR	TIG5127	LL: 9774	BCLAF1	BCL2-associated transcription factor 1
239912_at	NULL	representing 3-prime UTR	TIG26929	LL: 9929	KIAA0063	KIAA0063 gene product
240030_at	NULL	representing 3-prime UTR	TIG36969	LL: 170622	COMMD6	COMM domain containing 6
240169_at	NULL	representing 3-prime UTR	TIG7510	LL: 51566	ARMCX3	armadillo repeat containing, X-linked 3
240175_at	NULL	representing 3-prime UTR	TIG4423	LL: 8645	KCNK5	potassium channel, subfamily K, member 5
240197_at	NULL	representing 3-prime UTR	TIG3665	LL: 6854	SYN2	synapsin II
240306_at	NULL	representing 3-prime UTR	TIG28134	LL: 29931	LOH3CR2A	loss of heterozygosity, 3, chromosomal region 2, gene A
240349_at	NULL	representing 3-prime UTR	TIG2929	LL: 5563	PRKAA2	protein kinase, AMP-activated, alpha 2 catalytic subunit
240422_at	NULL	representing 3-prime UTR	TIG1310	LL: 2330	FMO5	flavin containing monooxygenase 5
240550_at	NULL	representing 3-prime UTR	TIG18626	LL: 78990	OTUB2	OTU domain, ubiquitin aldehyde binding 2
240634_x_at	NULL	representing 3-prime UTR	TIG22816	LL: 84809	MGC12760	hypothetical protein MGC12760
240672_at	NULL	representing 3-prime UTR	TIG24683	LL: 54663	FLJ10439	hypothetical protein FLJ10439
240677_at	NULL	representing 3-prime UTR	TIG24707	LL: 84872	FLJ14451	hypothetical protein FLJ14451
241157_at	NULL	representing 3-prime UTR	TIG5130	LL: 9777	TM9SF4	transmembrane 9 superfamily protein member 4
241342_at	NULL	representing 3-prime UTR	TIG42166	LL: 157378	LOC157378	hypothetical protein BC017881
241366_at	NULL	representing 3-prime UTR	TIG26382	LL: 57786	RBAK	RB-associated KRAB repressor
241434_at	NULL	representing 3-prime UTR	TIG22633	LL: 3652	IPP	intracisternal A particle-promoted polypeptide
241443_at	NULL	representing 3-prime UTR	TIG27485	LL: 55256	MTCBP-1	membrane-type 1 matrix metalloproteinase cytoplasmic tail binding protein-1
241448_at	NULL	representing 3-prime UTR	TIG5154	LL: 9804	TOMM20	translocase of outer mitochondrial membrane 20 homolog (yeast)
241464_s_at	NULL	representing 3-prime UTR	TIG47664	LL: 400930	DKFZp547B139	hypothetical protein DKFZp547B139
241612_at	NULL	representing 3-prime UTR	TIG24904	LL: 27022	FOXD3	forkhead box D3
241652_x_at	NULL	representing 3-prime UTR	TIG4537	LL: 8825	LIN7A	lin-7 homolog A (C. elegans)
241669_x_at	NULL	representing 3-prime UTR	TIG6825	LL: 25865	PRKD2	protein kinase D2
241736_at	NULL	representing 3-prime UTR	TIG22972	LL: 26190	FBXW2	F-box and WD-40 domain protein 2
241871_at	NULL	representing 3-prime UTR	TIG443	LL: 814	CAMK4	calcium/calmodulin-dependent protein kinase IV
241918_at	NULL	representing 3-prime UTR	TIG38927	LL: 50636	TMEM16G	transmembrane protein 16G
241931_at	NULL	representing 3-prime UTR	TIG31104	LL: 7499	XG	Xg blood group (pseudoautosomal boundary-divided on the X chromosome)
241933_at	NULL	representing 3-prime UTR	TIG28248	LL: 55278	QRSL1	glutaminyl-tRNA synthase (glutamine-hydrolyzing)-like 1
241950_at	NULL	representing 3-prime UTR	TIG6502	LL: 23286	KIBRA	KIBRA protein
241959_at	NULL	representing 3-prime UTR	TIG5554	LL: 10393	ANAPC10	anaphase promoting complex subunit 10
241966_at	NULL	representing 3-prime UTR	TIG2384	LL: 4644	MYO5A	myosin VA (heavy polypeptide 12, myoxin)
241996_at	NULL	representing 3-prime UTR	TIG24142	LL: 3189	HNRPH3	heterogeneous nuclear ribonucleoprotein H3 (2H9)
242015_x_at	NULL	representing 3-prime UTR	TIG15110	LL: 327	APEH	N-acylaminoacyl-peptide hydrolase
242023_at	NULL	representing 3-prime UTR	TIG24526	LL: 63874	ABHD4	abhydrolase domain containing 4
242048_at	NULL	representing 3-prime UTR	TIG27995	LL: 10471	HKE2	HLA class II region expressed gene KE2
242054_s_at	NULL	representing 3-prime UTR	TIG23553	LL: 6496	SIX3	sine oculis homeobox homolog 3 (Drosophila)
242136_x_at	NULL	representing 3-prime UTR	TIG47346	LL: 403340	MGC70870	hypothetical LOC403340
242153_at	NULL	representing 3-prime UTR	TIG23458	LL: 55132	FLJ10378	FLJ10378 protein
242196_at	NULL	representing 3-prime UTR	TIG5103	LL: 9743	RICS	Rho GTPase-activating protein
242214_at	NULL	representing 3-prime UTR	TIG15226	LL: 6233	RPS27A	ribosomal protein S27a
242303_at	NULL	representing 3-prime UTR	TIG22704	LL: 9542	NRG2	neuregulin 2
242388_x_at	NULL	representing 3-prime UTR	TIG36806	LL: 117289	TAGAP	T-cell activation GTPase activating protein
242414_at	NULL	representing 3-prime UTR	TIG6633	LL: 23475	QPRT	quinolinate phosphoribosyltransferase (nicotinate-nucleotide pyrophosphorylase (carboxylating))
242426_at	NULL	representing 3-prime UTR	TIG44198	LL: 145957	NRG4	neuregulin 4
242636_at	NULL	representing 3-prime UTR	TIG2919	LL: 5547	PRCP	prolylcarboxypeptidase (angiotensinase C)
242648_at	NULL	representing 3-prime UTR	TIG8155	LL: 57563	KLHL8	kelch-like 8 (Drosophila)
242738_s_at	NULL	representing 3-prime UTR	TIG253	LL: 463	ATBF1	AT-binding transcription factor 1
242761_s_at	NULL	representing 3-prime UTR	TIG43557	LL: 147923	ZNF420	zinc finger protein 420
242773_at	NULL	representing 3-prime UTR	TIG24294	LL: 6523	SLC5A1	solute carrier family 5 (sodium/glucose cotransporter), member 1
242787_at	NULL	representing 3-prime UTR	TIG21610	LL: 3619	INCENP	inner centromere protein antigens 135/155kDa
242864_at	NULL	representing 3-prime UTR	TIG40622	LL: 115196	ZNF554	zinc finger protein 554
242905_at	NULL	representing 3-prime UTR	TIG7995	LL: 56902	LOC56902	putatative 28 kDa protein
242906_at	NULL	representing 3-prime UTR	TIG30047	LL: 143686	SESN3	sestrin 3
242951_at	NULL	representing 3-prime UTR	TIG39385	LL: 144110	FLJ90119	hypothetical protein FLJ90119
243017_at	NULL	representing 3-prime UTR	TIG48009	LL: 158572	LOC158572	hypothetical protein LOC158572
243073_at	NULL	representing 3-prime UTR	TIG5170	LL: 9820	CUL7	cullin 7
243093_at	NULL	representing 3-prime UTR	TIG27813	LL: 79074	MGC5509	hypothetical protein MGC5509
243116_at	NULL	representing 3-prime UTR	TIG43292	LL: 138429	PIP5KL1	phosphatidylinositol-4-phosphate 5-kinase-like 1
243313_at	NULL	representing 3-prime UTR	TIG22414	LL: 79933	SYNPO2L	synaptopodin 2-like
243372_at	NULL	representing 3-prime UTR	TIG1770	LL: 3329	HSPD1	heat shock 60kDa protein 1 (chaperonin)
243562_at	NULL	representing 3-prime UTR	TIG2030	LL: 3827	KNG1	kininogen 1
243580_at	NULL	representing 3-prime UTR	TIG25438	LL: 9630	GNA14	guanine nucleotide binding protein (G protein), alpha 14
243737_at	NULL	representing 3-prime UTR	TIG24933	LL: 23439	ATP1B4	ATPase, (Na+)/K+ transporting, beta 4 polypeptide
243825_at	NULL	representing 3-prime UTR	TIG40841	LL: 255877	BCL6B	B-cell CLL/lymphoma 6, member B (zinc finger protein)
243862_at	NULL	representing 3-prime UTR	TIG42230	LL: 158158	RASEF	RAS and EF hand domain containing
243951_at	NULL	representing 3-prime UTR	TIG2729	LL: 5243	ABCB1	ATP-binding cassette, sub-family B (MDR/TAP), member 1
243968_x_at	NULL	representing 3-prime UTR	TIG36850	LL: 115350	FCRL1	Fc receptor-like 1
243998_at	NULL	representing 3-prime UTR	TIG43685	LL: 125113	MGC45562	hypothetical protein MGC45562
244030_at	NULL	representing 3-prime UTR	TIG29586	LL: 6815	STYX	serine/threonine/tyrosine interacting protein
244193_at	NULL	representing 3-prime UTR	TIG23378	LL: 79962	FLJ13236	hypothetical protein FLJ13236
244251_at	NULL	representing 3-prime UTR	TIG2091	LL: 3937	LCP2	lymphocyte cytosolic protein 2 (SH2 domain containing leukocyte protein of 76kDa)
244389_at	NULL	representing 3-prime UTR	TIG5217	LL: 9874	TLK1	tousled-like kinase 1
244396_at	NULL	representing 3-prime UTR	TIG5399	LL: 10146	G3BP	Ras-GTPase-activating protein SH3-domain-binding protein
244419_at	NULL	representing 3-prime UTR	TIG1329	LL: 2487	FRZB	frizzled-related protein
244485_at	NULL	representing 3-prime UTR	TIG1674	LL: 3115	HLA-DPB1	major histocompatibility complex, class II, DP beta 1
244650_at	NULL	representing 3-prime UTR	TIG7608	LL: 54491	FLJ11127	hypothetical protein FLJ11127
244680_at	NULL	representing 3-prime UTR	TIG1458	LL: 2743	GLRB	glycine receptor, beta
244847_at	NULL	representing 3-prime UTR	TIG7452	LL: 51306	C5orf5	chromosome 5 open reading frame 5
34846_at	NULL	representing 3-prime UTR	TIG445	LL: 816	CAMK2B	calcium/calmodulin-dependent protein kinase (CaM kinase) II beta
37986_at	NULL	representing 3-prime UTR	TIG20809	LL: 2057	EPOR	erythropoietin receptor
215413_at	24		TIG6482	LL: 23265	EXOC7	exocyst complex component 7
204296_at	25		TIG8216	LL: 57835	SLC4A5	solute carrier family 4, sodium bicarbonate cotransporter, member 5
214627_at	27		TIG4231	LL: 8288	EPX	eosinophil peroxidase
224654_at	27		TIG4753	LL: 9188	DDX21	DEAD (Asp-Glu-Ala-Asp) box polypeptide 21
212051_at	28		TIG44173	LL: 147179	WIRE	WIRE protein
1555568_at	30		TIG47362	LL: 375513	C6orf216	chromosome 6 open reading frame 216
1556410_a_at	30		TIG46596	LL: 337882	KRTAP19-1	keratin associated protein 19-1
1558641_at	30		TIG44719	LL: 202051	LOC202051	hypothetical protein LOC202051
1558770_a_at	30		TIG43668	LL: 146850	C17orf38	chromosome 17 open reading frame 38
214583_at	30		TIG23788	LL: 6248	RSC1A1	regulatory solute carrier protein, family 1, member 1
229611_at	31		TIG28931	LL: 89782	LMLN	leishmanolysin-like (metallopeptidase M8 family)
239435_x_at	31		TIG41851	LL: 134549	APXL2	apical protein 2
1559061_at	33		TIG48030	LL: 253962	LOC253962	hypothetical protein LOC253962
217460_at	35		TIG27957	LL: 7142	TNP2	transition protein 2 (during histone to protamine replacement)
243477_at	35		TIG21221	LL: 83734	APG10L	APG10 autophagy 10-like (S. cerevisiae)
235720_at	40		TIG45679	LL: 401262	CRIP3	cysteine-rich protein 3
231056_at	41		TIG38636	LL: 90353	LOC90353	LOC90353
1553306_at	42		TIG467	LL: 841	CASP8	caspase 8, apoptosis-related cysteine protease
1558438_a_at	43		TIG25785	LL: 3497	IGHE	immunoglobulin heavy constant epsilon
213396_s_at	43		TIG6046	LL: 11216	AKAP10	A kinase (PRKA) anchor protein 10
1552915_at	44		TIG45622	LL: 282616	IL28A	interleukin 28A (interferon, lambda 2)
1555990_at	44		TIG47978	LL: 150297	LOC150297	hypothetical protein LOC150297
223134_at	44		TIG25363	LL: 56987	BBX	bobby sox homolog (Drosophila)
203049_s_at	45		TIG5022	LL: 9652	KIAA0372	KIAA0372
222297_x_at	48		TIG15413	LL: 6141	RPL18	ribosomal protein L18
1556666_a_at	50		TIG38429	LL: 115669	TTC6	tetratricopeptide repeat domain 6
238878_at	50		TIG37575	LL: 170302	ARX	aristaless related homeobox
238226_at	51		TIG46624	LL: 348013	MGC20579	hypothetical protein MGC20579
37793_r_at	52		TIG3146	LL: 5892	RAD51L3	RAD51-like 3 (S. cerevisiae)
239349_at	53		TIG24704	LL: 114905	C1QTNF7	C1q and tumor necrosis factor related protein 7
1565337_at	54		TIG28018	LL: 1768	DNAH6	dynein, axonemal, heavy polypeptide 6
205198_s_at	54		TIG288	LL: 538	ATP7A	ATPase, Cu++ transporting, alpha polypeptide (Menkes syndrome)
224537_at	54		TIG21577	LL: 56097	PCDHGC5	protocadherin gamma subfamily C, 5
226876_at	54		TIG46652	LL: 359845	MGC45871	hypothetical protein MGC45871
233495_at	54		TIG22588	LL: 51010	EXOSC3	exosome component 3
232112_at	55		TIG22494	LL: 55103	RALGPS2	Ral GEF with PH domain and SH3 binding motif 2
242634_at	55		TIG26835	LL: 57798	GATAD1	GATA zinc finger domain containing 1
40640_at	55		TIG7271	LL: 29781	384D8-2	hypothetical protein 384D8_6
213022_s_at	56		TIG3971	LL: 7402	UTRN	utrophin (homologous to dystrophin)
1569029_at	57		TIG39832	LL: 254042	MAP1D	methionine aminopeptidase 1D
207004_at	57		TIG318	LL: 596	BCL2	B-cell CLL/lymphoma 2
208958_at	57		TIG6309	LL: 23071	TXNDC4	thioredoxin domain containing 4 (endoplasmic reticulum)
214922_at	57		TIG21530	LL: 83744	ZNF484	zinc finger protein 484
33323_r_at	58		TIG1497	LL: 2810	SFN	stratifin
1553993_s_at	59		TIG26631	LL: 81857	MED25	mediator of RNA polymerase II transcription, subunit 25 homolog (yeast)
222295_x_at	60		TIG47602	LL: 283876	FLJ39639	hypothetical protein FLJ39639
222627_at	60		TIG19022	LL: 51542	VPS54	vacuolar protein sorting 54 (yeast)
228257_at	60		TIG46473	LL: 283373	FLJ34236	hypothetical protein FLJ34236
209422_at	61		TIG21475	LL: 51230	PHF20	PHD finger protein 20
231804_at	61		TIG15149	LL: 59350	LGR7	leucine-rich repeat-containing G protein-coupled receptor 7
1553983_at	62		TIG1038	LL: 1841	DTYMK	deoxythymidylate kinase (thymidylate kinase)
214646_at	62		TIG4258	LL: 8356	HIST1H3J	histone 1, H3j
215095_at	62		TIG1174	LL: 2098	ESD	esterase D/formylglutathione hydrolase
220641_at	62		TIG21762	LL: 79400	NOX5	NADPH oxidase, EF hand calcium-binding domain 5
231775_at	62		TIG4515	LL: 8797	TNFRSF10A	tumor necrosis factor receptor superfamily, member 10a
1553706_at	63		TIG36315	LL: 203100	HTRA4	HtrA serine peptidase 4
1568488_at	63		TIG24794	LL: 2955	GTA	galactosyltransferase activator
209547_s_at	63		TIG8207	LL: 57794	SF4	splicing factor 4
217707_x_at	63		TIG26701	LL: 6595	SMARCA2	SWI/SNF related, matrix associated, actin dependent regulator of chromatin, subfamily a, member 2
1553089_a_at	64		TIG5564	LL: 10406	WFDC2	WAP four-disulfide core domain 2
1553894_at	64		TIG39463	LL: 160857	FLJ31846	hypothetical protein FLJ31846
207860_at	64		TIG4887	LL: 9437	NCR1	natural cytotoxicity triggering receptor 1
241990_at	64		TIG37658	LL: 171177	RHOV	ras homolog gene family, member V
236403_at	65		TIG46510	LL: 439931	FLJ39582	hypothetical LOC439931
1552348_at	66		TIG36313	LL: 260429	PRSS33	protease, serine, 33
214644_at	66		TIG24765	LL: 8330	HIST1H2AK	histone 1, H2ak
234756_at	66		TIG25080	LL: 59283	CACNG8	calcium channel, voltage-dependent, gamma subunit 8
210268_at	67		TIG2481	LL: 4799	NFX1	nuclear transcription factor, X-box binding 1
227308_x_at	68		TIG27390	LL: 4054	LTBP3	latent transforming growth factor beta binding protein 3
1559479_at	69		TIG48116	LL: 285540	LOC285540	hypothetical protein LOC285540
1560507_at	71		TIG48010	LL: 158833	DGAT2L3	diacylglycerol O-acyltransferase 2-like 3
212275_s_at	71		TIG5830	LL: 10847	SRCAP	Snf2-related CBP activator protein
213478_at	71		TIG6475	LL: 23254	KIAA1026	kazrin
231784_s_at	71		TIG21258	LL: 25879	Gm83	gene model 83
217374_x_at	72		TIG22570	LL: 6978	TRGV5	T cell receptor gamma variable 5
218369_s_at	72		TIG7364	LL: 51013	EXOSC1	exosome component 1
225292_at	73		TIG28238	LL: 85301	COL27A1	collagen, type XXVII, alpha 1
230052_s_at	73		TIG22744	LL: 84807	TA-NFKBH	T-cell activation NFKB-like protein
231849_at	73		TIG43610	LL: 144501	LOC144501	hypothetical protein LOC144501
1553630_at	74		TIG39292	LL: 219621	C10orf107	chromosome 10 open reading frame 107
1569669_at	74		TIG46713	LL: 139628	FOXR2	forkhead box R2
202213_s_at	74		TIG16114	LL: 8450	CUL4B	cullin 4B
211868_x_at	74		TIG21417	LL: 28444	IGHV3-21	immunoglobulin heavy variable 3-21
222912_at	74		TIG232	LL: 408	ARRB1	arrestin, beta 1
236491_at	74		TIG21555	LL: 10017	BCL2L10	BCL2-like 10 (apoptosis facilitator)
1552661_at	75		TIG21639	LL: 56099	PCDHGB7	protocadherin gamma subfamily B, 7
1552787_at	75		TIG31483	LL: 92797	HELB	helicase (DNA) B
1560897_a_at	75		TIG46753	LL: 386678	KRTAP10-11	keratin associated protein 10-11
222101_s_at	75		TIG26666	LL: 8642	DCHS1	dachsous 1 (Drosophila)
230972_at	75		TIG40098	LL: 122416	ANKRD9	ankyrin repeat domain 9
204435_at	76		TIG5168	LL: 9818	NUPL1	nucleoporin like 1
216058_s_at	76		TIG881	LL: 1557	CYP2C19	cytochrome P450, family 2, subfamily C, polypeptide 19
231658_x_at	76		TIG6831	LL: 25873	RPL36	ribosomal protein L36
1562457_at	77		TIG43525	LL: 283331	LOC283331	hypothetical protein LOC283331
219287_at	77		TIG7223	LL: 27345	KCNMB4	potassium large conductance calcium-activated channel, subfamily M, beta member 4
241957_x_at	77		TIG24527	LL: 64130	LIN7B	lin-7 homolog B (C. elegans)
209225_x_at	78		TIG2042	LL: 3842	TNPO1	transportin 1
215235_at	78		TIG3587	LL: 6709	SPTAN1	spectrin, alpha, non-erythrocytic 1 (alpha-fodrin)
230539_at	78		TIG37857	LL: 284800	FLJ38374	hypothetical protein FLJ38374
236834_at	78		TIG15798	LL: 152579	SCFD2	sec1 family domain containing 2
1553746_a_at	79		TIG42647	LL: 283310	FLJ90579	hypothetical protein FLJ90579
206222_at	79		TIG4512	LL: 8794	TNFRSF10C	tumor necrosis factor receptor superfamily, member 10c, decoy without an intracellular domain
203084_at	80		TIG24449	LL: 7040	TGFB1	transforming growth factor, beta 1 (Camurati-Engelmann disease)
207869_s_at	80		TIG4597	LL: 8913	CACNA1G	calcium channel, voltage-dependent, alpha 1G subunit
222823_at	80		TIG8353	LL: 64768	C9orf12	chromosome 9 open reading frame 12
37152_at	80		TIG2866	LL: 5467	PPARD	peroxisome proliferative activated receptor, delta
204886_at	81		TIG5782	LL: 10733	PLK4	polo-like kinase 4 (Drosophila)
208026_at	81		TIG25788	LL: 8361	HIST1H4F	histone 1, H4f
219019_at	81		TIG7807	LL: 55367	LRDD	leucine-rich repeats and death domain containing
1553917_at	83		TIG36100	LL: 200576	PIP5K3	phosphatidylinositol-3-phosphate/phosphatidylinositol 5-kinase, type III
229860_x_at	83		TIG40529	LL: 401115	LOC401115	hypothetical gene supported by BC038466; BC062790
230717_at	83		TIG39101	LL: 286256	LCN12	lipocalcin 12
217810_x_at	84		TIG22527	LL: 51520	LARS	leucyl-tRNA synthetase
232720_at	84		TIG17171	LL: 158038	FLJ31810	hypothetical protein FLJ31810
234865_at	84		TIG25030	LL: 28562	TRBV25-1	T cell receptor beta variable 25-1
240119_at	84		TIG40517	LL: 374739	TEPP	testis/prostate/placenta-expressed protein
206507_at	85		TIG21304	LL: 9753	ZNF305	zinc finger protein 305
239018_at	85		TIG22161	LL: 84277	WBSCR18	Williams Beuren syndrome chromosome region 18
227806_at	86		TIG39771	LL: 404550	MGC17624	MGC17624 protein
213572_s_at	87		TIG1101	LL: 1992	SERPINB1	serine (or cysteine) proteinase inhibitor, clade B (ovalbumin), member 1
234146_at	87		TIG30123	LL: 135152	B3GAT2	beta-1,3-glucuronyltransferase 2 (glucuronosyltransferase S)
242077_x_at	87		TIG41867	LL: 115004	C6orf150	chromosome 6 open reading frame 150
1553441_at	88		TIG28943	LL: 85445	CNTNAP4	contactin associated protein-like 4
1553878_at	88		TIG31769	LL: 137362	MGC33309	hypothetical protein MGC33309
242451_x_at	88		TIG3293	LL: 6223	RPS19	ribosomal protein S19
200069_at	89		TIG5094	LL: 9733	SART3	squamous cell carcinoma antigen recognised by T cells 3
1555363_s_at	90		TIG37387	LL: 284440	MGC39821	hypothetical protein MGC39821
1565484_x_at	90		TIG1085	LL: 1956	EGFR	epidermal growth factor receptor (erythroblastic leukemia viral (v-erb-b) oncogene homolog, avian)
239369_at	90		TIG40439	LL: 138307	LCN8	lipocalin 8
1553929_at	91		TIG43611	LL: 125981	ASAH3	N-acylsphingosine amidohydrolase (alkaline ceramidase) 3
1567687_at	91		TIG28894	LL: 30847	CECR9	cat eye syndrome chromosome region, candidate 9
212222_at	91		TIG6422	LL: 23198	PSME4	proteasome (prosome, macropain) activator subunit 4
214588_s_at	91		TIG2254	LL: 4238	MFAP3	microfibrillar-associated protein 3
216982_x_at	91		TIG7480	LL: 51412	ACTL6B	actin-like 6B
234477_at	91		TIG21804	LL: 28457	IGHV2-5	immunoglobulin heavy variable 2-5
1561085_at	92		TIG47993	LL: 153910	LOC153910	hypothetical protein LOC153910
208267_at	92		TIG28251	LL: 56302	TRPV5	transient receptor potential cation channel, subfamily V, member 5
208561_at	92		TIG19058	LL: 10060	ABCC9	ATP-binding cassette, sub-family C (CFTR/MRP), member 9
230018_at	92		TIG15293	LL: 91039	DPP9	dipeptidylpeptidase 9
1556354_s_at	93		TIG29154	LL: 57139	RGL3	ral guanine nucleotide dissociation stimulator-like 3
1565454_at	93		TIG36958	LL: 139629	XAGE-4	XAGE-4 protein
1568377_x_at	93		TIG48745	LL: 245937	DEFB124	defensin, beta 124
209438_at	93		TIG2735	LL: 5256	PHKA2	phosphorylase kinase, alpha 2 (liver)
214404_x_at	93		TIG6784	LL: 25803	SPDEF	SAM pointed domain containing ets transcription factor
217274_x_at	93		TIG2380	LL: 4635	MYL4	myosin, light polypeptide 4, alkali; atrial, embryonic
220934_s_at	93		TIG27463	LL: 79064	MGC3196	hypothetical protein MGC3196
230244_at	93		TIG47035	LL: 389084	UNQ830	ASCL830
239250_at	93		TIG45066	LL: 147947	ZNF542	zinc finger protein 542
212777_at	94		TIG3557	LL: 6654	SOS1	son of sevenless homolog 1 (Drosophila)
234007_at	94		TIG37483	LL: 245934	DEFB121	defensin, beta 121
1564400_at	95		TIG48079	LL: 284274	LOC284274	hypothetical protein LOC284274
207665_at	95		TIG4486	LL: 8747	ADAM21	a disintegrin and metalloproteinase domain 21
214630_at	95		TIG896	LL: 1585	CYP11B2	cytochrome P450, family 11, subfamily B, polypeptide 2
235809_at	95		TIG39609	LL: 132660	DKFZp686L1814	hypothetical protein DKFZp686L1814
241049_at	95		TIG15228	LL: 2917	GRM7	glutamate receptor, metabotropic 7
1553858_at	96		TIG27815	LL: 79842	ZBTB3	zinc finger and BTB domain containing 3
217031_at	96		TIG28841	LL: 3890	KRTHB4	keratin, hair, basic, 4
224569_s_at	96		TIG38722	LL: 359948	IRF2BP2	interferon regulatory factor 2 binding protein 2
1555634_a_at	97		TIG25724	LL: 353514	LILRB7	leukocyte immunoglobulin-like receptor, subfamily B (with TM and ITIM domains), member 7
1559864_at	97		TIG44871	LL: 158062	LCN6	lipocalin 6
214836_x_at	97		TIG1844	LL: 3514	IGKC	immunoglobulin kappa constant
223453_s_at	97		TIG6870	LL: 25923	DKFZP564J0863	DKFZP564J0863 protein
230418_s_at	97		TIG23917	LL: 57452	GALNTL1	UDP-N-acetyl-alpha-D-galactosamine:polypeptide N-acetylgalactosaminyltransferase-like 1
235208_at	97		TIG41754	LL: 153733	MGC39633	hypothetical protein MGC39633
1552515_at	98		TIG6535	LL: 204851	HIPK1	homeodomain interacting protein kinase 1
1555773_at	98		TIG43273	LL: 254240	BPIL2	bactericidal/permeability-increasing protein-like 2
1557170_at	98		TIG45671	LL: 284086	NEK8	NIMA (never in mitosis gene a)- related kinase 8
214375_at	98		TIG4322	LL: 8496	PPFIBP1	PTPRF interacting protein, binding protein 1 (liprin beta 1)
219359_at	98		TIG17011	LL: 80162	FLJ22635	hypothetical protein FLJ22635
221319_at	98		TIG22532	LL: 56128	PCDHB8	protocadherin beta 8
1553388_at	99		TIG41879	LL: 221301	C6orf78	chromosome 6 open reading frame 78
1553639_a_at	99		TIG36395	LL: 133522	PPARGC1B	peroxisome proliferative activated receptor, gamma, coactivator 1, beta
201553_s_at	99		TIG2078	LL: 3916	LAMP1	lysosomal-associated membrane protein 1
215695_s_at	99		TIG4593	LL: 8908	GYG2	glycogenin 2
235354_s_at	99		TIG24211	LL: 51319	RSRC1	arginine/serine-rich coiled-coil 1
236554_x_at	99		TIG43671	LL: 147138	EVER2	epidermodysplasia verruciformis 2
56197_at	99		TIG27487	LL: 57048	PLSCR3	phospholipid scramblase 3
214259_s_at	100		TIG4386	LL: 8574	AKR7A2	aldo-keto reductase family 7, member A2 (aflatoxin aldehyde reductase)
242274_x_at	100		TIG29861	LL: 284439	MGC26694	hypothetical protein MGC26694
205910_s_at	101		TIG15073	LL: 1056	CEL	carboxyl ester lipase (bile salt-stimulated lipase)
208845_at	101		TIG3984	LL: 7419	VDAC3	voltage-dependent anion channel 3
203719_at	102		TIG1160	LL: 2067	ERCC1	excision repair cross-complementing rodent repair deficiency, complementation group 1 (includes overlapping antisense sequence)
210290_at	102		TIG4094	LL: 7727	ZNF174	zinc finger protein 174
214394_x_at	102		TIG1071	LL: 1936	EEF1D	eukaryotic translation elongation factor 1 delta (guanine nucleotide exchange protein)
223327_x_at	102		TIG19490	LL: 80154	FLJ22795	hypothetical protein FLJ22795
228291_s_at	102		TIG22065	LL: 55857	C20orf19	chromosome 20 open reading frame 19
232029_at	102		TIG26738	LL: 7620	ZNF69	zinc finger protein 69 (Cos5)
232847_at	102		TIG21416	LL: 27164	SALL3	sal-like 3 (Drosophila)
234881_at	102		TIG45508	LL: 285489	FLJ33718	hypothetical protein FLJ33718
1553629_a_at	103		TIG36984	LL: 153745	MGC26988	hypothetical protein MGC26988
1554847_at	103		TIG280	LL: 525	ATP6V1B1	ATPase, H+ transporting, lysosomal 56/58kDa, V1 subunit B, isoform 1 (Renal tubular acidosis with deafness)
211717_at	103		TIG36564	LL: 91369	MGC15396	hypothetical protein MGC15396
211881_x_at	103		TIG22291	LL: 28473	IGHV1-3	immunoglobulin heavy variable 1-3
230040_at	103		TIG36290	LL: 170692	ADAMTS18	a disintegrin-like and metalloprotease (reprolysin type) with thrombospondin type 1 motif, 18
234999_at	103		TIG40621	LL: 126526	FLJ36888	hypothetical protein FLJ36888
208011_at	104		TIG7059	LL: 26191	PTPN22	protein tyrosine phosphatase, non-receptor type 22 (lymphoid)
209667_at	104		TIG4536	LL: 8824	CES2	carboxylesterase 2 (intestine, liver)
222280_at	104		TIG7082	LL: 26330	GAPDS	glyceraldehyde-3-phosphate dehydrogenase, spermatogenic
223194_s_at	104		TIG8276	LL: 63027	C6orf85	chromosome 6 open reading frame 85
224737_x_at	104		TIG7899	LL: 55749	CCAR1	cell division cycle and apoptosis regulator 1
242487_at	104		TIG21135	LL: 200014	KIAA1836	KIAA1836 protein
35666_at	104		TIG3392	LL: 6405	SEMA3F	sema domain, immunoglobulin domain (Ig), short basic domain, secreted, (semaphorin) 3F
204256_at	105		TIG15494	LL: 79071	ELOVL6	ELOVL family member 6, elongation of long chain fatty acids (FEN1/Elo2, SUR4/Elo3-like, yeast)
207957_s_at	105		TIG2942	LL: 5579	PRKCB1	protein kinase C, beta 1
212496_s_at	105		TIG6272	LL: 23030	JMJD2B	jumonji domain containing 2B
244197_x_at	105		TIG2643	LL: 5101	PCDH9	protocadherin 9
31874_at	105		TIG5726	LL: 10634	GAS2L1	growth arrest-specific 2 like 1
33778_at	105		TIG6767	LL: 25771	TBC1D22A	TBC1 domain family, member 22A
212511_at	106		TIG4237	LL: 8301	PICALM	phosphatidylinositol binding clathrin assembly protein
214246_x_at	106		TIG22262	LL: 50488	MINK1	misshapen-like kinase 1 (zebrafish)
216778_s_at	106		TIG874	LL: 1538	CYLC1	cylicin, basic protein of sperm head cytoskeleton 1
227698_s_at	106		TIG26880	LL: 57799	RAB40C	RAB40C, member RAS oncogene family
228040_at	106		TIG46416	LL: 389741	MGC21881	hypothetical protein MGC21881
234464_s_at	106		TIG45352	LL: 146956	EME1	essential meiotic endonuclease 1 homolog 1 (S. pombe)
241715_x_at	106		TIG28960	LL: 93650	ACPT	acid phosphatase, testicular
1560136_at	107		TIG38581	LL: 390790	ARL12	ADP-ribosylation factor-like 12
1564960_at	107		TIG46594	LL: 337878	KRTAP7-1	keratin associated protein 7-1
203996_s_at	107		TIG409	LL: 755	C21orf2	chromosome 21 open reading frame 2
213627_at	107		TIG25637	LL: 10916	MAGED2	melanoma antigen family D, 2
215093_at	107		TIG24400	LL: 50814	NSDHL	NAD(P) dependent steroid dehydrogenase-like
230009_at	107		TIG28535	LL: 79607	FLJ21103	hypothetical protein FLJ21103
230600_at	107		TIG36842	LL: 90506	MGC16309	hypothetical gene MGC16309
242282_at	107		TIG40386	LL: 161882	ZFPM1	zinc finger protein, multitype 1
49452_at	107		TIG19	LL: 32	ACACB	acetyl-Coenzyme A carboxylase beta
208998_at	108		TIG3937	LL: 7351	UCP2	uncoupling protein 2 (mitochondrial, proton carrier)
211641_x_at	108		TIG28572	LL: 28408	IGHV3-74	immunoglobulin heavy variable 3-74
229478_x_at	108		TIG22300	LL: 54841	BIVM	basic, immunoglobulin-like variable motif containing
238430_x_at	108		TIG43108	LL: 162394	MGC19764	hypothetical protein MGC19764
1567862_at	109		TIG28151	LL: 1772	DNAH14	dynein, axonemal, heavy polypeptide 14
212971_at	109		TIG460	LL: 833	CARS	cysteinyl-tRNA synthetase
214414_x_at	109		TIG1632	LL: 3040	HBA2	hemoglobin, alpha 2
1553729_s_at	110		TIG40326	LL: 254050	MGC35140	hypothetical protein MGC35140
202234_s_at	110		TIG3493	LL: 6566	SLC16A1	solute carrier family 16 (monocarboxylic acid transporters), member 1
203810_at	110		TIG22769	LL: 11080	DNAJB4	DnaJ (Hsp40) homolog, subfamily B, member 4
211131_s_at	110		TIG23785	LL: 1896	EDA	ectodysplasin A
220201_at	110		TIG20986	LL: 54542	MNAB	membrane associated DNA binding protein
234713_x_at	110		TIG28014	LL: 54759	HSA251708	putative microtubule-binding protein
239547_at	110		TIG48448	LL: 64711	HS3ST6	heparan sulfate (glucosamine) 3-O-sulfotransferase 6
1553906_s_at	111		TIG38925	LL: 221472	FGD2	FYVE, RhoGEF and PH domain containing 2
1564921_at	111		TIG46598	LL: 140258	KRTAP13-1	keratin associated protein 13-1
209532_at	111		TIG25406	LL: 9373	PLAA	phospholipase A2-activating protein
225306_s_at	111		TIG38460	LL: 123096	SLC25A29	solute carrier family 25, member 29
227785_at	111		TIG22183	LL: 10806	SDCCAG8	serologically defined colon cancer antigen 8
233157_x_at	111		TIG29849	LL: 93233	FLJ32926	hypothetical protein FLJ32926
235262_at	111		TIG30671	LL: 92285	ZNF585B	zinc finger protein 585B
1567657_at	112		TIG23448	LL: 26716	OR2H1	olfactory receptor, family 2, subfamily H, member 1
207857_at	112		TIG5941	LL: 11027	LILRA2	leukocyte immunoglobulin-like receptor, subfamily A (with TM domain), member 2
215946_x_at	112		TIG27496	LL: 3545	IGLL3	immunoglobulin lambda-like polypeptide 3
216178_x_at	112		TIG1941	LL: 3688	ITGB1	integrin, beta 1 (fibronectin receptor, beta polypeptide, antigen CD29 includes MDF2, MSK12)
228043_at	112		TIG25740	LL: 84135	FLJ12787	Src-associated protein SAW
32032_at	112		TIG4216	LL: 8220	DGCR14	DiGeorge syndrome critical region gene 14
207555_s_at	113		TIG3705	LL: 6915	TBXA2R	thromboxane A2 receptor
207608_x_at	113		TIG877	LL: 1544	CYP1A2	cytochrome P450, family 1, subfamily A, polypeptide 2
208212_s_at	113		TIG28222	LL: 238	ALK	anaplastic lymphoma kinase (Ki-1)
211324_s_at	113		TIG28693	LL: 84220	RANBP2L1	RAN binding protein 2-like 1
217068_at	113		TIG16893	LL: 51761	ATP8A2	ATPase, aminophospholipid transporter-like, Class I, type 8A, member 2
228868_x_at	113		TIG27330	LL: 81620	CDT1	DNA replication factor
230245_s_at	113		TIG47113	LL: 283663	LOC283663	hypothetical protein LOC283663
231307_at	113		TIG42488	LL: 203569	PAGE2	P antigen family, member 2 (prostate associated)
238660_at	113		TIG6246	LL: 23001	WDFY3	WD repeat and FYVE domain containing 3
242919_at	113		TIG7965	LL: 56242	ZNF253	zinc finger protein 253
1553076_at	114		TIG45517	LL: 266553	OFCC1	orofacial cleft 1 candidate 1
1558893_a_at	114		TIG42357	LL: 159989	FLJ25393	hypothetical protein FLJ25393
212414_s_at	114		TIG24155	LL: 23157	SEPT6	septin 6
224283_x_at	114		TIG5347	LL: 10068	IL18BP	interleukin 18 binding protein
56256_at	114		TIG25111	LL: 51092	SIDT2	SID1 transmembrane family, member 2
213485_s_at	115		TIG28985	LL: 89845	ABCC10	ATP-binding cassette, sub-family C (CFTR/MRP), member 10
214749_s_at	115		TIG26829	LL: 54470	ARMCX6	armadillo repeat containing, X-linked 6
217541_x_at	115		TIG40808	LL: 125893	LOC125893	hypothetical protein LOC125893
219192_at	115		TIG21331	LL: 55833	UBAP2	ubiquitin associated protein 2
241672_at	115		TIG45786	LL: 400120	LOC400120	hypothetical LOC400120
1555311_at	116		TIG7568	LL: 53917	RAB24	RAB24, member RAS oncogene family
1565424_at	116		TIG37003	LL: 83647	C8orf8	chromosome 8 open reading frame 8
203956_at	116		TIG6169	LL: 22880	ZCWCC1	zinc finger, CW type with coiled-coil domain 1
208048_at	116		TIG3672	LL: 6869	TACR1	tachykinin receptor 1
212080_at	116		TIG2280	LL: 4297	MLL	myeloid/lymphoid or mixed-lineage leukemia (trithorax homolog, Drosophila)
216954_x_at	116		TIG21363	LL: 539	ATP5O	ATP synthase, H+ transporting, mitochondrial F1 complex, O subunit (oligomycin sensitivity conferring protein)
236339_at	116		TIG41503	LL: 151742	PPM1L	protein phosphatase 1 (formerly 2C)-like
1566363_at	117		TIG1001	LL: 1791	DNTT	deoxynucleotidyltransferase, terminal
201227_s_at	117		TIG2432	LL: 4714	NDUFB8	NADH dehydrogenase (ubiquinone) 1 beta subcomplex, 8, 19kDa
204316_at	117		TIG3223	LL: 6001	RGS10	regulator of G-protein signalling 10
206416_at	117		TIG4106	LL: 7755	ZNF205	zinc finger protein 205
206754_s_at	117		TIG21118	LL: 1555	CYP2B6	cytochrome P450, family 2, subfamily B, polypeptide 6
214793_at	117		TIG1045	LL: 1849	DUSP7	dual specificity phosphatase 7
217381_s_at	117		TIG22209	LL: 6967	TRGC2	T cell receptor gamma constant 2
44111_at	117		TIG25650	LL: 26276	VPS33B	vacuolar protein sorting 33B (yeast)
1552870_s_at	118		TIG41091	LL: 126859	DKFZp686H1423	hypothetical protein FLJ32940
1554912_at	118		TIG24777	LL: 83850	FAM62C	family with sequence similarity 62 (C2 domain containing), member C
230362_at	118		TIG6165	LL: 22876	INPP5F	inositol polyphosphate-5-phosphatase F
231124_x_at	118		TIG2156	LL: 4063	LY9	lymphocyte antigen 9
231777_at	118		TIG8235	LL: 58496	LY6G5B	lymphocyte antigen 6 complex, locus G5B
243208_x_at	118		TIG40810	LL: 284382	MGC33407	hypothetical protein MGC33407
36711_at	118		TIG6739	LL: 23764	MAFF	v-maf musculoaponeurotic fibrosarcoma oncogene homolog F (avian)
206355_at	119		TIG27388	LL: 2774	GNAL	guanine nucleotide binding protein (G protein), alpha activating activity polypeptide, olfactory type
207030_s_at	119		TIG26350	LL: 1466	CSRP2	cysteine and glycine-rich protein 2
208481_at	119		TIG27266	LL: 51666	ASB4	ankyrin repeat and SOCS box-containing 4
210026_s_at	119		TIG23013	LL: 29775	CARD10	caspase recruitment domain family, member 10
212917_x_at	119		TIG3195	LL: 5965	RECQL	RecQ protein-like (DNA helicase Q1-like)
214080_x_at	119		TIG2952	LL: 5589	PRKCSH	protein kinase C substrate 80K-H
231754_at	119		TIG21607	LL: 56098	PCDHGC4	protocadherin gamma subfamily C, 4
243526_at	119		TIG46707	LL: 349136	LOC349136	hypothetical protein LOC349136
37462_i_at	119		TIG4202	LL: 8175	SF3A2	splicing factor 3a, subunit 2, 66kDa
1552263_at	120		TIG2957	LL: 5594	MAPK1	mitogen-activated protein kinase 1
1567540_at	120		TIG27343	LL: 54740	SPAG10	sperm associated antigen 10
207264_at	120		TIG5932	LL: 11015	KDELR3	KDEL (Lys-Asp-Glu-Leu) endoplasmic reticulum protein retention receptor 3
210842_at	120		TIG4540	LL: 8828	NRP2	neuropilin 2
227428_at	120		TIG1357	LL: 2551	GABPA	GA binding protein transcription factor, alpha subunit 60kDa
232317_at	120		TIG22761	LL: 57671	PLXNA4	plexin A4
237748_at	120		TIG44894	LL: 284402	LOC284402	hypothetical protein LOC284402
243900_at	120		TIG45657	LL: 401551	LOC401551	similar to hypothetical protein FLJ25955
1554455_at	121		TIG24851	LL: 55180	LINS1	lines homolog 1 (Drosophila)
1556154_a_at	121		TIG44215	LL: 197187	MGC23284	hypothetical protein MGC23284
213499_at	121		TIG679	LL: 1181	CLCN2	chloride channel 2
224864_at	121		TIG5317	LL: 10011	SRA1	steroid receptor RNA activator 1
233969_at	121		TIG23721	LL: 28773	IGLV9-49	immunoglobulin lambda variable 9-49
242062_at	121		TIG40143	LL: 142891	SAMD8	sterile alpha motif domain containing 8
243403_x_at	121		TIG15170	LL: 1368	CPM	carboxypeptidase M
1316_at	122		TIG3785	LL: 7067	THRA	thyroid hormone receptor, alpha (erythroblastic leukemia viral (v-erb-a) oncogene homolog, avian)
1552457_a_at	122		TIG29930	LL: 92949	ADAMTSL1	ADAMTS-like 1
1552466_x_at	122		TIG44367	LL: 118421	C21orf100	chromosome 21 open reading frame 100
1569106_s_at	122		TIG7752	LL: 55209	FLJ10707	hypothetical protein FLJ10707
214260_at	122		TIG5869	LL: 10920	COPS8	COP9 constitutive photomorphogenic homolog subunit 8 (Arabidopsis)
53912_at	122		TIG27621	LL: 29916	SNX11	sorting nexin 11
1553172_at	123		TIG7161	LL: 27153	KIAA1285	KIAA1285 protein
1553215_s_at	123		TIG44222	LL: 221016	CCDC7	coiled-coil domain containing 7
1555695_a_at	123		TIG36898	LL: 7401	USH3A	Usher syndrome 3A
1558969_a_at	123		TIG47727	LL: 132241	LOC132241	hypothetical protein LOC132241
201006_at	123		TIG3738	LL: 7001	PRDX2	peroxiredoxin 2
208738_x_at	123		TIG3528	LL: 6613	SUMO2	SMT3 suppressor of mif two 3 homolog 2 (yeast)
212565_at	123		TIG6254	LL: 23012	STK38L	serine/threonine kinase 38 like
214095_at	123		TIG3423	LL: 6472	SHMT2	serine hydroxymethyltransferase 2 (mitochondrial)
215744_at	123		TIG1339	LL: 2521	FUS	fusion (involved in t(12;16) in malignant liposarcoma)
217395_at	123		TIG23041	LL: 84560	MT4	metallothionein IV
221348_at	123		TIG21024	LL: 4880	NPPC	natriuretic peptide precursor C
228472_at	123		TIG29829	LL: 388554	LOC388554	hypothetical BC282485_1
234970_at	123		TIG42661	LL: 123036	MTAC2D1	membrane targeting (tandem) C2 domain containing 1
239538_at	123		TIG24098	LL: 84083	ZRANB3	zinc finger, RAN-binding domain containing 3
64883_at	123		TIG37960	LL: 158747	MOSPD2	motile sperm domain containing 2
213206_at	124		TIG4968	LL: 9570	GOSR2	golgi SNAP receptor complex member 2
216380_x_at	124		TIG28372	LL: 83698	CALN1	calneuron 1
229350_x_at	124		TIG24809	LL: 84875	PARP10	poly (ADP-ribose) polymerase family, member 10
241937_s_at	124		TIG5807	LL: 10785	WDR4	WD repeat domain 4
1559946_s_at	125		TIG5834	LL: 10856	RUVBL2	RuvB-like 2 (E. coli)
200840_at	125		TIG1968	LL: 3735	KARS	lysyl-tRNA synthetase
206190_at	125		TIG1513	LL: 2840	GPR17	G protein-coupled receptor 17
224454_at	125		TIG7817	LL: 55500	ETNK1	ethanolamine kinase 1
227373_at	125		TIG19225	LL: 146517	LOC146517	hypothetical protein LOC146517
241710_at	125		TIG39574	LL: 130271	PLEKHH2	pleckstrin homology domain containing, family H (with MyTH4 domain) member 2
1552646_at	126		TIG1873	LL: 3590	IL11RA	interleukin 11 receptor, alpha
1553099_at	126		TIG40189	LL: 200765	TIGD1	tigger transposable element derived 1
203299_s_at	126		TIG4591	LL: 8905	AP1S2	adaptor-related protein complex 1, sigma 2 subunit
217568_at	126		TIG24324	LL: 10876	FAM12A	family with sequence similarity 12, member A
232082_x_at	126		TIG3585	LL: 6707	SPRR3	small proline-rich protein 3
244370_at	126		TIG37582	LL: 340533	KIAA2022	KIAA2022 protein
44065_at	126		TIG26820	LL: 84934	FLJ14827	hypothetical protein FLJ14827
1553002_at	127		TIG45338	LL: 245908	DEFB105A	defensin, beta 105A
1554340_a_at	127		TIG40949	LL: 374946	LOC374946	hypothetical gene supported by AK075558; BC021286
1554965_at	127		TIG6072	LL: 11259	DOC1	downregulated in ovarian cancer 1
211301_at	127		TIG1982	LL: 3752	KCND3	potassium voltage-gated channel, Shal-related subfamily, member 3
225204_at	127		TIG38393	LL: 160760	TA-PP2C	T-cell activation protein phosphatase 2C
227909_at	127		TIG47195	LL: 399668	MGC39606	hypothetical protein MGC39606
238731_at	127		TIG24838	LL: 83852	SETDB2	SET domain, bifurcated 2
1553094_at	128		TIG43281	LL: 255061	TAC4	tachykinin 4 (hemokinin)
1553765_a_at	128		TIG36953	LL: 114792	KIAA1900	KIAA1900
1560065_at	128		TIG44184	LL: 153095	LOC153095	hypothetical protein BC007764
208695_s_at	128		TIG17090	LL: 6170	RPL39	ribosomal protein L39
214677_x_at	128		TIG25354	LL: 28827	IGLJ7	immunoglobulin lambda joining 7
230026_at	128		TIG22553	LL: 84545	MRPL43	mitochondrial ribosomal protein L43
1560175_at	129		TIG22870	LL: 55370	PPP4R1L	protein phosphatase 4, regulatory subunit 1-like
214143_x_at	129		TIG3273	LL: 6152	RPL24	ribosomal protein L24
223843_at	129		TIG28136	LL: 51435	SCARA3	scavenger receptor class A, member 3
225726_s_at	129		TIG8117	LL: 57475	PLEKHH1	pleckstrin homology domain containing, family H (with MyTH4 domain) member 1
234284_at	129		TIG28811	LL: 94235	GNG8	guanine nucleotide binding protein (G protein), gamma 8
235141_at	129		TIG39626	LL: 153562	MARVELD2	MARVEL domain containing 2
35148_at	129		TIG28753	LL: 27134	TJP3	tight junction protein 3 (zona occludens 3)
1552873_s_at	130		TIG21560	LL: 80161	CXYorf2	chromosome X and Y open reading frame 2
1556151_at	130		TIG16227	LL: 81533	CDA08	T-cell immunomodulatory protein
206580_s_at	130		TIG7323	LL: 30008	EFEMP2	EGF-containing fibulin-like extracellular matrix protein 2
207565_s_at	130		TIG22632	LL: 3140	MR1	major histocompatibility complex, class I-related
207959_s_at	130		TIG28080	LL: 1770	DNAH9	dynein, axonemal, heavy polypeptide 9
211642_at	130		TIG28604	LL: 28409	IGHV3-73	immunoglobulin heavy variable 3-73
212457_at	130		TIG3758	LL: 7030	TFE3	transcription factor binding to IGHM enhancer 3
213744_at	130		TIG6952	LL: 26033	ATRNL1	attractin-like 1
214328_s_at	130		TIG1769	LL: 3320	HSPCA	heat shock 90kDa protein 1, alpha
215169_at	130		TIG5246	LL: 9906	SLC35E2	solute carrier family 35, member E2
227850_x_at	130		TIG43551	LL: 148170	CDC42EP5	CDC42 effector protein (Rho GTPase binding) 5
228690_s_at	130		TIG34187	LL: 126328	NDUFA11	NADH dehydrogenase (ubiquinone) 1 alpha subcomplex, 11, 14.7kDa
235097_at	130		TIG39949	LL: 152992	FLJ35725	hypothetical protein FLJ35725
243413_at	130		TIG44608	LL: 150737	FLJ30990	hypothetical protein FLJ30990
40225_at	130		TIG1373	LL: 2580	GAK	cyclin G associated kinase
1553717_at	131		TIG38974	LL: 154881	KCTD7	potassium channel tetramerisation domain containing 7
1554021_a_at	131		TIG24658	LL: 7559	ZNF12	zinc finger protein 12 (KOX 3)
1560060_s_at	131		TIG7712	LL: 55048	VPS37C	vacuolar protein sorting 37C (yeast)
212929_s_at	131		TIG6525	LL: 253725	FAM21C	family with sequence similarity 21, member C
230172_at	131		TIG42670	LL: 122509	FAM14B	family with sequence similarity 14, member B
1555301_a_at	132		TIG6406	LL: 23181	C21orf106	chromosome 21 open reading frame 106
1559263_s_at	132		TIG37753	LL: 340152	FLJ46041	FLJ46041 protein
214569_at	132		TIG1819	LL: 3442	IFNA5	interferon, alpha 5
217461_x_at	132		TIG26104	LL: 691	BTF3L2	basic transcription factor 3, like 2
220540_at	132		TIG26202	LL: 60598	KCNK15	potassium channel, subfamily K, member 15
222036_s_at	132		TIG2218	LL: 4173	MCM4	MCM4 minichromosome maintenance deficient 4 (S. cerevisiae)
232061_at	132		TIG21207	LL: 54549	SDK2	sidekick homolog 2 (chicken)
235176_at	132		TIG44183	LL: 284406	ZNF545	zinc finger protein 545
235517_at	132		TIG30438	LL: 133015	MGC29898	hypothetical protein MGC29898
1553601_a_at	133		TIG45441	LL: 259236	TMIE	transmembrane inner ear
202499_s_at	133		TIG3456	LL: 6515	SLC2A3	solute carrier family 2 (facilitated glucose transporter), member 3
231798_at	133		TIG21303	LL: 9241	NOG	noggin
232815_at	133		TIG7077	LL: 26273	FBXO3	F-box protein 3
244738_at	133		TIG42328	LL: 254065	BRWD3	bromodomain and WD repeat domain containing 3
1562628_at	134		TIG40765	LL: 125115	KA36	type I hair keratin KA36
1566236_at	134		TIG26294	LL: 25784	DGCR12	DiGeorge syndrome critical region gene 12
201415_at	134		TIG1570	LL: 2937	GSS	glutathione synthetase
206581_at	134		TIG345	LL: 646	BNC1	basonuclin 1
209521_s_at	134		TIG6551	LL: 154796	AMOT	angiomotin
214239_x_at	134		TIG4083	LL: 7703	PCGF2	polycomb group ring finger 2
215503_at	134		TIG22510	LL: 10816	SPINT3	serine protease inhibitor, Kunitz type, 3
232547_at	134		TIG23211	LL: 80725	SNIP	SNAP25-interacting protein
235335_at	134		TIG36834	LL: 10350	ABCA9	ATP-binding cassette, sub-family A (ABC1), member 9
239462_at	134		TIG38199	LL: 342909	ZNF284	zinc finger protein 284
242940_x_at	134		TIG27385	LL: 1750	DLX6	distal-less homeo box 6
244743_x_at	134		TIG21058	LL: 7697	ZNF138	zinc finger protein 138 (clone pHZ-32)
1553521_at	135		TIG36810	LL: 140596	DEFB104A	defensin, beta 104A
201597_at	135		TIG756	LL: 1347	COX7A2	cytochrome c oxidase subunit VIIa polypeptide 2 (liver)
204446_s_at	135		TIG133	LL: 240	ALOX5	arachidonate 5-lipoxygenase
205559_s_at	135		TIG2653	LL: 5125	PCSK5	proprotein convertase subtilisin/kexin type 5
213571_s_at	135		TIG4909	LL: 9470	EIF4E2	eukaryotic translation initiation factor 4E member 2
214221_at	135		TIG6376	LL: 7840	ALMS1	Alstrom syndrome 1
216401_x_at	135		TIG20643	LL: 28931	IGKV1-37	immunoglobulin kappa variable 1-37
243894_at	135		TIG24640	LL: 84102	SLC41A2	solute carrier family 41, member 2
1553564_at	136		TIG38676	LL: 140733	C20orf133	chromosome 20 open reading frame 133
203468_at	136		TIG4374	LL: 8558	CDK10	cyclin-dependent kinase (CDC2-like) 10
204080_at	136		TIG21129	LL: 114034	TOE1	target of EGR1, member 1 (nuclear)
209905_at	136		TIG1712	LL: 3205	HOXA9	homeo box A9
210441_at	136		TIG4372	LL: 8556	CDC14A	CDC14 cell division cycle 14 homolog A (S. cerevisiae)
213326_at	136		TIG3660	LL: 6843	VAMP1	vesicle-associated membrane protein 1 (synaptobrevin 1)
214702_at	136		TIG1314	LL: 2335	FN1	fibronectin 1
221443_x_at	136		TIG7386	LL: 51052	PRLH	prolactin releasing hormone
236487_at	136		TIG39429	LL: 132320	FLJ30655	hypothetical protein FLJ30655
90610_at	136		TIG2136	LL: 4034	LRCH4	leucine-rich repeats and calponin homology (CH) domain containing 4
202237_at	137		TIG2502	LL: 4837	NNMT	nicotinamide N-methyltransferase
213367_at	137		TIG9033	LL: 155060	LOC155060	hypothetical protein LOC155060
213883_s_at	137		TIG27932	LL: 83941	BBP	beta-amyloid binding protein precursor
222619_at	137		TIG28034	LL: 23528	ZNF281	zinc finger protein 281
224143_at	137		TIG26634	LL: 84673	TTTY8	testis-specific transcript, Y-linked 8
228150_at	137		TIG28800	LL: 89866	RGPR	regucalcin gene promotor region related protein
228262_at	137		TIG45364	LL: 256714	FLJ14503	hypothetical protein FLJ14503
238682_at	137		TIG45451	LL: 257236	FLJ90575	hypothetical protein FLJ90575
1552482_at	138		TIG16533	LL: 65059	RAPH1	Ras association (RalGDS/AF-6) and pleckstrin homology domains 1
1560790_at	138		TIG46607	LL: 283685	FLJ36144	hypothetical protein FLJ36144
206730_at	138		TIG1544	LL: 2892	GRIA3	glutamate receptor, ionotrophic, AMPA 3
208359_s_at	138		TIG26038	LL: 3761	KCNJ4	potassium inwardly-rectifying channel, subfamily J, member 4
215903_s_at	138		TIG6369	LL: 23139	MAST2	microtubule associated serine/threonine kinase 2
231210_at	138		TIG43743	LL: 283129	LOC283129	hypothetical protein LOC283129
236504_x_at	138		TIG35648	LL: 347744	C6orf52	chromosome 6 open reading frame 52
238008_at	138		TIG46426	LL: 285800	MGC35308	hypothetical protein MGC35308
1558292_s_at	139		TIG46545	LL: 284098	PIGW	phosphatidylinositol glycan, class W
214481_at	139		TIG24956	LL: 8336	HIST1H2AM	histone 1, H2am
215912_at	139		TIG1473	LL: 2775	GNAO1	guanine nucleotide binding protein (G protein), alpha activating activity polypeptide O
232995_at	139		TIG40737	LL: 342897	LOC342897	similar to F-box only protein 2
234772_s_at	139		TIG28838	LL: 85296	KRTAP2-2	keratin associated protein 2-2
237159_x_at	139		TIG39509	LL: 130340	AP1S3	adaptor-related protein complex 1, sigma 3 subunit
240576_at	139		TIG40643	LL: 353149	MGC51025	hypothetical protein MGC51025
201569_s_at	140		TIG6788	LL: 25813	CGI-51	CGI-51 protein
202159_at	140		TIG1229	LL: 2193	FARSLA	phenylalanine-tRNA synthetase-like, alpha subunit
208214_at	140		TIG25261	LL: 153	ADRB1	adrenergic, beta-1-, receptor
210069_at	140		TIG777	LL: 1375	CPT1B	carnitine palmitoyltransferase 1B (muscle)
213191_at	140		TIG5655	LL: 148022	TRIF	TIR domain containing adaptor inducing interferon-beta
221012_s_at	140		TIG16609	LL: 81603	TRIM8	tripartite motif-containing 8
221463_at	140		TIG3370	LL: 6369	CCL24	chemokine (C-C motif) ligand 24
231785_at	140		TIG2540	LL: 4909	NTF5	neurotrophin 5 (neurotrophin 4/5)
43544_at	140		TIG21791	LL: 10025	THRAP5	thyroid hormone receptor associated protein 5
1552291_at	141		TIG26196	LL: 54965	PIGX	phosphatidylinositol glycan, class X
1554140_at	141		TIG27011	LL: 79819	FLJ23129	hypothetical protein FLJ23129
1558375_at	141		TIG40951	LL: 126755	LOC126755	hypothetical protein LOC126755
217522_at	141		TIG36330	LL: 169522	KCNV2	potassium channel, subfamily V, member 2
219077_s_at	141		TIG15018	LL: 51741	WWOX	WW domain containing oxidoreductase
223667_at	141		TIG27095	LL: 51661	FKBP7	FK506 binding protein 7
227211_at	141		TIG7035	LL: 26147	PHF19	PHD finger protein 19
229002_at	141		TIG32263	LL: 138311	MGC20262	hypothetical protein MGC20262
231868_at	141		TIG28649	LL: 57594	KIAA1443	KIAA1443
238803_at	141		TIG42364	LL: 143279	HECTD2	HECT domain containing 2
244828_x_at	141		TIG38866	LL: 92345	LOC92345	hypothetical protein BC008207
1552562_at	142		TIG44201	LL: 148268	ZNF570	zinc finger protein 570
1554283_at	142		TIG27581	LL: 25819	CCRN4L	CCR4 carbon catabolite repression 4-like (S. cerevisiae)
1555533_at	142		TIG36259	LL: 84109	GPR103	G protein-coupled receptor 103
1559584_a_at	142		TIG46345	LL: 283897	C16orf54	chromosome 16 open reading frame 54
211645_x_at	142		TIG20826	LL: 28937	IGKV1-17	immunoglobulin kappa variable 1-17
214063_s_at	142		TIG3748	LL: 7018	TF	transferrin
214334_x_at	142		TIG22845	LL: 9802	DAZAP2	DAZ associated protein 2
214397_at	142		TIG4606	LL: 8932	MBD2	methyl-CpG binding domain protein 2
227267_at	142		TIG39549	LL: 134359	FLJ35779	hypothetical protein FLJ35779
231017_at	142		TIG24762	LL: 6794	STK11	serine/threonine kinase 11 (Peutz-Jeghers syndrome)
232608_x_at	142		TIG17658	LL: 79092	CARD14	caspase recruitment domain family, member 14
236646_at	142		TIG42547	LL: 120939	FLJ31166	hypothetical protein FLJ31166
240292_x_at	142		TIG7994	LL: 56899	EB-1	E2a-Pbx1-associated protein
243717_at	142		TIG34266	LL: 284656	EPHA10	EPH receptor A10
38447_at	142		TIG87	LL: 156	ADRBK1	adrenergic, beta, receptor kinase 1
204675_at	143		TIG3592	LL: 6715	SRD5A1	steroid-5-alpha-reductase, alpha polypeptide 1 (3-oxo-5 alpha-steroid delta 4-dehydrogenase alpha 1)
206921_at	143		TIG1449	LL: 2733	GLE1L	GLE1 RNA export mediator-like (yeast)
207039_at	143		TIG599	LL: 1029	CDKN2A	cyclin-dependent kinase inhibitor 2A (melanoma, p16, inhibits CDK4)
207053_at	143		TIG3478	LL: 6546	SLC8A1	solute carrier family 8 (sodium/calcium exchanger), member 1
209153_s_at	143		TIG3713	LL: 6929	TCF3	transcription factor 3 (E2A immunoglobulin enhancer binding factors E12/E47)
213693_s_at	143		TIG2346	LL: 4582	MUC1	mucin 1, transmembrane
214114_x_at	143		TIG5871	LL: 10922	FASTK	Fas-activated serine/threonine kinase
214138_at	143		TIG4068	LL: 7633	ZNF79	zinc finger protein 79 (pT7)
226213_at	143		TIG1158	LL: 2065	ERBB3	v-erb-b2 erythroblastic leukemia viral oncogene homolog 3 (avian)
240353_s_at	143		TIG45329	LL: 121273	MGC35033	hypothetical protein MGC35033
242392_at	143		TIG45298	LL: 148581	UBE2U	ubiquitin-conjugating enzyme E2U (putative)
74694_s_at	143		TIG20597	LL: 79874	RABEP2	rabaptin, RAB GTPase binding effector protein 2
1553232_at	144		TIG37710	LL: 151393	FLJ32954	hypothetical protein FLJ32954
207768_at	144		TIG25784	LL: 1961	EGR4	early growth response 4
207989_at	144		TIG2576	LL: 4988	OPRM1	opioid receptor, mu 1
213520_at	144		TIG4869	LL: 9401	RECQL4	RecQ protein-like 4
217318_x_at	144		TIG15051	LL: 3807	KIR2DS2	killer cell immunoglobulin-like receptor, two domains, short cytoplasmic tail, 2
220047_at	144		TIG24050	LL: 23409	SIRT4	sirtuin (silent mating type information regulation 2 homolog) 4 (S. cerevisiae)
221441_at	144		TIG24011	LL: 2928	GSCL	goosecoid-like
221923_s_at	144		TIG2520	LL: 4869	NPM1	nucleophosmin (nucleolar phosphoprotein B23, numatrin)
229784_at	144		TIG24022	LL: 84848	MGC16121	hypothetical protein MGC16121
230826_at	144		TIG38219	LL: 221938	MMD2	monocyte to macrophage differentiation-associated 2
237896_at	144		TIG22897	LL: 4838	NODAL	nodal homolog (mouse)
206139_at	145		TIG2765	LL: 5298	PIK4CB	phosphatidylinositol 4-kinase, catalytic, beta polypeptide
208280_at	145		TIG46726	LL: 374286	CDRT1	CMT1A duplicated region transcript 1
209250_at	145		TIG4376	LL: 8560	DEGS1	degenerative spermatocyte homolog 1, lipid desaturase (Drosophila)
211996_s_at	145		TIG34123	LL: 23117	LOC23117	KIAA0220-like protein
214324_at	145		TIG28708	LL: 2813	GP2	glycoprotein 2 (zymogen granule membrane)
219517_at	145		TIG23932	LL: 80237	ELL3	elongation factor RNA polymerase II-like 3
231725_at	145		TIG22689	LL: 56133	PCDHB2	protocadherin beta 2
1552767_a_at	146		TIG44411	LL: 90161	HS6ST2	heparan sulfate 6-O-sulfotransferase 2
205511_at	146		TIG21046	LL: 55056	FLJ10038	hypothetical protein FLJ10038
208843_s_at	146		TIG6933	LL: 26003	GORASP2	golgi reassembly stacking protein 2, 55kDa
210587_at	146		TIG21066	LL: 83729	INHBE	inhibin, beta E
211709_s_at	146		TIG26012	LL: 6320	CLEC11A	C-type lectin domain family 11, member A
214973_x_at	146		TIG21630	LL: 28451	IGHV3-9	immunoglobulin heavy variable 3-9
219380_x_at	146		TIG2840	LL: 5429	POLH	polymerase (DNA directed), eta
230297_x_at	146		TIG24418	LL: 8831	SYNGAP1	synaptic Ras GTPase activating protein 1 homolog (rat)
240912_x_at	146		TIG45495	LL: 283673	FLJ33768	hypothetical protein FLJ33768
44783_s_at	146		TIG6626	LL: 23462	HEY1	hairy/enhancer-of-split related with YRPW motif 1
1552283_s_at	147		TIG15536	LL: 79844	ZDHHC11	zinc finger, DHHC domain containing 11
1552797_s_at	147		TIG39916	LL: 150696	PROM2	prominin 2
1556096_s_at	147		TIG38277	LL: 440279	UNC13C	unc-13 homolog C (C. elegans)
1556308_at	147		TIG31187	LL: 285368	FLJ33674	hypothetical protein FLJ33674
1559901_s_at	147		TIG47387	LL: 388815	C21orf34	chromosome 21 open reading frame 34
201558_at	147		TIG4313	LL: 8480	RAE1	RAE1 RNA export 1 homolog (S. pombe)
210236_at	147		TIG4325	LL: 8500	PPFIA1	protein tyrosine phosphatase, receptor type, f polypeptide (PTPRF), interacting protein (liprin), alpha 1
210929_s_at	147		TIG110	LL: 197	AHSG	alpha-2-HS-glycoprotein
211657_at	147		TIG2405	LL: 4680	CEACAM6	carcinoembryonic antigen-related cell adhesion molecule 6 (non-specific cross reacting antigen)
214329_x_at	147		TIG4483	LL: 8743	TNFSF10	tumor necrosis factor (ligand) superfamily, member 10
223949_at	147		TIG26428	LL: 64699	TMPRSS3	transmembrane protease, serine 3
231175_at	147		TIG39481	LL: 221336	C6orf65	chromosome 6 open reading frame 65
236677_at	147		TIG21937	LL: 58157	NGB	neuroglobin
243594_x_at	147		TIG21198	LL: 84501	SPIRE2	spire homolog 2 (Drosophila)
1553266_at	148		TIG36190	LL: 246175	CNOT6L	CCR4-NOT transcription complex, subunit 6-like
1563961_at	148		TIG36981	LL: 114827	KIAA1937	KIAA1937 protein
211342_x_at	148		TIG28295	LL: 9968	MED12	mediator of RNA polymerase II transcription, subunit 12 homolog (yeast)
223773_s_at	148		TIG21655	LL: 85028	LOC85028	PNAS-123
225650_at	148		TIG38589	LL: 90378	SAMD1	sterile alpha motif domain containing 1
229711_s_at	148		TIG2227	LL: 4193	MDM2	Mdm2, transformed 3T3 cell double minute 2, p53 binding protein (mouse)
235098_at	148		TIG7866	LL: 55670	PEX26	peroxisome biogenesis factor 26
242328_at	148		TIG39624	LL: 115827	RAB3C	RAB3C, member RAS oncogene family
244128_x_at	148		TIG38306	LL: 148979	GLIS1	GLIS family zinc finger 1
1554110_at	149		TIG23642	LL: 64866	CDCP1	CUB domain containing protein 1
209277_at	149		TIG4158	LL: 7980	TFPI2	tissue factor pathway inhibitor 2
211647_x_at	149		TIG21927	LL: 28461	IGHV1-69	immunoglobulin heavy variable 1-69
214715_x_at	149		TIG28973	LL: 90338	ZNF160	zinc finger protein 160
215289_at	149		TIG29836	LL: 388567	FLJ16360	similar to R30217_1
218356_at	149		TIG17419	LL: 29960	FTSJ2	FtsJ homolog 2 (E. coli)
1560981_a_at	150		TIG2865	LL: 5465	PPARA	peroxisome proliferative activated receptor, alpha
204141_at	150		TIG3897	LL: 7280	TUBB2	tubulin, beta 2
204756_at	150		TIG2969	LL: 5607	MAP2K5	mitogen-activated protein kinase kinase 5
222247_at	150		TIG8212	LL: 57825	DXS542	putative X-linked retinopathy protein
223307_at	150		TIG20701	LL: 83461	CDCA3	cell division cycle associated 3
231297_at	150		TIG27612	LL: 84444	DOT1L	DOT1-like, histone H3 methyltransferase (S. cerevisiae)
232099_at	150		TIG24166	LL: 57717	PCDHB16	protocadherin beta 16
235255_at	150		TIG6677	LL: 23545	ATP6V0A2	ATPase, H+ transporting, lysosomal V0 subunit a isoform 2
237719_x_at	150		TIG44945	LL: 401190	R7BP	R7 binding protein
238147_at	150		TIG20540	LL: 80128	TRIM46	tripartite motif-containing 46
239720_at	150		TIG29846	LL: 112812	MGC19604	similar to RIKEN cDNA B230118G17 gene
240117_at	150		TIG28412	LL: 84467	FBN3	fibrillin 3
40612_at	150		TIG6275	LL: 23033	KIAA1117	KIAA1117
203455_s_at	151		TIG3333	LL: 6303	SAT	spermidine/spermine N1-acetyltransferase
205812_s_at	151		TIG27063	LL: 54732	TMED9	transmembrane emp24 protein transport domain containing 9
206922_at	151		TIG4681	LL: 9084	VCY	variable charge, Y-linked
210607_at	151		TIG1307	LL: 2323	FLT3LG	fms-related tyrosine kinase 3 ligand
211200_s_at	151		TIG22518	LL: 84288	MGC12458	hypothetical protein MGC12458
212185_x_at	151		TIG2332	LL: 4502	MT2A	metallothionein 2A
212499_s_at	151		TIG24612	LL: 51077	C14orf111	chromosome 14 open reading frame 111
217135_x_at	151		TIG28554	LL: 57591	MKL1	megakaryoblastic leukemia (translocation) 1
223270_at	151		TIG21778	LL: 51496	HSPC129	hypothetical protein HSPC129
236979_at	151		TIG39967	LL: 440603	FLJ22588	OTTHUMP00000013724
242442_x_at	151		TIG30008	LL: 93587	RG9MTD2	RNA (guanine-9-) methyltransferase domain containing 2
1552302_at	152		TIG8835	LL: 113277	MGC20235	hypothetical protein MGC20235
1552800_at	152		TIG28667	LL: 83451	ABHD11	abhydrolase domain containing 11
1557451_at	152		TIG23963	LL: 26222	DGCR10	DiGeorge syndrome critical region gene 10
207335_x_at	152		TIG277	LL: 521	ATP5I	ATP synthase, H+ transporting, mitochondrial F0 complex, subunit e
207871_s_at	152		TIG4159	LL: 7982	ST7	suppression of tumorigenicity 7
211712_s_at	152		TIG4275	LL: 8416	ANXA9	annexin A9
220696_at	152		TIG24239	LL: 29048	PRO0478	PRO0478 protein
223983_s_at	152		TIG26149	LL: 83636	C19orf12	chromosome 19 open reading frame 12
225735_at	152		TIG8061	LL: 57182	KIAA1223	KIAA1223 protein
232075_at	152		TIG27635	LL: 80349	WDR61	WD repeat domain 61
235471_at	152		TIG42520	LL: 196740	C10orf72	chromosome 10 open reading frame 72
239403_at	152		TIG36886	LL: 90060	JM11	JM11 protein
37433_at	152		TIG4669	LL: 9063	PIAS2	protein inhibitor of activated STAT, 2
48106_at	152		TIG7862	LL: 55652	FLJ20489	hypothetical protein FLJ20489
1552602_at	153		TIG27302	LL: 27091	CACNG5	calcium channel, voltage-dependent, gamma subunit 5
1557143_at	153		TIG30798	LL: 114784	CSMD2	CUB and Sushi multiple domains 2
1560746_at	153		TIG47168	LL: 374987	FLJ90637	FLJ90637 protein
202823_at	153		TIG3708	LL: 6921	TCEB1	transcription elongation factor B (SIII), polypeptide 1 (15kDa, elongin C)
214965_at	153		TIG9161	LL: 124044	MGC26885	hypothetical protein MGC26885
240814_at	153		TIG48353	LL: 441058	MGC39584	hypothetical gene supported by BC029568
242335_at	153		TIG24027	LL: 51312	MSCP	mitochondrial solute carrier protein
34764_at	153		TIG6596	LL: 23395	LARS2	leucyl-tRNA synthetase 2, mitochondrial
1552412_a_at	154		TIG45317	LL: 245909	DEFB106A	defensin, beta 106A
204786_s_at	154		TIG1824	LL: 3455	IFNAR2	interferon (alpha, beta and omega) receptor 2
204820_s_at	154		TIG5548	LL: 10384	BTN3A3	butyrophilin, subfamily 3, member A3
212473_s_at	154		TIG5015	LL: 9645	MICAL2	microtubule associated monoxygenase, calponin and LIM domain containing 2
213796_at	154		TIG21817	LL: 6698	SPRR1A	small proline-rich protein 1A
216042_at	154		TIG4467	LL: 8718	TNFRSF25	tumor necrosis factor receptor superfamily, member 25
218385_at	154		TIG24467	LL: 55168	MRPS18A	mitochondrial ribosomal protein S18A
220512_at	154		TIG5555	LL: 10395	DLC1	deleted in liver cancer 1
222010_at	154		TIG3727	LL: 6950	TCP1	t-complex 1
225649_s_at	154		TIG36565	LL: 140901	STK35	serine/threonine kinase 35
232065_x_at	154		TIG28825	LL: 91687	dJ383J4.3	hypothetical gene supported by BC007071
234849_at	154		TIG20549	LL: 28672	TRAV12-3	T cell receptor alpha variable 12-3
53071_s_at	154		TIG23208	LL: 79701	FLJ22222	hypothetical protein FLJ22222
205878_at	155		TIG2863	LL: 5463	POU6F1	POU domain, class 6, transcription factor 1
207659_s_at	155		TIG28289	LL: 4336	MOBP	myelin-associated oligodendrocyte basic protein
213905_x_at	155		TIG334	LL: 633	BGN	biglycan
214566_at	155		TIG22782	LL: 26952	SMR3A	submaxillary gland androgen regulated protein 3 homolog A (mouse)
217691_x_at	155		TIG4707	LL: 9123	SLC16A3	solute carrier family 16 (monocarboxylic acid transporters), member 3
220354_at	155		TIG23879	LL: 80747	MGC2780	hypothetical protein MGC2780
238793_at	155		TIG28805	LL: 91151	TIGD7	tigger transposable element derived 7
242789_at	155		TIG2662	LL: 5136	PDE1A	phosphodiesterase 1A, calmodulin-dependent
39763_at	155		TIG1736	LL: 3263	HPX	hemopexin
1561691_at	156		TIG48124	LL: 285735	LOC285735	hypothetical protein LOC285735
1568924_a_at	156		TIG41993	LL: 154865	FLJ35834	hypothetical protein FLJ35834
208715_at	156		TIG7613	LL: 54499	LOC54499	putative membrane protein
210641_at	156		TIG5794	LL: 10753	CAPN9	calpain 9
211650_x_at	156		TIG21350	LL: 28442	IGHV3-23	immunoglobulin heavy variable 3-23
215926_x_at	156		TIG3534	LL: 6621	SNAPC4	small nuclear RNA activating complex, polypeptide 4, 190kDa
226915_s_at	156		TIG27220	LL: 81873	ARPC5L	actin related protein 2/3 complex, subunit 5-like
227736_at	156		TIG47025	LL: 387695	C10orf99	chromosome 10 open reading frame 99
231909_x_at	156		TIG8121	LL: 57489	KIAA1229	KIAA1229 protein
234507_at	156		TIG37870	LL: 402016	C20orf115	chromosome 20 open reading frame 115
238575_at	156		TIG24674	LL: 114880	OSBPL6	oxysterol binding protein-like 6
242743_at	156		TIG1859	LL: 3566	IL4R	interleukin 4 receptor
1553684_at	157		TIG45520	LL: 285755	PPIL6	peptidylprolyl isomerase (cyclophilin)-like 6
1560340_s_at	157		TIG49098	LL: 441212	LOC441212	PNAS-13
200095_x_at	157		TIG22371	LL: 6204	RPS10	ribosomal protein S10
204276_at	157		TIG3798	LL: 7084	TK2	thymidine kinase 2, mitochondrial
210718_s_at	157		TIG24402	LL: 51326	LOC51326	ADP-ribosylation factor-like
211724_x_at	157		TIG26760	LL: 54468	FLJ20323	hypothetical protein FLJ20323
212566_at	157		TIG2192	LL: 4134	MAP4	microtubule-associated protein 4
213531_s_at	157		TIG6210	LL: 22930	RAB3GAP	RAB3 GTPase-activating protein
214468_at	157		TIG21023	LL: 4624	MYH6	myosin, heavy polypeptide 6, cardiac muscle, alpha (cardiomyopathy, hypertrophic 1)
214708_at	157		TIG3549	LL: 6641	SNTB1	syntrophin, beta 1 (dystrophin-associated protein A1, 59kDa, basic component 1)
224204_x_at	157		TIG15974	LL: 56938	ARNTL2	aryl hydrocarbon receptor nuclear translocator-like 2
230528_s_at	157		TIG19441	LL: 65996	MGC2752	hypothetical protein MGC2752
232515_at	157		TIG26375	LL: 51130	ASB3	ankyrin repeat and SOCS box-containing 3
235178_x_at	157		TIG44976	LL: 157570	ESCO2	establishment of cohesion 1 homolog 2 (S. cerevisiae)
38703_at	157		TIG28723	LL: 23549	DNPEP	aspartyl aminopeptidase
1552803_a_at	158		TIG40927	LL: 149421	FLJ32206	hypothetical protein FLJ32206
1553663_a_at	158		TIG44381	LL: 256933	NPB	preproneuropeptide B
1557053_s_at	158		TIG3923	LL: 7327	UBE2G2	ubiquitin-conjugating enzyme E2G 2 (UBC7 homolog, yeast)
202904_s_at	158		TIG6731	LL: 23658	LSM5	LSM5 homolog, U6 small nuclear RNA associated (S. cerevisiae)
207165_at	158		TIG1692	LL: 3161	HMMR	hyaluronan-mediated motility receptor (RHAMM)
212176_at	158		TIG6899	LL: 25957	C6orf111	chromosome 6 open reading frame 111
213188_s_at	158		TIG24461	LL: 84864	MINA	MYC induced nuclear antigen
226385_s_at	158		TIG35032	LL: 115416	C7orf30	chromosome 7 open reading frame 30
234994_at	158		TIG36964	LL: 114801	KIAA1913	KIAA1913
235644_at	158		TIG41207	LL: 165055	FLJ32745	hypothetical protein FLJ32745
238935_at	158		TIG7396	LL: 51065	RPS27L	ribosomal protein S27-like
240068_at	158		TIG48098	LL: 284835	C21orf130	chromosome 21 open reading frame 130
241572_at	158		TIG40006	LL: 255762	MGC50721	hypothetical protein MGC50721
45526_g_at	158		TIG21498	LL: 79903	FLJ14154	hypothetical protein FLJ14154
1555923_a_at	159		TIG48468	LL: 399726	C10orf114	chromosome 10 open reading frame 114
1558290_a_at	159		TIG26436	LL: 5820	PVT1	Pvt1 oncogene homolog, MYC activator (mouse)
200633_at	159		TIG25011	LL: 7314	UBB	ubiquitin B
200891_s_at	159		TIG3610	LL: 6745	SSR1	signal sequence receptor, alpha (translocon-associated protein alpha)
201358_s_at	159		TIG746	LL: 1315	COPB	coatomer protein complex, subunit beta
201575_at	159		TIG6216	LL: 22938	SKIIP	SKI interacting protein
203529_at	159		TIG25537	LL: 5537	PPP6C	protein phosphatase 6, catalytic subunit
204471_at	159		TIG1384	LL: 2596	GAP43	growth associated protein 43
210986_s_at	159		TIG19014	LL: 7168	TPM1	tropomyosin 1 (alpha)
213918_s_at	159		TIG6801	LL: 25836	NIPBL	Nipped-B homolog (Drosophila)
215536_at	159		TIG22001	LL: 3120	HLA-DQB2	major histocompatibility complex, class II, DQ beta 2
215870_s_at	159		TIG2780	LL: 5322	PLA2G5	phospholipase A2, group V
218387_s_at	159		TIG6779	LL: 25796	PGLS	6-phosphogluconolactonase
220289_s_at	159		TIG21078	LL: 55057	AIM1L	absent in melanoma 1-like
222056_s_at	159		TIG22624	LL: 51011	FAHD2A	fumarylacetoacetate hydrolase domain containing 2A
222351_at	159		TIG2896	LL: 5519	PPP2R1B	protein phosphatase 2 (formerly 2A), regulatory subunit A (PR 65), beta isoform
235635_at	159		TIG221	LL: 394	ARHGAP5	Rho GTPase activating protein 5
244740_at	159		TIG46762	LL: 386759	MGC9913	hypothetical protein MGC9913
1552858_at	160		TIG39747	LL: 158809	MAGEB6	melanoma antigen family B, 6
1555741_at	160		TIG45475	LL: 56246	MRAP	melanocortin 2 receptor accessory protein
1561171_a_at	160		TIG42776	LL: 338999	FLJ36131	hypothetical protein FLJ36131
1562365_at	160		TIG48145	LL: 286177	LOC286177	hypothetical protein LOC286177
201759_at	160		TIG3699	LL: 6904	TBCD	tubulin-specific chaperone d
206669_at	160		TIG1371	LL: 2571	GAD1	glutamate decarboxylase 1 (brain, 67kDa)
214356_s_at	160		TIG6593	LL: 23392	KIAA0368	KIAA0368
215438_x_at	160		TIG1568	LL: 2935	GSPT1	G1 to S phase transition 1
215510_at	160		TIG22630	LL: 2116	ETV2	ets variant gene 2
220817_at	160		TIG22210	LL: 7223	TRPC4	transient receptor potential cation channel, subfamily C, member 4
229563_s_at	160		TIG2448	LL: 4736	RPL10A	ribosomal protein L10a
230365_at	160		TIG39814	LL: 286826	LIN9	lin-9 homolog (C. elegans)
231870_s_at	160		TIG7398	LL: 51068	NMD3	NMD3 homolog (S. cerevisiae)
91617_at	160		TIG27449	LL: 54487	DGCR8	DiGeorge syndrome critical region gene 8
1553657_at	161		TIG43059	LL: 283844	FLJ40941	hypothetical protein FLJ40941
1558414_at	161		TIG26154	LL: 23732	C9orf4	chromosome 9 open reading frame 4
1561269_at	161		TIG5125	LL: 9771	RAPGEF5	Rap guanine nucleotide exchange factor (GEF) 5
202279_at	161		TIG4960	LL: 9556	C14orf2	chromosome 14 open reading frame 2
205583_s_at	161		TIG18285	LL: 79868	CXorf45	chromosome X open reading frame 45
209154_at	161		TIG7335	LL: 30851	TAX1BP3	Tax1 (human T-cell leukemia virus type I) binding protein 3
212426_s_at	161		TIG5903	LL: 10971	YWHAQ	tyrosine 3-monooxygenase/tryptophan 5-monooxygenase activation protein, theta polypeptide
214288_s_at	161		TIG3019	LL: 5689	PSMB1	proteasome (prosome, macropain) subunit, beta type, 1
229170_s_at	161		TIG40047	LL: 118491	TTC18	tetratricopeptide repeat domain 18
231969_at	161		TIG25002	LL: 56977	STOX2	storkhead box 2
243681_at	161		TIG6217	LL: 22941	SHANK2	SH3 and multiple ankyrin repeat domains 2
208590_x_at	162		TIG24821	LL: 2700	GJA3	gap junction protein, alpha 3, 46kDa (connexin 46)
213062_at	162		TIG40193	LL: 123803	NTAN1	N-terminal asparagine amidase
228063_s_at	162		TIG39586	LL: 266812	NAP1L5	nucleosome assembly protein 1-like 5
234054_at	162		TIG47948	LL: 143188	LOC143188	hypothetical protein LOC143188
236286_at	162		TIG43504	LL: 147011	PROCA1	proline-rich cyclin A1-interacting protein
244168_s_at	162		TIG26991	LL: 54986	ULK4	unc-51-like kinase 4 (C. elegans)
1556042_s_at	163		TIG46520	LL: 338799	LOC338799	hypothetical locus LOC338799
205195_at	163		TIG673	LL: 1174	AP1S1	adaptor-related protein complex 1, sigma 1 subunit
206397_x_at	163		TIG23579	LL: 2657	GDF1	growth differentiation factor 1
207872_s_at	163		TIG5938	LL: 11024	LILRA1	leukocyte immunoglobulin-like receptor, subfamily A (with TM domain), member 1
209502_s_at	163		TIG5602	LL: 10458	BAIAP2	BAI1-associated protein 2
223941_at	163		TIG25145	LL: 26261	FBXO24	F-box protein 24
234117_at	163		TIG47924	LL: 404744	AAA1	AAA1 protein
234294_x_at	163		TIG21513	LL: 54815	GATAD2A	GATA zinc finger domain containing 2A
239725_at	163		TIG26250	LL: 80055	PGAP1	GPI deacylase
1555864_s_at	164		TIG21759	LL: 5160	PDHA1	pyruvate dehydrogenase (lipoamide) alpha 1
1558956_s_at	164		TIG27488	LL: 57560	WDR56	WD repeat domain 56
202289_s_at	164		TIG5688	LL: 10579	TACC2	transforming, acidic coiled-coil containing protein 2
206363_at	164		TIG2176	LL: 4094	MAF	v-maf musculoaponeurotic fibrosarcoma oncogene homolog (avian)
208046_at	164		TIG25731	LL: 8359	HIST1H4A	histone 1, H4a
209058_at	164		TIG21059	LL: 8721	EDF1	endothelial differentiation-related factor 1
209335_at	164		TIG930	LL: 1634	DCN	decorin
209459_s_at	164		TIG7	LL: 18	ABAT	4-aminobutyrate aminotransferase
211491_at	164		TIG85	LL: 148	ADRA1A	adrenergic, alpha-1A-, receptor
213553_x_at	164		TIG23198	LL: 341	APOC1	apolipoprotein C-I
213853_at	164		TIG39139	LL: 120526	ZCSL3	zinc finger, CSL domain containing 3
214022_s_at	164		TIG4341	LL: 8519	IFITM1	interferon induced transmembrane protein 1 (9-27)
217589_at	164		TIG30999	LL: 142684	RAB40A	RAB40A, member RAS oncogene family
219466_s_at	164		TIG185	LL: 336	APOA2	apolipoprotein A-II
221219_s_at	164		TIG27980	LL: 54758	KLHDC4	kelch domain containing 4
223000_s_at	164		TIG7349	LL: 50848	F11R	F11 receptor
225039_at	164		TIG3264	LL: 6120	RPE	ribulose-5-phosphate-3-epimerase
226084_at	164		TIG21611	LL: 4131	MAP1B	microtubule-associated protein 1B
241650_x_at	164		TIG39096	LL: 256158	DKFZp434P0216	hemicentin-2
241802_x_at	164		TIG1556	LL: 2912	GRM2	glutamate receptor, metabotropic 2
242477_at	164		TIG39932	LL: 158219	C9orf52	chromosome 9 open reading frame 52
1552585_s_at	165		TIG21404	LL: 11036	ALF	TFIIA-alpha/beta-like factor
1554182_at	165		TIG39970	LL: 378108	TRIM50C	tripartite motif-containing 50C
1559072_a_at	165		TIG31625	LL: 114794	KIAA1904	KIAA1904 protein
205250_s_at	165		TIG22252	LL: 80184	Cep290	centrosome protein cep290
205301_s_at	165		TIG2565	LL: 4968	OGG1	8-oxoguanine DNA glycosylase
207102_at	165		TIG3594	LL: 6718	AKR1D1	aldo-keto reductase family 1, member D1 (delta 4-3-ketosteroid-5-beta-reductase)
211621_at	165		TIG23982	LL: 367	AR	androgen receptor (dihydrotestosterone receptor; testicular feminization; spinal and bulbar muscular atrophy; Kennedy disease)
213715_s_at	165		TIG36484	LL: 256949	FLJ46061	FLJ46061 protein
222062_at	165		TIG4905	LL: 9466	IL27RA	interleukin 27 receptor, alpha
224328_s_at	165		TIG25766	LL: 84648	LCE3D	late cornified envelope 3D
231234_at	165		TIG624	LL: 1075	CTSC	cathepsin C
202999_s_at	166		TIG2130	LL: 4017	LOXL2	lysyl oxidase-like 2
206951_at	166		TIG25987	LL: 8367	HIST1H4E	histone 1, H4e
210767_at	166		TIG2463	LL: 4771	NF2	neurofibromin 2 (bilateral acoustic neuroma)
212625_at	166		TIG4445	LL: 8677	STX10	syntaxin 10
227964_at	166		TIG22853	LL: 83786	FKSG44	FKSG44 gene
228806_at	166		TIG3257	LL: 6097	RORC	RAR-related orphan receptor C
230186_at	166		TIG35801	LL: 219902	MGC17839	hypothetical protein MGC17839
232232_s_at	166		TIG15356	LL: 85413	SLC22A16	solute carrier family 22 (organic cation transporter), member 16
235713_at	166		TIG35807	LL: 91801	LOC91801	hypothetical protein BC015183
1558683_a_at	167		TIG25335	LL: 8091	HMGA2	high mobility group AT-hook 2
1563933_a_at	167		TIG41125	LL: 200150	FLJ40773	hypothetical protein FLJ40773
206934_at	167		TIG23237	LL: 10326	SIRPB1	signal-regulatory protein beta 1
208364_at	167		TIG1903	LL: 3631	INPP4A	inositol polyphosphate-4-phosphatase, type I, 107kDa
209651_at	167		TIG3765	LL: 7041	TGFB1I1	transforming growth factor beta 1 induced transcript 1
210530_s_at	167		TIG3859	LL: 7181	NR2C1	nuclear receptor subfamily 2, group C, member 1
211517_s_at	167		TIG1861	LL: 3568	IL5RA	interleukin 5 receptor, alpha
212493_s_at	167		TIG24973	LL: 29072	HYPB	huntingtin interacting protein B
212556_at	167		TIG6658	LL: 23513	SCRIB	scribbled homolog (Drosophila)
213080_x_at	167		TIG17877	LL: 6125	RPL5	ribosomal protein L5
213384_x_at	167		TIG27282	LL: 5331	PLCB3	phospholipase C, beta 3 (phosphatidylinositol-specific)
230981_at	167		TIG36329	LL: 347732	CATSPER3	cation channel, sperm associated 3
239913_at	167		TIG38857	LL: 201780	SLC10A4	solute carrier family 10 (sodium/bile acid cotransporter family), member 4
1552877_s_at	168		TIG45570	LL: 114042	C21orf89	chromosome 21 open reading frame 89
1553588_at	168		TIG45470	LL: 4537	MT-ND3	mitochondrially encoded NADH dehydrogenase 3
1555209_at	168		TIG47437	LL: 439951	LOC439951	hypothetical LOC439951 protein
207674_at	168		TIG1238	LL: 2204	FCAR	Fc fragment of IgA, receptor for
210665_at	168		TIG3761	LL: 7035	TFPI	tissue factor pathway inhibitor (lipoprotein-associated coagulation inhibitor)
211275_s_at	168		TIG1606	LL: 2992	GYG	glycogenin
212296_at	168		TIG5440	LL: 10213	PSMD14	proteasome (prosome, macropain) 26S subunit, non-ATPase, 14
214152_at	168		TIG4779	LL: 9236	CCPG1	cell cycle progression 1
214428_x_at	168		TIG15031	LL: 720	C4A	complement component 4A
225683_x_at	168		TIG7258	LL: 29085	PHPT1	phosphohistidine phosphatase 1
225814_at	168		TIG7599	LL: 54464	XRN1	5'-3' exoribonuclease 1
226164_x_at	168		TIG8125	LL: 57494	KIAA1238	KIAA1238 protein
232167_at	168		TIG25379	LL: 66035	SLC2A11	solute carrier family 2 (facilitated glucose transporter), member 11
235414_at	168		TIG40742	LL: 163087	ZNF383	zinc finger protein 383
64486_at	168		TIG23300	LL: 57175	CORO1B	coronin, actin binding protein, 1B
1554364_at	169		TIG2903	LL: 5527	PPP2R5C	protein phosphatase 2, regulatory subunit B (B56), gamma isoform
203162_s_at	169		TIG5511	LL: 10300	KATNB1	katanin p80 (WD repeat containing) subunit B 1
209513_s_at	169		TIG21735	LL: 84263	HSDL2	hydroxysteroid dehydrogenase like 2
211499_s_at	169		TIG27730	LL: 5600	MAPK11	mitogen-activated protein kinase 11
217157_x_at	169		TIG28011	LL: 28903	IGKV1D-12	immunoglobulin kappa variable 1D-12
227075_at	169		TIG7734	LL: 55140	ELP3	elongation protein 3 homolog (S. cerevisiae)
235316_at	169		TIG46487	LL: 339983	FLJ37478	hypothetical protein FLJ37478
44654_at	169		TIG38550	LL: 92579	G6PC3	glucose 6 phosphatase, catalytic, 3
46256_at	169		TIG37022	LL: 90864	SSB3	SPRY domain-containing SOCS box protein SSB-3
1553593_a_at	170		TIG27993	LL: 6887	TAL2	T-cell acute lymphocytic leukemia 2
1554769_at	170		TIG45433	LL: 146540	FLJ32130	hypothetical protein FLJ32130
1566647_s_at	170		TIG47975	LL: 149086	LOC149086	hypothetical protein LOC149086
1569124_at	170		TIG42622	LL: 220416	LOC220416	similar to Leucine-rich repeat protein SHOC-2 (Ras-binding protein Sur-8)
203651_at	170		TIG5121	LL: 9765	ZFYVE16	zinc finger, FYVE domain containing 16
208076_at	170		TIG25757	LL: 8360	HIST1H4D	histone 1, H4d
208904_s_at	170		TIG3295	LL: 6234	RPS28	ribosomal protein S28
210958_s_at	170		TIG6449	LL: 23227	MAST4	microtubule associated serine/threonine kinase family member 4
214719_at	170		TIG36581	LL: 283537	LOC283537	hypothetical protein LOC283537
214768_x_at	170		TIG28606	LL: 28921	IGKV2-28	immunoglobulin kappa variable 2-28
218233_s_at	170		TIG20917	LL: 29964	C6orf49	chromosome 6 open reading frame 49
221703_at	170		TIG21222	LL: 83990	BRIP1	BRCA1 interacting protein C-terminal helicase 1
226694_at	170		TIG6047	LL: 11217	AKAP2	A kinase (PRKA) anchor protein 2
228077_at	170		TIG21197	LL: 84245	MGC3207	hypothetical protein MGC3207
229792_at	170		TIG40986	LL: 339451	KLHL17	kelch-like 17 (Drosophila)
238018_at	170		TIG47046	LL: 285016	LOC285016	hypothetical protein LOC285016
244704_at	170		TIG2482	LL: 4801	NFYB	nuclear transcription factor Y, beta
208079_s_at	171		TIG24627	LL: 6790	STK6	serine/threonine kinase 6
208083_s_at	171		TIG1947	LL: 3694	ITGB6	integrin, beta 6
211608_at	171		TIG25774	LL: 28584	TRBV10-2	T cell receptor beta variable 10-2
215176_x_at	171		TIG20606	LL: 28930	IGKV1-39	immunoglobulin kappa variable 1-39
222052_at	171		TIG44119	LL: 284325	FLJ41131	FLJ41131 protein
224698_at	171		TIG8120	LL: 57488	FAM62B	family with sequence similarity 62 (C2 domain containing) member B
227099_s_at	171		TIG47019	LL: 387763	LOC387763	hypothetical LOC387763
232322_x_at	171		TIG22282	LL: 10809	STARD10	START domain containing 10
234296_s_at	171		TIG23548	LL: 56159	TEX11	testis expressed sequence 11
234366_x_at	171		TIG7233	LL: 28831	IGLJ3	immunoglobulin lambda joining 3
234381_at	171		TIG24074	LL: 28786	IGLV4-3	immunoglobulin lambda variable 4-3
239078_at	171		TIG41114	LL: 148362	FLJ32421	hypothetical protein FLJ32421
31845_at	171		TIG1109	LL: 2000	ELF4	E74-like factor 4 (ets domain transcription factor)
1553872_at	172		TIG45506	LL: 256302	MGC33894	transcript expressed during hematopoiesis 2
210313_at	172		TIG6679	LL: 23547	ILT7	leukocyte immunoglobulin-like receptor, subfamily A (without TM domain), member 4
211347_at	172		TIG4371	LL: 8555	CDC14B	CDC14 cell division cycle 14 homolog B (S. cerevisiae)
219605_at	172		TIG4046	LL: 7551	ZNF3	zinc finger protein 3 (A8-51)
228301_x_at	172		TIG2433	LL: 4716	NDUFB10	NADH dehydrogenase (ubiquinone) 1 beta subcomplex, 10, 22kDa
228318_s_at	172		TIG46401	LL: 285464	FLJ34443	hypothetical protein FLJ34443
229025_s_at	172		TIG8721	LL: 196294	FLJ25059	hypothetical protein FLJ25059
230430_at	172		TIG540	LL: 954	ENTPD2	ectonucleoside triphosphate diphosphohydrolase 2
231719_at	172		TIG25629	LL: 64163	IFRG15	interferon responsive gene 15
232103_at	172		TIG24828	LL: 10380	BPNT1	3'(2'), 5'-bisphosphate nucleotidase 1
235367_at	172		TIG26331	LL: 84665	MYPN	myopalladin
242883_at	172		TIG45315	LL: 150677	OTOS	otospiralin
244660_at	172		TIG1103	LL: 1994	ELAVL1	ELAV (embryonic lethal, abnormal vision, Drosophila)-like 1 (Hu antigen R)
244710_at	172		TIG39982	LL: 136332	FLJ32786	hypothetical protein FLJ32786
37226_at	172		TIG359	LL: 662	BNIP1	BCL2/adenovirus E1B 19kDa interacting protein 1
1552536_at	173		TIG39433	LL: 143187	VTI1A	vesicle transport through interaction with t-SNAREs homolog 1A (yeast)
1552738_a_at	173		TIG7669	LL: 54879	ST7L	suppression of tumorigenicity 7 like
1553364_at	173		TIG45577	LL: 285848	PNPLA1	patatin-like phospholipase domain containing 1
1553602_at	173		TIG36856	LL: 118430	LOC118430	small breast epithelial mucin
1553613_s_at	173		TIG28559	LL: 2296	FOXC1	forkhead box C1
1554177_a_at	173		TIG7148	LL: 27109	ATP5S	ATP synthase, H+ transporting, mitochondrial F0 complex, subunit s (factor B)
1558109_x_at	173		TIG19462	LL: 91222	C20orf80	chromosome 20 open reading frame 80
203625_x_at	173		TIG3443	LL: 6502	SKP2	S-phase kinase-associated protein 2 (p45)
204264_at	173		TIG778	LL: 1376	CPT2	carnitine palmitoyltransferase II
204400_at	173		TIG5493	LL: 10278	EFS	embryonal Fyn-associated substrate
207703_at	173		TIG6124	LL: 22829	NLGN4Y	neuroligin 4, Y-linked
212592_at	173		TIG26275	LL: 3512	IGJ	immunoglobulin J polypeptide, linker protein for immunoglobulin alpha and mu polypeptides
216939_s_at	173		TIG1784	LL: 3360	HTR4	5-hydroxytryptamine (serotonin) receptor 4
221737_at	173		TIG1469	LL: 2768	GNA12	guanine nucleotide binding protein (G protein) alpha 12
223245_at	173		TIG21963	LL: 55342	STRBP	spermatid perinuclear RNA binding protein
226917_s_at	173		TIG28607	LL: 29945	ANAPC4	anaphase promoting complex subunit 4
238445_x_at	173		TIG43665	LL: 146664	MGAT5B	mannosyl (alpha-1,6-)-glycoprotein beta-1,6-N-acetyl-glucosaminyltransferase, isoenzyme B
1558421_a_at	174		TIG47716	LL: 400258	LOC400258	similar to RIKEN cDNA A530016L24 gene
206790_s_at	174		TIG2425	LL: 4707	NDUFB1	NADH dehydrogenase (ubiquinone) 1 beta subcomplex, 1, 7kDa
207356_at	174		TIG24722	LL: 1673	DEFB4	defensin, beta 4
208201_at	174		TIG7101	LL: 26583	DUX2	double homeobox, 2
215410_at	174		TIG20661	LL: 5380	PMS2L2	postmeiotic segregation increased 2-like 2
217378_x_at	174		TIG26528	LL: 28862	IGKV1OR2-108	immunoglobulin kappa variable 1/OR2-108
223748_at	174		TIG28541	LL: 83959	SLC4A11	solute carrier family 4, sodium bicarbonate transporter-like, member 11
229232_at	174		TIG45096	LL: 255252	FLJ36812	hypothetical protein FLJ36812
229742_at	174		TIG44838	LL: 145853	LOC145853	hypothetical LOC145853
231430_at	174		TIG44930	LL: 220382	MGC33846	hypothetical protein MGC33846
231761_at	174		TIG1526	LL: 2864	GPR40	G protein-coupled receptor 40
239275_at	174		TIG39259	LL: 143162	FRMPD2	FERM and PDZ domain containing 2
54632_at	174		TIG8282	LL: 63892	THADA	thyroid adenoma associated
1553519_at	175		TIG44369	LL: 246705	C21orf94	chromosome 21 open reading frame 94
1557636_a_at	175		TIG42034	LL: 136288	LOC136288	hypothetical protein LOC136288
1563097_at	175		TIG27994	LL: 8679	DNAH12	dynein, axonemal, heavy polypeptide 12
1569410_at	175		TIG38713	LL: 388698	IFPS	ifapsoriasin
206822_s_at	175		TIG6939	LL: 26013	L3MBTL	l(3)mbt-like (Drosophila)
210579_s_at	175		TIG5373	LL: 10107	TRIM10	tripartite motif-containing 10
213504_at	175		TIG5910	LL: 10980	COPS6	COP9 constitutive photomorphogenic homolog subunit 6 (Arabidopsis)
214461_at	175		TIG23339	LL: 3929	LBP	lipopolysaccharide binding protein
223937_at	175		TIG21534	LL: 27086	FOXP1	forkhead box P1
231667_at	175		TIG38406	LL: 283375	SLC39A5	solute carrier family 39 (metal ion transporter), member 5
233540_s_at	175		TIG27029	LL: 55755	CDK5RAP2	CDK5 regulatory subunit associated protein 2
1553047_at	176		TIG4265	LL: 8396	PIP5K2B	phosphatidylinositol-4-phosphate 5-kinase, type II, beta
1553907_a_at	176		TIG45278	LL: 161829	MGC33637	hypothetical protein MGC33637
201582_at	176		TIG5622	LL: 10483	SEC23B	Sec23 homolog B (S. cerevisiae)
203752_s_at	176		TIG24917	LL: 3727	JUND	jun D proto-oncogene
207762_at	176		TIG27672	LL: 80350	LPAL2	lipoprotein, Lp(a)-like 2
231176_at	176		TIG47160	LL: 284338	MGC70924	hypothetical LOC284338
234883_x_at	176		TIG26124	LL: 28595	TRBV7-3	T cell receptor beta variable 7-3
40829_at	176		TIG6280	LL: 23038	WDTC1	WD and tetratricopeptide repeats 1
1552427_at	177		TIG42400	LL: 220992	ZNF485	zinc finger protein 485
1553957_at	177		TIG44375	LL: 163050	ZNF564	zinc finger protein 564
1560830_a_at	177		TIG47970	LL: 147646	LOC147646	hypothetical protein LOC147646
1560869_a_at	177		TIG20560	LL: 57600	KIAA1450	KIAA1450 protein
202735_at	177		TIG5763	LL: 10682	EBP	emopamil binding protein (sterol isomerase)
203485_at	177		TIG3303	LL: 6252	RTN1	reticulon 1
204377_s_at	177		TIG5092	LL: 9730	VprBP	Vpr-binding protein
209049_s_at	177		TIG6709	LL: 23613	PRKCBP1	protein kinase C binding protein 1
210683_at	177		TIG21697	LL: 4902	NRTN	neurturin
224444_s_at	177		TIG22223	LL: 84791	MGC14801	hypothetical protein MGC14801
227946_at	177		TIG23294	LL: 114881	OSBPL7	oxysterol binding protein-like 7
230844_at	177		TIG46077	LL: 440934	LOC440934	hypothetical gene supported by BC008048
234806_at	177		TIG22330	LL: 55354	ORF1	hypothetical protein, clone pT-Adv JuaX22
239537_at	177		TIG4194	LL: 8128	ST8SIA2	ST8 alpha-N-acetyl-neuraminide alpha-2,8-sialyltransferase 2
242084_at	177		TIG48160	LL: 339316	LOC339316	hypothetical protein LOC339316
208762_at	178		TIG3931	LL: 7341	SUMO1	SMT3 suppressor of mif two 3 homolog 1 (yeast)
209994_s_at	178		TIG2730	LL: 5244	ABCB4	ATP-binding cassette, sub-family B (MDR/TAP), member 4
210687_at	178		TIG776	LL: 1374	CPT1A	carnitine palmitoyltransferase 1A (liver)
211481_at	178		TIG3504	LL: 6579	SLCO1A2	solute carrier organic anion transporter family, member 1A2
211990_at	178		TIG15239	LL: 3113	HLA-DPA1	major histocompatibility complex, class II, DP alpha 1
216921_s_at	178		TIG2060	LL: 3886	KRTHA5	keratin, hair, acidic, 5
217515_s_at	178		TIG423	LL: 779	CACNA1S	calcium channel, voltage-dependent, L type, alpha 1S subunit
219136_s_at	178		TIG21182	LL: 64788	FLJ12681	hypothetical protein FLJ12681
226147_s_at	178		TIG2753	LL: 5284	PIGR	polymeric immunoglobulin receptor
230788_at	178		TIG23402	LL: 2651	GCNT2	glucosaminyl (N-acetyl) transferase 2, I-branching enzyme
232235_at	178		TIG25243	LL: 92126	C18orf4	chromosome 18 open reading frame 4
235489_at	178		TIG8094	LL: 57381	RHOJ	ras homolog gene family, member J
34408_at	178		TIG3304	LL: 6253	RTN2	reticulon 2
1552377_s_at	179		TIG44424	LL: 201158	LOC201158	similar to CGI-148 protein
1553688_at	179		TIG38814	LL: 131965	MGC24132	hypothetical protein MGC24132
1554158_at	179		TIG21126	LL: 10771	ZMYND11	zinc finger, MYND domain containing 11
1556514_at	179		TIG48156	LL: 338809	LOC338809	hypothetical protein LOC338809
1569246_a_at	179		TIG46199	LL: 203076	LOC203076	similar to RIKEN cDNA 4930578I06
1569886_a_at	179		TIG39432	LL: 112937	LOC112937	hypothetical protein BC011001
202464_s_at	179		TIG2713	LL: 5209	PFKFB3	6-phosphofructo-2-kinase/fructose-2,6-biphosphatase 3
204579_at	179		TIG1274	LL: 2264	FGFR4	fibroblast growth factor receptor 4
206600_s_at	179		TIG4705	LL: 9121	SLC16A5	solute carrier family 16 (monocarboxylic acid transporters), member 5
208550_x_at	179		TIG24810	LL: 26251	KCNG2	potassium voltage-gated channel, subfamily G, member 2
213800_at	179		TIG1650	LL: 3075	CFH	complement factor H
216302_at	179		TIG30319	LL: 343069	LOC343069	similar to Heterogeneous nuclear ribonucleoprotein C-like dJ845O24.4 (hnRNP core protein C-like)
217627_at	179		TIG44853	LL: 126231	ZNF573	zinc finger protein 573
222120_at	179		TIG28928	LL: 92595	MGC13138	hypothetical protein MGC13138
223295_s_at	179		TIG24852	LL: 55692	LUC7L	LUC7-like (S. cerevisiae)
223338_s_at	179		TIG28490	LL: 93974	ATPIF1	ATPase inhibitory factor 1
225749_at	179		TIG29512	LL: 283951	LOC283951	hypothetical protein LOC283951
226398_s_at	179		TIG37016	LL: 114135	LOC114135	putative acid phosphatase
230914_at	179		TIG23671	LL: 3172	HNF4A	hepatocyte nuclear factor 4, alpha
234410_at	179		TIG44507	LL: 200959	GABRR3	gamma-aminobutyric acid (GABA) receptor, rho 3
234886_at	179		TIG25068	LL: 28563	TRBV24-1	T cell receptor beta variable 24-1
237439_at	179		TIG39895	LL: 124739	USP43	ubiquitin specific protease 43
238116_at	179		TIG44266	LL: 83657	DNCL2B	dynein, cytoplasmic, light polypeptide 2B
238867_at	179		TIG41275	LL: 130827	FLJ30294	hypothetical protein FLJ30294
242211_x_at	179		TIG40848	LL: 197335	KIAA1924	hypothetical protein KIAA1924
44702_at	179		TIG28878	LL: 85360	7h3	hypothetical protein FLJ13511
202083_s_at	180		TIG3386	LL: 6397	SEC14L1	SEC14-like 1 (S. cerevisiae)
207914_x_at	180		TIG23027	LL: 2128	EVX1	eve, even-skipped homeo box homolog 1 (Drosophila)
213178_s_at	180		TIG6388	LL: 23162	MAPK8IP3	mitogen-activated protein kinase 8 interacting protein 3
217081_at	180		TIG4147	LL: 7932	OR2H2	olfactory receptor, family 2, subfamily H, member 2
217480_x_at	180		TIG26719	LL: 28867	IGKV1OR2-0	immunoglobulin kappa variable 1/OR2-0
220636_at	180		TIG26540	LL: 64446	DNAI2	dynein, axonemal, intermediate polypeptide 2
221731_x_at	180		TIG828	LL: 1462	CSPG2	chondroitin sulfate proteoglycan 2 (versican)
223352_s_at	180		TIG28458	LL: 55028	HLC-8	lung cancer-related protein 8
227740_at	180		TIG30339	LL: 127933	UHMK1	U2AF homology motif (UHM) kinase 1
228677_s_at	180		TIG25465	LL: 64926	FLJ21438	hypothetical protein FLJ21438
232812_at	180		TIG47217	LL: 401052	LOC401052	hypothetical LOC401052
242821_at	180		TIG42171	LL: 203238	C9orf93	chromosome 9 open reading frame 93
244453_at	180		TIG24389	LL: 79998	FLJ12056	hypothetical protein FLJ12056
53968_at	180		TIG25136	LL: 80789	KIAA1698	KIAA1698 protein
55081_at	180		TIG28895	LL: 85377	MICAL-L1	MICAL-like 1
1552570_at	181		TIG44227	LL: 54084	C21orf29	chromosome 21 open reading frame 29
1553282_at	181		TIG45309	LL: 150147	C21orf128	chromosome 21 open reading frame 128
1558508_a_at	181		TIG48652	LL: 388722	LOC388722	similar to Hypothetical protein CBG13135
201366_at	181		TIG167	LL: 310	ANXA7	annexin A7
209118_s_at	181		TIG25703	LL: 7846	TUBA3	tubulin, alpha 3
212284_x_at	181		TIG3857	LL: 7178	TPT1	tumor protein, translationally-controlled 1
214662_at	181		TIG6386	LL: 23160	WDR43	WD repeat domain 43
216984_x_at	181		TIG24208	LL: 28791	IGLV3-27	immunoglobulin lambda variable 3-27
218707_at	181		TIG21015	LL: 55311	ZNF444	zinc finger protein 444
222047_s_at	181		TIG7517	LL: 51593	ARS2	arsenate resistance protein ARS2
224533_s_at	181		TIG20765	LL: 28679	TRAV8-7	T cell receptor alpha variable 8-7
228124_at	181		TIG6992	LL: 26090	C20orf22	chromosome 20 open reading frame 22
230835_at	181		TIG40739	LL: 388533	UNQ467	KIPV467
231271_x_at	181		TIG22498	LL: 57407	HSCARG	HSCARG protein
239381_at	181		TIG2994	LL: 5650	KLK7	kallikrein 7 (chymotryptic, stratum corneum)
47608_at	181		TIG9605	LL: 93643	TJP4	tight junction protein 4 (peripheral)
1552390_a_at	182		TIG45554	LL: 203111	FLJ39553	hypothetical protein FLJ39553
1559266_s_at	182		TIG42333	LL: 387640	FLJ45187	FLJ45187 protein
1563876_at	182		TIG47891	LL: 400798	FLJ35530	FLJ35530 protein
205496_at	182		TIG5091	LL: 9729	KIAA0408	KIAA0408
210884_s_at	182		TIG5565	LL: 10407	SPAG11	sperm associated antigen 11
210997_at	182		TIG1654	LL: 3082	HGF	hepatocyte growth factor (hepapoietin A; scatter factor)
211678_s_at	182		TIG23606	LL: 55905	ZNF313	zinc finger protein 313
213275_x_at	182		TIG16017	LL: 1508	CTSB	cathepsin B
213589_s_at	182		TIG9261	LL: 146712	LOC146712	hypothetical protein LOC146712
223946_at	182		TIG4888	LL: 9439	CRSP3	cofactor required for Sp1 transcriptional activation, subunit 3, 130kDa
224554_at	182		TIG1434	LL: 2693	GHSR	growth hormone secretagogue receptor
228059_x_at	182		TIG8010	LL: 56945	MRPS22	mitochondrial ribosomal protein S22
236892_s_at	182		TIG1718	LL: 3216	HOXB6	homeo box B6
237654_at	182		TIG42601	LL: 145376	C14orf50	chromosome 14 open reading frame 50
33767_at	182		TIG24690	LL: 4744	NEFH	neurofilament, heavy polypeptide 200kDa
1552980_at	183		TIG27659	LL: 3038	HAS3	hyaluronan synthase 3
1553654_at	183		TIG38707	LL: 255928	SYT14	synaptotagmin XIV
1553713_a_at	183		TIG43514	LL: 121268	RHEBL1	Ras homolog enriched in brain like 1
1556684_at	183		TIG28988	LL: 85495	RPPH1	ribonuclease P RNA component H1
1561421_a_at	183		TIG36908	LL: 57876	MUC3B	mucin 3B
203069_at	183		TIG5240	LL: 9900	SV2A	synaptic vesicle glycoprotein 2A
204282_s_at	183		TIG5753	LL: 10667	FARS2	phenylalanine-tRNA synthetase 2 (mitochondrial)
205807_s_at	183		TIG24169	LL: 7286	TUFT1	tuftelin 1
207457_s_at	183		TIG25599	LL: 58530	LY6G6D	lymphocyte antigen 6 complex, locus G6D
211263_s_at	183		TIG2607	LL: 5046	PCSK6	proprotein convertase subtilisin/kexin type 6
213556_at	183		TIG31119	LL: 390940	LOC390940	similar to R28379_1
214075_at	183		TIG28350	LL: 29937	SCIRP10	SCIRP10-related protein
216935_at	183		TIG8993	LL: 388699	C1orf46	chromosome 1 open reading frame 46
222180_at	183		TIG4031	LL: 7525	YES1	v-yes-1 Yamaguchi sarcoma viral oncogene homolog 1
225110_at	183		TIG7764	LL: 55239	FLJ10826	hypothetical protein FLJ10826
235076_at	183		TIG5466	LL: 10241	NDP52	nuclear domain 10 protein
237005_at	183		TIG47617	LL: 442075	LOC442075	similar to serine/threonine kinase, establishes embryonic polarity; asymmetrically distributed., abnormal embryonic PARtitioning of cytoplasm PAR-1, ZYGote defective : embryonic lethal ZYG-14 (126.3 kD) (par-1)
239433_at	183		TIG20633	LL: 80131	FLJ23420	hypothetical protein FLJ23420
239750_x_at	183		TIG4769	LL: 9218	VAPA	VAMP (vesicle-associated membrane protein)-associated protein A, 33kDa
240479_at	183		TIG45424	LL: 222537	HS3ST5	heparan sulfate (glucosamine) 3-O-sulfotransferase 5
40562_at	183		TIG1468	LL: 2767	GNA11	guanine nucleotide binding protein (G protein), alpha 11 (Gq class)
46167_at	183		TIG3890	LL: 7268	TTC4	tetratricopeptide repeat domain 4
48031_r_at	183		TIG22846	LL: 10826	C5orf4	chromosome 5 open reading frame 4
1553093_a_at	184		TIG45445	LL: 245932	DEFB119	defensin, beta 119
1553253_at	184		TIG36994	LL: 92591	ASB16	ankyrin repeat and SOCS box-containing 16
1556793_a_at	184		TIG37871	LL: 128876	C20orf128	chromosome 20 open reading frame 128
205202_at	184		TIG2648	LL: 5110	PCMT1	protein-L-isoaspartate (D-aspartate) O-methyltransferase
207359_at	184		TIG5735	LL: 10645	CAMKK2	calcium/calmodulin-dependent protein kinase kinase 2, beta
207623_at	184		TIG5344	LL: 10061	ABCF2	ATP-binding cassette, sub-family F (GCN20), member 2
209935_at	184		TIG7120	LL: 27032	ATP2C1	ATPase, Ca++ transporting, type 2C, member 1
211520_s_at	184		TIG15231	LL: 2890	GRIA1	glutamate receptor, ionotropic, AMPA 1
213725_x_at	184		TIG24553	LL: 64131	XYLT1	xylosyltransferase I
218942_at	184		TIG18841	LL: 79837	PIP5K2C	phosphatidylinositol-4-phosphate 5-kinase, type II, gamma
227778_at	184		TIG21164	LL: 377711	KIAA1833	hypothetical protein KIAA1833
230497_at	184		TIG20806	LL: 60680	BRUNOL5	bruno-like 5, RNA binding protein (Drosophila)
230498_at	184		TIG1519	LL: 2847	GPR24	G protein-coupled receptor 24
242560_at	184		TIG24473	LL: 2177	FANCD2	Fanconi anemia, complementation group D2
1552743_at	185		TIG27710	LL: 23263	MCF2L	MCF.2 cell line derived transforming sequence-like
1553244_at	185		TIG45296	LL: 2187	FANCB	Fanconi anemia, complementation group B
1557089_at	185		TIG2019	LL: 3800	KIF5C	kinesin family member 5C
206247_at	185		TIG2269	LL: 4277	MICB	MHC class I polypeptide-related sequence B
206293_at	185		TIG25702	LL: 6822	SULT2A1	sulfotransferase family, cytosolic, 2A, dehydroepiandrosterone (DHEA)-preferring, member 1
207106_s_at	185		TIG2153	LL: 4058	LTK	leukocyte tyrosine kinase
207687_at	185		TIG1899	LL: 3626	INHBC	inhibin, beta C
209487_at	185		TIG5942	LL: 11030	RBPMS	RNA binding protein with multiple splicing
209787_s_at	185		TIG5614	LL: 10473	HMGN4	high mobility group nucleosomal binding domain 4
210662_at	185		TIG4613	LL: 8942	KYNU	kynureninase (L-kynurenine hydrolase)
214198_s_at	185		TIG5306	LL: 9993	DGCR2	DiGeorge syndrome critical region gene 2
217170_at	185		TIG20797	LL: 28680	TRAV8-6	T cell receptor alpha variable 8-6
219543_at	185		TIG23092	LL: 64081	MAWBP	MAWD binding protein
220030_at	185		TIG7803	LL: 55359	STYK1	serine/threonine/tyrosine kinase 1
221052_at	185		TIG20968	LL: 11022	TDRKH	tudor and KH domain containing
223464_at	185		TIG22276	LL: 114879	OSBPL5	oxysterol binding protein-like 5
230341_x_at	185		TIG24512	LL: 81794	ADAMTS10	a disintegrin-like and metalloprotease (reprolysin type) with thrombospondin type 1 motif, 10
232306_at	185		TIG21212	LL: 60437	CDH26	cadherin-like 26
235492_at	185		TIG38943	LL: 154214	IBRDC1	IBR domain containing 1
237956_s_at	185		TIG47404	LL: 133874	LOC133874	hypothetical gene LOC133874
241700_at	185		TIG15381	LL: 79776	ZFHX4	zinc finger homeodomain 4
242517_at	185		TIG25310	LL: 84634	GPR54	G protein-coupled receptor 54
244364_at	185		TIG24974	LL: 53904	MYO3A	myosin IIIA
38157_at	185		TIG1006	LL: 1797	DOM3Z	dom-3 homolog Z (C. elegans)
1554001_at	186		TIG2353	LL: 4591	TRIM37	tripartite motif-containing 37
1558820_a_at	186		TIG43208	LL: 374864	C18orf34	chromosome 18 open reading frame 34
1564520_s_at	186		TIG5574	LL: 10419	SKB1	SKB1 homolog (S. pombe)
204078_at	186		TIG5707	LL: 10609	SC65	synaptonemal complex protein SC65
205493_s_at	186		TIG5680	LL: 10570	DPYSL4	dihydropyrimidinase-like 4
207440_at	186		TIG3940	LL: 7355	SLC35A2	solute carrier family 35 (UDP-galactose transporter), member A2
209351_at	186		TIG21185	LL: 3861	KRT14	keratin 14 (epidermolysis bullosa simplex, Dowling-Meara, Koebner)
209522_s_at	186		TIG783	LL: 1384	CRAT	carnitine acetyltransferase
210215_at	186		TIG3762	LL: 7036	TFR2	transferrin receptor 2
214039_s_at	186		TIG22302	LL: 55353	LAPTM4B	lysosomal associated protein transmembrane 4 beta
214516_at	186		TIG25953	LL: 8366	HIST1H4B	histone 1, H4b
214994_at	186		TIG29564	LL: 200316	APOBEC3F	apolipoprotein B mRNA editing enzyme, catalytic polypeptide-like 3F
217807_s_at	186		TIG21929	LL: 29997	GLTSCR2	glioma tumor suppressor candidate region gene 2
225849_s_at	186		TIG38958	LL: 113402	C6orf83	chromosome 6 open reading frame 83
228845_at	186		TIG39397	LL: 196463	LOC196463	hypothetical protein LOC196463
231758_at	186		TIG25628	LL: 58531	PRM3	protamine 3
231915_at	186		TIG27805	LL: 65249	ZSWIM4	zinc finger, SWIM domain containing 4
236972_at	186		TIG26750	LL: 84676	TRIM63	tripartite motif-containing 63
239196_at	186		TIG39605	LL: 118932	ANKRD22	ankyrin repeat domain 22
242640_at	186		TIG43541	LL: 148137	LOC148137	hypothetical protein BC017947
1553311_at	187		TIG45540	LL: 284756	FLJ33860	hypothetical protein FLJ33860
1554609_at	187		TIG46365	LL: 374408	MGC12965	similar to Cytochrome c, somatic
201094_at	187		TIG23403	LL: 6235	RPS29	ribosomal protein S29
214794_at	187		TIG2604	LL: 5036	PA2G4	proliferation-associated 2G4, 38kDa
220237_at	187		TIG25726	LL: 64422	APG3L	APG3 autophagy 3-like (S. cerevisiae)
221338_at	187		TIG21526	LL: 79136	LY6G6E	lymphocyte antigen 6 complex, locus G6E
223051_at	187		TIG7267	LL: 29101	HSPC182	HSPC182 protein
228648_at	187		TIG36833	LL: 116844	LRG1	leucine-rich alpha-2-glycoprotein 1
229845_at	187		TIG20695	LL: 79109	MAPKAP1	mitogen-activated protein kinase associated protein 1
237338_at	187		TIG46096	LL: 374907	B3GALT7	UDP-Gal:betaGal beta 1,3-galactosyltransferase polypeptide 7
242307_at	187		TIG47925	LL: 285989	LOC285989	hypothetical protein LOC285989
36545_s_at	187		TIG5164	LL: 9814	SFI1	Sfi1 homolog, spindle assembly associated (yeast)
41220_at	187		TIG5817	LL: 10801	SEPT9	septin 9
1552590_a_at	188		TIG28958	LL: 94160	ABCC12	ATP-binding cassette, sub-family C (CFTR/MRP), member 12
1553732_s_at	188		TIG25712	LL: 84902	FLJ14640	hypothetical protein FLJ14640
201088_at	188		TIG2038	LL: 3838	KPNA2	karyopherin alpha 2 (RAG cohort 1, importin alpha 1)
204655_at	188		TIG27173	LL: 6352	CCL5	chemokine (C-C motif) ligand 5
209974_s_at	188		TIG4750	LL: 9184	BUB3	BUB3 budding uninhibited by benzimidazoles 3 homolog (yeast)
210944_s_at	188		TIG453	LL: 825	CAPN3	calpain 3, (p94)
210960_at	188		TIG25005	LL: 146	ADRA1D	adrenergic, alpha-1D-, receptor
211845_at	188		TIG3105	LL: 5818	PVRL1	poliovirus receptor-related 1 (herpesvirus entry mediator C; nectin)
221426_s_at	188		TIG26890	LL: 8392	OR3A3	olfactory receptor, family 3, subfamily A, member 3
231746_at	188		TIG25799	LL: 83881	MIXL1	Mix1 homeobox-like 1 (Xenopus laevis)
231789_at	188		TIG7959	LL: 56121	PCDHB15	protocadherin beta 15
233822_x_at	188		TIG22275	LL: 57400	LOC57400	uncharacterized gastric protein YC12P
234025_at	188		TIG29479	LL: 54081	C21orf32	chromosome 21 open reading frame 32
241910_x_at	188		TIG47365	LL: 400590	LOC400590	hypothetical LOC400590
52975_at	188		TIG28993	LL: 89853	C9orf28	chromosome 9 open reading frame 28
53202_at	188		TIG25891	LL: 79020	C7orf25	chromosome 7 open reading frame 25
1555235_s_at	189		TIG48214	LL: 401067	IQCF3	IQ motif containing F3
208275_x_at	189		TIG28327	LL: 8433	UTF1	undifferentiated embryonic cell transcription factor 1
208636_at	189		TIG23267	LL: 87	ACTN1	actinin, alpha 1
213127_s_at	189		TIG30348	LL: 112950	MED8	mediator of RNA polymerase II transcription, subunit 8 homolog (yeast)
214317_x_at	189		TIG22338	LL: 6203	RPS9	ribosomal protein S9
214409_at	189		TIG5783	LL: 10737	RFPL3S	ret finger protein-like 3 antisense
215691_x_at	189		TIG27342	LL: 51668	C1orf41	chromosome 1 open reading frame 41
217509_x_at	189		TIG28859	LL: 2901	GRIK5	glutamate receptor, ionotropic, kainate 5
222121_at	189		TIG6987	LL: 26084	SGEF	Src homology 3 domain-containing guanine nucleotide exchange factor
224493_x_at	189		TIG21380	LL: 85019	C18orf45	chromosome 18 open reading frame 45
227372_s_at	189		TIG7952	LL: 55971	BAIAP2L1	BAI1-associated protein 2-like 1
233052_at	189		TIG28048	LL: 1769	DNAH8	dynein, axonemal, heavy polypeptide 8
242036_x_at	189		TIG267	LL: 492	ATP2B3	ATPase, Ca++ transporting, plasma membrane 3
33760_at	189		TIG2706	LL: 5195	PEX14	peroxisomal biogenesis factor 14
38521_at	189		TIG525	LL: 933	CD22	CD22 antigen
1556427_s_at	190		TIG45896	LL: 221091	LOC221091	similar to hypothetical protein
204826_at	190		TIG502	LL: 899	CCNF	cyclin F
207146_at	190		TIG21816	LL: 3882	KRTHA2	keratin, hair, acidic, 2
208438_s_at	190		TIG1277	LL: 2268	FGR	Gardner-Rasheed feline sarcoma viral (v-fgr) oncogene homolog
211154_at	190		TIG3784	LL: 7066	THPO	thrombopoietin (myeloproliferative leukemia virus oncogene ligand, megakaryocyte growth and development factor)
211633_x_at	190		TIG22324	LL: 28474	IGHV1-2	immunoglobulin heavy variable 1-2
213951_s_at	190		TIG26792	LL: 29893	TBPIP	TBP-1 interacting protein
224383_at	190		TIG23668	LL: 56163	RNF17	ring finger protein 17
224820_at	190		TIG16915	LL: 116228	FAM36A	family with sequence similarity 36, member A
228676_at	190		TIG39220	LL: 220064	ORAOV1	oral cancer overexpressed 1
229614_at	190		TIG47823	LL: 162967	ZFPL	zinc finger protein like
230830_at	190		TIG46531	LL: 123264	OSTbeta	organic solute transporter beta
234884_x_at	190		TIG24544	LL: 28803	IGLV3-10	immunoglobulin lambda variable 3-10
244118_at	190		TIG15230	LL: 2554	GABRA1	gamma-aminobutyric acid (GABA) A receptor, alpha 1
244552_at	190		TIG40675	LL: 388507	FLJ46419	FLJ46419 protein
1552440_at	191		TIG6089	LL: 11318	ADMR	adrenomedullin receptor
1557146_a_at	191		TIG46637	LL: 146336	FLJ32252	hypothetical protein FLJ32252
1558987_at	191		TIG46497	LL: 285226	FLJ40473	hypothetical protein FLJ40473
207715_at	191		TIG24793	LL: 1419	CRYGB	crystallin, gamma B
207792_at	191		TIG2573	LL: 4985	OPRD1	opioid receptor, delta 1
207901_at	191		TIG1875	LL: 3593	IL12B	interleukin 12B (natural killer cell stimulatory factor 2, cytotoxic lymphocyte maturation factor 2, p40)
208166_at	191		TIG2302	LL: 4325	MMP16	matrix metalloproteinase 16 (membrane-inserted)
211811_s_at	191		TIG22986	LL: 56142	PCDHA6	protocadherin alpha 6
212964_at	191		TIG6351	LL: 23119	HIC2	hypermethylated in cancer 2
213300_at	191		TIG6361	LL: 23130	KIAA0404	KIAA0404 protein
218571_s_at	191		TIG25317	LL: 29082	CHMP4A	chromatin modifying protein 4A
219983_at	191		TIG21238	LL: 57110	HRASLS	HRAS-like suppressor
220299_at	191		TIG21477	LL: 54558	SPATA6	spermatogenesis associated 6
225473_at	191		TIG39215	LL: 140710	C20orf117	chromosome 20 open reading frame 117
227208_at	191		TIG46722	LL: 338657	DLNB14	similar to DLNB14
233797_s_at	191		TIG31273	LL: 140880	CST11	cystatin 11
237281_at	191		TIG40351	LL: 158798	AKAP14	A kinase (PRKA) anchor protein 14
238054_at	191		TIG39689	LL: 113622	ADPRHL1	ADP-ribosylhydrolase like 1
242456_at	191		TIG2321	LL: 4361	MRE11A	MRE11 meiotic recombination 11 homolog A (S. cerevisiae)
40420_at	191		TIG3636	LL: 6793	STK10	serine/threonine kinase 10
56919_at	191		TIG8166	LL: 57599	WDR48	WD repeat domain 48
1598_g_at	192		TIG22405	LL: 2621	GAS6	growth arrest-specific 6
203637_s_at	192		TIG26315	LL: 4281	MID1	midline 1 (Opitz/BBB syndrome)
206461_x_at	192		TIG2331	LL: 4496	MT1H	metallothionein 1H
207267_s_at	192		TIG22394	LL: 53820	DSCR6	Down syndrome critical region gene 6
208215_x_at	192		TIG21243	LL: 1815	DRD4	dopamine receptor D4
209045_at	192		TIG15065	LL: 7511	XPNPEP1	X-prolyl aminopeptidase (aminopeptidase P) 1, soluble
211626_x_at	192		TIG1169	LL: 2078	ERG	v-ets erythroblastosis virus E26 oncogene like (avian)
211946_s_at	192		TIG6438	LL: 23215	BAT2D1	BAT2 domain containing 1
214321_at	192		TIG2512	LL: 4856	NOV	nephroblastoma overexpressed gene
214372_x_at	192		TIG23650	LL: 10595	ERN2	endoplasmic reticulum to nucleus signalling 2
215118_s_at	192		TIG25984	LL: 3503	IGHG4	immunoglobulin heavy constant gamma 4 (G4m marker)
218213_s_at	192		TIG403	LL: 746	C11orf10	chromosome 11 open reading frame 10
223204_at	192		TIG17612	LL: 51313	DKFZp434L142	hypothetical protein DKFZp434L142
231093_at	192		TIG36853	LL: 115352	FCRL3	Fc receptor-like 3
231172_at	192		TIG40623	LL: 286207	C9orf117	chromosome 9 open reading frame 117
234671_at	192		TIG28832	LL: 85291	KRTAP4-2	keratin associated protein 4-2
234988_at	192		TIG28689	LL: 80124	VCPIP1	valosin containing protein (p97)/p47 complex interacting protein 1
235402_at	192		TIG40875	LL: 220004	FLJ32771	IIIG9 protein
235557_at	192		TIG41245	LL: 150763	LOC150763	hypothetical protein LOC150763
235958_at	192		TIG45933	LL: 255189	LOC255189	hypothetical protein LOC255189
239492_at	192		TIG33651	LL: 284904	SEC14L4	SEC14-like 4 (S. cerevisiae)
65718_at	192		TIG6901	LL: 25960	GPR124	G protein-coupled receptor 124
1553661_a_at	193		TIG38910	LL: 135458	HUS1B	HUS1 checkpoint homolog b (S. pombe)
1553847_a_at	193		TIG42619	LL: 220082	NURIT	testis-specific leucine zipper protein nurit
202193_at	193		TIG2110	LL: 3985	LIMK2	LIM domain kinase 2
202231_at	193		TIG5619	LL: 10480	GA17	dendritic cell protein
206426_at	193		TIG1302	LL: 2315	MLANA	melan-A
207542_s_at	193		TIG198	LL: 358	AQP1	aquaporin 1 (channel-forming integral protein, 28kDa)
207615_s_at	193		TIG405	LL: 750	C16orf3	chromosome 16 open reading frame 3
213302_at	193		TIG2707	LL: 5198	PFAS	phosphoribosylformylglycinamidine synthase (FGAR amidotransferase)
213515_x_at	193		TIG28019	LL: 3048	HBG2	hemoglobin, gamma G
214028_x_at	193		TIG24897	LL: 81550	TDRD3	tudor domain containing 3
214661_s_at	193		TIG4394	LL: 8602	C4orf9	chromosome 4 open reading frame 9
[truncated: 24,203 more rows]
